# Supplementary material for: The activity of the aryl hydrocarbon receptor in T cells tunes the gut microenvironment to sustain autoimmunity and neuroinflammation
Source: PLoS Biol. 2023 Feb 14;21(2):e3002000. doi: 10.1371/journal.pbio.3002000 (PMC9928083; doi:10.1371/journal.pbio.3002000)
Supplement: S2 Data — (XLSX) [file pbio.3002000.s006.xlsx]

## Sheet: raw data
No.	Molecular Weight	m/z	RT [min]	QC_1	QC_2	QC_3	1	2	3	4	5	6	7	8	9	10	11	12
1	72.0198	71.0124	0.778	3.06125e+07	3.54048e+07	3.87547e+07	3.85455e+07	3.82449e+07	3.23733e+07	2.37166e+07	3.68831e+07	3.94777e+07	2.64092e+07	3.59687e+07	3.07231e+07	3.54366e+07	1.30063e+07	2.59059e+07
2	74.0315	207.077	0.924	424086	384826	446480	510839	900200	384136	427402	420182	1.25461e+06	676166	748000	843216	547860	411706	1.05727e+06
3	74.032	73.0248	0.932	198626	658672	171346	220371	120434	505732	192123	479975	83401.7	316690	1.80794e+06	394930	465826	144707	172039
4	74.0353	73.028	0.95	1.39405e+08	7.38434e+07	1.34786e+08	3.29427e+07	1.92114e+07	1.17984e+08	1.31292e+08	1.13779e+08	7.70085e+07	2.12655e+08	1.78311e+08	2.45438e+08	1.03178e+08	1.11731e+08	1.1928e+08
5	74.0353	73.028	1.356	4.87893e+07	4.86351e+07	4.2259e+07	2.22805e+07	1.19327e+07	2.74394e+07	5.52706e+07	3.66483e+07	7.27691e+06	7.58629e+07	4.56273e+07	9.53761e+07	2.03641e+07	4.12757e+07	5.48876e+07
6	74.0354	73.028	1.2	2.93452e+07	2.82934e+07	3.07807e+07	1.62928e+07	1.48611e+07	2.05019e+07	2.74076e+07	1.98221e+07	8.74433e+06	3.95548e+07	2.84147e+07	5.12768e+07	2.24948e+07	2.95266e+07	4.04747e+07
7	74.0384	187.024	0.934	1.3853e+06	1.29218e+06	1.22415e+06	3.65717e+06	2.45562e+06	4.14934e+06	3.52953e+06	3.13255e+06	1.74199e+06	2.43204e+06	9.18241e+06	6.13361e+06	4.82235e+06	1.76512e+06	2.29203e+06
8	74.0392	73.0319	0.943	307411	536422	265190	185988	402141	924413	309815	875085	157026	961850	1.65434e+06	611229	222073	223961	266262
9	79.0407	78.0334	1.169	500549	589498	655969	491108	287370	362175	601988	547685	229268	779257	438535	650313	186549	445784	682963
10	79.0413	138.055	1.181	1.41109e+06	624854	841478	1.28903e+06	644040	491568	1.23121e+06	828324	967108	1.60364e+06	870973	1.36637e+06	960552	974794	1.34571e+06
11	79.9631	78.9558	1.165	988466	844766	464212	405394	204064	741484	299890	507632	313557	225667	482637	490603	555511	522052	279187
12	80.9613	79.9541	8.135	5.402e+06	6.64649e+06	4.28199e+06	4.60853e+06	2.7638e+06	3.91494e+06	4.20519e+06	1.9918e+06	6.66904e+06	2.96455e+06	6.7912e+06	2.15882e+06	5.51785e+06	4.82229e+06	3.29401e+06
13	80.9613	79.954	5.024	2.33314e+06	4.73625e+06	603380	4.68115e+06	6.84818e+06	5.30341e+06	5.20681e+06	4.21197e+06	6.79248e+06	5.832e+06	5.76869e+06	1.67878e+06	7.99323e+06	2.3927e+06	3.76927e+06
14	80.9628	79.9555	0.837	4.30815e+06	2.29493e+06	3.54071e+06	3.85819e+06	2.35811e+06	2.9953e+06	2.51132e+06	1.5995e+06	2.71767e+06	3.71095e+06	4.00464e+06	4.35436e+06	2.14635e+06	3.20658e+06	2.39492e+06
15	81.9228	80.9155	0.754	866921	481194	850550	607787	874940	339883	681554	610486	393440	536989	325655	343130	348283	636994	923208
16	81.9232	208.845	0.738	1.78647e+08	1.69181e+08	1.75201e+08	1.67448e+08	1.90089e+08	1.875e+08	1.78556e+08	2.07942e+08	1.89727e+08	1.44095e+08	1.43168e+08	1.01355e+08	7.89051e+07	1.80291e+08	1.22795e+08
17	81.9691	80.9618	7.05	8.62474e+06	8.72669e+06	8.94212e+06	5.90971e+06	4.73593e+06	4.64472e+06	7.45111e+06	5.44618e+06	6.23129e+06	4.59813e+06	1.0543e+07	2.78976e+06	9.43308e+06	9.79857e+06	7.4338e+06
18	81.9691	80.9618	4.388	486902	423243	382317	279385	317237	360815	159477	262460	853026	587264	481444	1.03383e+06	752160	448615	510265
19	81.9808	80.9735	0.755	2.95324e+07	2.60856e+07	3.19839e+07	3.4228e+07	2.9235e+07	3.56574e+07	3.28563e+07	3.24958e+07	2.98278e+07	2.70076e+07	2.67239e+07	4.60529e+07	2.91805e+07	2.76135e+07	3.40403e+07
20	81.9808	80.9735	0.922	1.75375e+07	3.65196e+07	1.72044e+07	1.59094e+07	3.36838e+07	3.82684e+06	3.62958e+07	3.40566e+07	4.28571e+07	3.31518e+07	2.70006e+07	2.48231e+07	2.91041e+07	3.10172e+07	3.01155e+07
21	83.0357	82.0284	0.84	756951	772784	1.5368e+06	575140	502519	785618	446370	603721	496586	656257	486547	416723	850157	531169	729425
22	83.0362	196.022	0.846	8.41028e+06	1.42173e+07	7.9361e+06	7.42898e+06	1.105e+07	9.61946e+06	1.47303e+07	1.34578e+07	2.19992e+07	6.46444e+06	5.63408e+07	2.02241e+07	2.55906e+07	5.04055e+06	4.59463e+06
23	83.9601	82.9527	0.929	1.38242e+06	2.26798e+06	2.11965e+06	1.41973e+06	2.11088e+06	1.9946e+06	1.89871e+06	1.97497e+06	2.07552e+06	2.13919e+06	2.17316e+06	2.15508e+06	2.88512e+06	2.56443e+06	1.81222e+06
24	83.9778	82.9705	0.749	1.26821e+07	1.11336e+07	1.11363e+07	1.48314e+07	1.18573e+07	2.26048e+07	1.90041e+07	1.66949e+07	1.24894e+07	1.20373e+07	1.28957e+07	1.5554e+07	1.46806e+07	1.14048e+07	2.32748e+07
25	84.0199	83.0124	0.764	1.31156e+07	4.78032e+07	5.28229e+07	4.27249e+07	4.56136e+07	5.12899e+07	4.0576e+07	4.55594e+07	3.49429e+07	4.50325e+07	3.79765e+07	4.58431e+07	3.09591e+07	4.36267e+07	2.65818e+07
26	86.0355	85.0281	0.773	1.79822e+07	1.77652e+07	1.69328e+07	2.69644e+07	2.39153e+07	2.01056e+07	2.37413e+07	2.32239e+07	2.51768e+07	1.8383e+07	2.12899e+07	1.90247e+07	2.014e+07	1.73177e+07	1.57614e+07
27	86.0356	85.0282	0.897	2.04862e+07	1.4941e+07	1.63729e+07	1.02595e+07	1.00061e+07	9.78899e+06	1.59562e+07	9.47995e+06	7.43281e+06	1.80614e+07	2.8795e+07	2.23156e+07	2.19021e+07	2.23561e+07	1.79173e+07
28	86.0363	145.05	0.907	1.07114e+07	8.34595e+06	9.39638e+06	5.57572e+06	4.76406e+06	4.79185e+06	9.12539e+06	4.2462e+06	3.23129e+06	7.67161e+06	1.51204e+07	1.32759e+07	8.74306e+06	1.09809e+07	7.93821e+06
29	86.072	85.0646	4.326	1.35122e+08	1.27845e+08	1.36835e+08	4.85727e+07	5.41324e+07	1.2138e+08	8.67074e+07	8.21876e+07	2.1701e+07	1.84433e+08	1.63497e+08	3.93464e+08	1.53929e+08	1.62286e+08	1.92518e+08
30	86.072	85.0646	4.228	4.34667e+07	4.35127e+07	4.35881e+07	2.2794e+07	2.35075e+07	6.16352e+07	2.87387e+07	3.50379e+07	9.80426e+06	3.73385e+07	4.74165e+07	7.49553e+07	7.79899e+07	6.74649e+07	6.59667e+07
31	86.0726	199.058	4.322	2.43911e+06	2.17116e+06	2.2214e+06	696985	1.27096e+06	2.16902e+06	1.37794e+06	2.23483e+06	266824	2.51827e+06	2.15546e+06	4.52927e+06	2.30791e+06	2.99785e+06	3.14084e+06
32	87.9812	174.955	14.52	3.27027e+08	3.16198e+08	3.15055e+08	2.9601e+08	3.93822e+08	2.89749e+08	3.26731e+08	3.2222e+08	3.38497e+08	3.69483e+08	3.31173e+08	3.38975e+08	3.18916e+08	3.29734e+08	2.96705e+08
33	87.9819	86.9747	14.524	477771	568296	443821	476487	503994	495937	480176	491071	430943	522667	486819	567909	512104	431556	486897
34	88.0147	87.0074	0.83	7.83608e+07	6.22412e+07	5.97879e+07	8.42856e+07	1.08232e+08	7.85493e+07	5.71749e+07	5.01196e+07	4.21172e+07	6.43347e+07	4.1951e+07	4.10685e+07	1.1243e+08	7.96754e+07	4.28026e+07
35	88.0511	87.0439	3.816	1.18266e+07	8.26174e+06	9.91551e+06	7.06589e+06	2.90882e+06	7.21726e+06	8.86122e+06	5.04922e+06	3.46446e+06	1.84611e+07	1.90201e+07	2.5492e+07	7.6227e+06	9.13795e+06	9.152e+06
36	88.0512	87.0438	0.898	1.05898e+08	1.13123e+08	9.89252e+07	6.98831e+07	1.01648e+08	1.03963e+08	8.58908e+07	7.6527e+07	7.38613e+07	1.10992e+08	1.66159e+08	1.6531e+08	1.56323e+08	1.27831e+08	1.16083e+08
37	90.0254	89.0181	0.93	1.6282e+06	1.42574e+07	348947	2.06342e+06	975959	3.62253e+07	1.25465e+06	1.40023e+07	5.26202e+06	914629	1.53741e+06	804278	1.72034e+07	294697	6.79349e+06
38	90.0265	239.067	0.936	1.68835e+06	2.03009e+06	1.46942e+06	995688	1.07295e+06	1.16969e+06	1.51329e+06	959254	1.35533e+06	2.06456e+06	2.9747e+06	2.48738e+06	2.34027e+06	1.25742e+06	1.27271e+06
39	90.0303	89.023	1.165	8.62102e+07	8.42222e+07	8.70207e+07	3.1704e+07	4.14981e+07	6.47426e+07	8.78327e+07	6.11955e+07	1.63037e+07	6.11606e+07	5.44293e+07	1.40984e+08	8.5713e+07	1.71581e+08	2.08516e+08
40	90.0303	89.023	0.884	9.79825e+08	9.53209e+08	1.04663e+09	2.56428e+08	7.32884e+08	8.75524e+08	9.80452e+08	8.15165e+08	3.224e+08	6.51975e+08	1.0188e+09	1.66515e+09	2.17833e+09	1.7492e+09	1.64804e+09
41	90.0303	89.0231	0.768	1.33504e+08	1.28757e+08	1.70309e+08	1.19717e+08	1.28997e+08	1.28659e+08	1.32637e+08	1.11121e+08	1.14929e+08	1.21025e+08	1.35699e+08	1.23772e+08	1.35598e+08	1.58703e+08	1.15699e+08
42	90.0314	225.061	0.759	2.75948e+08	2.12449e+08	2.36912e+08	2.41614e+08	2.54098e+08	2.53597e+08	2.29588e+08	2.52447e+08	2.59298e+08	1.861e+08	2.45973e+08	2.09883e+08	2.3176e+08	2.17496e+08	2.20805e+08
43	91.0335	90.0262	1.163	2.27499e+06	2.00843e+06	2.37625e+06	796099	1.21927e+06	1.60134e+06	2.37986e+06	2.31578e+06	511327	1.80307e+06	1.16757e+06	4.23598e+06	3.03171e+06	4.91685e+06	6.30007e+06
44	91.0343	227.067	1.169	731271	989243	394318	178458	608398	320344	557163	516285	369462	911555	1.7796e+06	1.10206e+06	1.04771e+06	504420	1.19859e+06
45	92.0142	91.007	6.853	175626	375702	655337	185461	344708	484603	216377	305315	236953	210150	171912	394898	908555	235874	279102
46	92.0245	91.0171	3.789	185899	163855	198272	245477	66607.4	212284	149609	80487.9	40142.1	479184	466141	291966	47066.6	96875	236780
47	92.025	137.023	3.771	1.71675e+08	1.58212e+08	1.63942e+08	1.45906e+08	2.18048e+07	2.53537e+08	1.10449e+08	6.57601e+07	1.60375e+07	2.33874e+08	2.61342e+08	3.89731e+08	1.43181e+08	1.1395e+08	1.13182e+08
48	92.0252	91.0177	3.914	1.16464e+08	1.09352e+08	1.11246e+08	5.37652e+07	9.10506e+07	9.13052e+07	1.16747e+08	6.19407e+07	1.27488e+08	1.25645e+08	1.86692e+08	1.21702e+08	8.221e+07	1.05989e+08	1.39136e+08
49	92.0459	91.0387	0.952	7.44589e+07	6.93078e+07	6.70839e+07	2.30921e+07	1.26775e+07	4.24338e+07	8.35727e+07	4.39181e+07	9.34587e+06	1.51366e+08	1.08466e+08	1.75973e+08	3.76654e+07	5.02872e+07	6.20514e+07
50	93.9253	130.874	14.538	2.58353e+06	1.57986e+06	1.60341e+06	1.63557e+06	2.65631e+06	2.60479e+06	2.16528e+06	1.39431e+06	1.73153e+06	2.01562e+06	1.77374e+06	1.54357e+06	1.96888e+06	3.046e+06	2.09054e+06
51	93.9258	92.9186	14.538	910163	856385	637342	863057	1.00251e+06	799421	707964	619155	988788	314648	507072	706788	838852	455266	499272
52	93.935	92.9277	14.573	3.44893e+06	7.34521e+06	3.9329e+06	3.9544e+06	3.70817e+06	3.34342e+06	4.17636e+06	3.5379e+06	3.52848e+06	4.56643e+06	3.94669e+06	3.32574e+06	4.45086e+06	3.67319e+06	4.09042e+06
53	93.9388	92.9316	0.746	2.55204e+07	1.04949e+07	432671	3.46535e+06	2.40503e+07	2.46786e+07	1.14125e+06	1.43866e+07	2.97948e+07	449239	1.0231e+06	408988	1.90641e+07	389361	5.95426e+06
54	93.9396	92.9323	0.741	2.89711e+07	3.05709e+06	552108	574714	4.00539e+06	2.33235e+07	1.95701e+07	2.9403e+06	2.22222e+07	573250	2.16978e+06	521887	1.53644e+06	496843	5.95426e+06
55	94.0405	93.0332	3.768	4.32601e+06	4.38348e+06	4.23822e+06	4.37957e+06	633863	6.79306e+06	3.5143e+06	1.79961e+06	398392	6.27593e+06	7.20466e+06	1.06659e+07	3.6491e+06	3.27443e+06	2.84284e+06
56	95.036	94.0284	1.173	5.09418e+06	4.54154e+06	4.05465e+06	4.43303e+06	5.32944e+06	5.1518e+06	3.36783e+06	3.35446e+06	3.8494e+06	3.04923e+06	6.8055e+06	5.37283e+06	4.74564e+06	4.18269e+06	3.63437e+06
57	95.9367	94.9293	0.752	1.56563e+06	5.58344e+06	483058	1.55576e+06	1.84419e+06	452296	487137	6.82156e+06	2.20489e+06	501555	2.008e+06	456617	3.83792e+06	434704	2.39558e+06
58	96.0198	95.0125	0.763	3.92831e+06	4.21943e+06	4.21003e+06	2.07232e+06	4.53617e+06	4.30555e+06	3.2259e+06	3.22689e+06	3.05238e+06	4.24203e+06	6.12429e+06	4.03918e+06	2.1612e+06	2.12468e+06	2.1862e+06
59	97.9661	96.9589	0.951	1.06454e+08	1.15663e+08	1.1612e+08	1.13712e+08	9.95839e+07	1.18769e+08	1.26157e+08	1.27753e+08	1.19463e+08	1.18176e+08	1.46345e+08	1.09342e+08	1.2975e+08	1.11702e+08	1.19033e+08
60	97.9721	96.9648	1.088	82272.3	325309	78501	581014	60163.5	634641	641631	650814	413208	739492	741015	512483	382602	77716.8	573805
61	97.9754	96.9682	1.262	2.87289e+07	3.08418e+07	2.65659e+07	3.1193e+07	3.00385e+07	4.20628e+07	2.94982e+07	3.36802e+07	2.84206e+07	3.13684e+07	3.28514e+07	2.77071e+07	2.74857e+07	2.99461e+07	3.56169e+07
62	97.9755	96.9681	0.927	1.02554e+08	7.32569e+07	7.76786e+07	1.34423e+08	1.11251e+08	1.41071e+08	1.76243e+08	1.1931e+08	1.01329e+08	1.28389e+08	1.27772e+08	1.13906e+08	6.98212e+07	1.2958e+08	1.14507e+08
63	97.9811	96.9738	0.924	702187	795334	689925	737258	1.31141e+06	1.74373e+06	3.14396e+06	1.61547e+06	857323	964086	1.77007e+06	1.20227e+06	931004	749726	809281
64	98.0356	97.0281	0.896	1.4226e+07	4.40664e+06	8.44992e+06	1.62251e+07	1.35812e+07	1.58472e+07	7.6029e+06	1.23209e+07	4.66805e+06	1.3439e+07	2.33357e+07	1.04163e+07	2.09279e+07	9.3335e+06	8.59119e+06
65	98.0357	143.034	0.761	3.31849e+07	4.76637e+07	5.19372e+07	4.28248e+07	4.51277e+07	5.10582e+07	4.05784e+07	4.5261e+07	3.50029e+07	4.48573e+07	3.74626e+07	4.5457e+07	3.1074e+07	4.37219e+07	2.67642e+07
66	99.0308	98.0233	0.896	6.51136e+06	3.5112e+06	5.24067e+06	3.06515e+06	5.30485e+06	7.11565e+06	6.4967e+06	5.21419e+06	6.51805e+06	4.1591e+06	7.59223e+06	8.5574e+06	4.87569e+06	4.54579e+06	5.4198e+06
67	99.031	98.0234	1.16	2.86025e+06	2.47437e+06	2.90095e+06	3.78116e+06	2.01693e+06	3.69684e+06	3.35213e+06	1.9982e+06	1.71468e+06	3.87578e+06	3.41229e+06	4.21871e+06	2.6962e+06	3.73807e+06	3.64212e+06
68	99.0315	197.056	0.891	378843	974785	794383	284919	280003	408009	184358	289328	555752	650200	965060	1.77819e+06	890616	474168	615547
69	99.0319	243.062	1.184	4.3896e+07	4.19971e+07	4.6177e+07	8.4153e+07	1.43668e+07	5.70363e+07	4.93169e+07	4.82012e+07	1.16417e+07	4.21515e+07	6.48413e+07	3.5722e+07	1.01564e+08	7.21246e+07	5.29563e+07
70	99.9131	98.9055	14.868	5.03693e+06	1.46793e+07	5.81202e+06	8.99695e+06	8.34812e+06	2.08786e+07	1.93783e+07	3.08725e+07	1.45053e+07	1.09741e+07	1.84764e+07	1.23275e+07	7.4071e+06	1.1764e+07	1.05278e+07
71	99.955	98.9478	1.029	1.23442e+06	1.30707e+06	1.2785e+06	1.25695e+06	1.72079e+06	2.76431e+06	1.21942e+06	1.45429e+06	737418	494884	538650	636717	874217	1.22516e+06	1.35853e+06
72	100.015	99.0074	1.198	1.20623e+07	1.186e+07	1.21955e+07	7.95533e+06	8.08221e+06	1.5751e+07	1.1206e+07	8.30693e+06	8.77223e+06	1.84404e+07	1.22406e+07	2.01699e+07	1.47755e+07	1.26088e+07	1.60909e+07
73	100.016	259.046	1.203	229687	341126	492815	388442	109534	156758	168260	112777	124573	588120	415917	432444	186540	214491	265591
74	100.051	99.0437	0.852	870035	671091	420722	571485	421678	412993	423466	475674	659974	1.09228e+06	2.08289e+06	1.50539e+06	540200	546801	546574
75	100.051	99.0438	1.263	3.15118e+06	3.08061e+06	2.35253e+06	6.81038e+06	1.50131e+06	6.71862e+06	961505	800410	1.21131e+06	2.60106e+06	2.00215e+06	1.63838e+06	1.31443e+06	1.55075e+06	2.25828e+06
76	100.051	145.05	0.856	9.38044e+06	7.29581e+06	7.03614e+06	3.43814e+06	3.75588e+06	7.10482e+06	7.16784e+06	3.521e+06	2.26757e+06	6.60162e+06	1.23007e+07	1.13842e+07	6.45893e+06	8.29638e+06	6.65099e+06
77	101.046	100.039	0.91	506257	288292	637123	391317	420784	374372	421950	227975	1.14549e+06	720584	671440	688880	474742	249781	245779
78	101.047	100.039	1.169	1.35876e+07	3.86945e+06	1.26654e+07	1.33062e+07	2.69447e+06	5.77507e+06	7.1467e+06	1.98128e+06	2.35028e+06	4.82681e+06	7.11854e+06	1.0019e+07	6.17717e+06	2.9367e+06	4.40125e+06
79	101.047	201.087	0.919	9.78837e+06	9.65892e+06	9.59865e+06	2.63911e+06	1.87949e+07	1.36807e+07	7.73539e+06	4.12454e+06	9.55974e+06	7.5515e+06	8.91496e+06	1.10681e+07	1.98743e+07	1.19292e+07	1.05648e+07
80	101.92	138.868	14.56	2.81355e+06	2.90776e+06	3.13323e+06	3.22768e+06	3.46983e+06	3.78546e+06	2.87958e+06	3.49514e+06	3.11407e+06	2.83484e+06	2.86511e+06	3.46486e+06	3.37568e+06	3.28302e+06	3.44664e+06
81	101.92	100.913	14.557	663145	798493	824714	668187	641577	746503	867052	746062	787498	797952	827800	929649	824308	855648	915747
82	102.03	101.023	0.92	4.65286e+07	4.2885e+07	3.0774e+07	1.76696e+07	2.15954e+07	3.73819e+08	2.8656e+07	3.73468e+07	1.9592e+07	2.69408e+07	3.82356e+07	4.4311e+07	3.44752e+07	3.1059e+07	2.60525e+07
83	102.03	101.023	1.257	1.7961e+07	1.73226e+07	1.51194e+07	6.23714e+06	4.50255e+06	1.23038e+08	1.58641e+07	1.24356e+07	1.29874e+07	5.88773e+06	1.15746e+07	4.97359e+06	1.19991e+07	1.32653e+07	1.34456e+07
84	102.031	203.055	1.244	2.27334e+06	1.53396e+06	1.55901e+06	1.25767e+06	626143	1.40763e+06	1.40513e+06	888338	902998	1.23053e+06	2.29039e+06	2.06851e+06	945988	1.36296e+06	1.46648e+06
85	102.067	101.06	5.148	3.35427e+06	3.69028e+06	3.37017e+06	1.57965e+06	1.07871e+06	2.28403e+06	2.97712e+06	2.1036e+06	2.01179e+06	3.72163e+06	4.6573e+06	7.10428e+06	3.07562e+06	2.61307e+06	3.19711e+06
86	102.067	101.06	4.977	4.84395e+06	3.76655e+06	3.95462e+06	2.22495e+06	4.04921e+06	2.94761e+06	4.5411e+06	3.09119e+06	3.72919e+06	3.73684e+06	4.20727e+06	5.28543e+06	4.10356e+06	2.68423e+06	2.98791e+06
87	102.067	101.059	3.712	3.44659e+06	3.25542e+06	3.33083e+06	3.22966e+06	2.4858e+06	3.60813e+06	2.43834e+06	1.39804e+06	2.39796e+06	5.55189e+06	4.27699e+06	7.30983e+06	2.29318e+06	2.245e+06	3.44182e+06
88	103.062	102.055	0.789	3.61791e+06	4.53232e+06	3.6825e+06	1.88072e+06	3.0575e+06	5.1005e+06	2.66341e+06	1.69879e+06	3.75812e+06	4.40576e+06	3.71789e+06	5.67569e+06	2.94494e+06	3.61149e+06	3.9026e+06
89	103.929	102.922	14.547	626891	574689	499888	599555	683569	617450	730204	617438	429679	517457	607442	617047	534393	563220	454623
90	103.93	266.874	14.585	1.41298e+06	1.36941e+06	1.52642e+06	1.65016e+06	1.47403e+06	1.41325e+06	1.51513e+06	1.41698e+06	1.38368e+06	2.00957e+06	1.68367e+06	1.24664e+06	1.24999e+06	1.20795e+06	1.13764e+06
91	103.963	102.956	0.758	2.52546e+08	2.06091e+08	2.42854e+08	2.44153e+08	2.49109e+08	2.90773e+08	3.03834e+08	2.60302e+08	2.94976e+08	2.49455e+08	2.99628e+08	2.57467e+08	2.74489e+08	2.62658e+08	2.93183e+08
92	103.963	102.955	1.075	2.04623e+07	2.9078e+07	3.03393e+07	4.40518e+07	4.02173e+07	3.44456e+07	2.54078e+07	3.25162e+07	3.24567e+07	2.44456e+07	3.01165e+07	2.1041e+07	3.63836e+07	3.0529e+07	2.35793e+07
93	104.01	103.002	0.835	8.92864e+06	6.09728e+06	8.12508e+06	8.89621e+06	7.12714e+06	6.58751e+06	5.2732e+06	5.74059e+06	5.33874e+06	1.16557e+07	6.94458e+06	8.00935e+06	8.31362e+06	1.04868e+07	1.03931e+07
94	104.01	103.002	1.161	638387	433295	1.17576e+06	603149	724914	660396	466489	335797	269641	1.1362e+06	293967	847798	537270	787665	621934
95	104.01	163.024	0.832	1.30052e+06	628357	1.67202e+06	1.18605e+06	1.08988e+06	876912	711673	863787	971493	1.55259e+06	1.08557e+06	1.65891e+06	1.66483e+06	1.24322e+06	2.17721e+06
96	104.046	103.039	1.669	1.09544e+07	1.31807e+07	1.38852e+07	4.06935e+06	2.60473e+06	4.95458e+06	1.28727e+07	3.37683e+06	429748	4.08401e+07	3.44441e+07	4.83474e+07	3.73568e+06	9.16133e+06	1.32063e+07
97	104.046	103.039	1.238	2.37163e+06	3.10774e+06	2.71635e+06	6.61114e+06	5.96101e+06	535816	2.5885e+06	646165	4.39139e+06	6.61254e+06	4.72193e+06	1.93678e+07	1.73503e+06	2.99976e+06	3.35301e+06
98	104.926	103.919	0.23	381888	2.43848e+07	387418	403158	2.82508e+06	605667	2.84272e+07	2.30834e+07	3.01071e+07	2.28773e+07	2.28945e+07	2.70145e+07	2.50016e+07	2.48904e+07	406772
99	105.041	104.034	0.733	2.61818e+07	2.27648e+07	2.53303e+07	2.78141e+07	2.38341e+07	2.32451e+07	2.40858e+07	2.42969e+07	2.6217e+07	2.66787e+07	2.23745e+07	2.02073e+07	2.18828e+07	2.70733e+07	2.15712e+07
100	106.025	105.018	0.795	9.43611e+07	9.32697e+07	9.81957e+07	1.01506e+08	3.78485e+07	1.07437e+08	1.41179e+08	6.07813e+07	3.67003e+07	1.88572e+08	7.69481e+07	1.0347e+08	4.69138e+07	8.4715e+07	1.07237e+08
101	106.942	105.935	0.274	5.77758e+06	6.99037e+06	6.17251e+06	4.15625e+06	6.43109e+06	6.8446e+06	4.80838e+06	395778	4.29939e+06	364121	2.7935e+06	421788	374576	2.70826e+06	3.20226e+06
102	107.048	106.041	3.913	3.57172e+06	3.43776e+06	3.47179e+06	1.63451e+06	3.10496e+06	3.0063e+06	3.67199e+06	1.85768e+06	3.87816e+06	4.20332e+06	7.37183e+06	3.92265e+06	2.67755e+06	3.42614e+06	5.44672e+06
103	108.056	107.049	4.75	2.89473e+06	3.06555e+06	2.77237e+06	3.16499e+06	1.8827e+06	3.79945e+06	1.96076e+06	1.98823e+06	1.57274e+06	3.81805e+06	4.92614e+06	4.21872e+06	2.83565e+06	2.92881e+06	3.09557e+06
104	108.056	107.049	3.913	2.79275e+07	2.93613e+07	3.07986e+07	1.22499e+07	2.19053e+07	2.3495e+07	3.02589e+07	1.6326e+07	3.56718e+07	3.23636e+07	5.46166e+07	3.29996e+07	2.23089e+07	2.92244e+07	3.80278e+07
105	108.056	107.049	4.189	1.16675e+07	1.1316e+07	1.19893e+07	1.06109e+07	9.695e+06	1.20244e+07	8.80422e+06	6.9466e+06	6.13009e+06	1.27403e+07	1.56478e+07	1.85149e+07	1.62024e+07	1.52476e+07	1.27755e+07
106	109.028	108.02	3.913	3.33615e+06	3.13472e+06	3.34358e+06	1.43962e+06	2.59658e+06	2.86493e+06	3.58713e+06	1.94045e+06	3.97944e+06	3.9741e+06	6.1216e+06	3.61933e+06	2.21148e+06	3.19869e+06	4.24812e+06
107	109.052	108.044	3.913	637258	658385	796968	824526	941857	839656	1.19442e+06	251526	457477	1.16412e+06	1.43302e+06	1.5641e+06	1.57458e+06	843585	1.16065e+06
108	109.052	108.044	0.842	3.77034e+06	1.15439e+06	1.87617e+06	2.61388e+06	1.91362e+06	2.47305e+06	1.92174e+06	1.30342e+06	1.9268e+06	2.6664e+06	3.68758e+06	3.43814e+06	3.02413e+06	3.6825e+06	1.94594e+06
109	109.052	108.044	1.162	5.48549e+07	4.11708e+07	4.42301e+07	3.89534e+07	5.18091e+07	4.83428e+07	4.00663e+07	6.08411e+07	7.62261e+07	3.67647e+07	4.72359e+07	2.58629e+07	6.89067e+07	4.12915e+07	3.47836e+07
110	109.053	217.098	3.896	434527	410439	455972	425354	198546	665673	424651	285513	107971	547148	628235	626942	305619	294295	460099
111	109.942	108.934	15.175	83481.3	4.69167e+06	2.28383e+06	828905	930016	1.12209e+06	6.85805e+06	1.02268e+06	4.28591e+06	2.60261e+06	4.40459e+06	5.39988e+06	3.65852e+06	3.1067e+06	2.81582e+06
112	109.942	108.934	14.899	282157	5.61549e+06	887295	2.00707e+06	3.18914e+06	5.37329e+06	1.06881e+07	8.55815e+06	4.90856e+06	3.04409e+06	4.96413e+06	3.16099e+06	2.49359e+06	3.78928e+06	2.71228e+06
113	109.942	108.934	14.541	1.47785e+06	2.40835e+06	2.19861e+06	1.2845e+06	1.52496e+06	1.34191e+06	1.67439e+06	2.76412e+06	1.6688e+06	2.38995e+06	1.9149e+06	2.38949e+06	2.10693e+06	2.5422e+06	1.91165e+06
114	110.035	109.028	4.749	794091	957883	502199	758262	405983	700383	372504	247704	374154	974524	1.2664e+06	1.07587e+06	606003	578943	804901
115	110.036	109.028	3.068	1.5414e+06	2.02393e+06	1.78687e+06	2.20882e+06	656593	1.245e+06	1.3376e+06	1.07238e+06	985394	4.34527e+06	3.12595e+06	5.97417e+06	922358	1.70502e+06	2.61061e+06
116	110.036	109.028	3.801	2.00455e+06	1.56046e+06	1.47416e+06	518285	410317	742762	1.25732e+06	603657	693169	4.46304e+06	9.16985e+06	1.58481e+07	936074	2.27502e+06	3.93222e+06
117	110.036	109.028	0.875	2.04443e+06	1.41019e+06	1.34748e+06	801599	1.51511e+06	1.43955e+06	1.20697e+06	1.31106e+06	1.70511e+06	950731	2.65399e+06	2.00499e+06	965426	1.07514e+06	1.727e+06
118	111.031	110.023	0.899	7.5103e+06	7.43068e+06	6.89804e+06	5.29646e+06	7.16907e+06	9.07443e+06	6.27235e+06	4.82153e+06	6.83321e+06	8.70943e+06	9.54656e+06	7.68622e+06	8.42038e+06	8.28528e+06	7.16552e+06
119	111.031	110.024	1.18	1.05428e+06	1.4294e+06	1.1661e+06	1.54618e+06	1.14213e+06	938058	1.13652e+06	696410	939002	1.04886e+06	1.92324e+06	1.05795e+06	1.75451e+06	1.08731e+06	754396
120	111.949	110.942	14.561	1.80904e+06	1.83103e+06	2.45355e+06	1.64262e+06	1.94238e+06	1.90213e+06	1.87208e+06	1.87718e+06	1.97545e+06	1.92885e+06	2.2334e+06	2.18677e+06	1.8954e+06	2.0006e+06	2.04978e+06
121	111.964	110.957	0.819	9.9815e+06	8.18771e+06	1.02395e+07	4.00774e+06	2.40155e+07	6.35071e+06	3.05004e+06	4.58525e+06	882577	6.28504e+06	1.08732e+07	6.10463e+06	5.11246e+06	4.81569e+06	5.46657e+06
122	112.015	111.007	0.865	9.11308e+06	6.75229e+06	9.1442e+06	5.54953e+06	4.49353e+06	1.0461e+07	7.3236e+06	6.8346e+06	5.01848e+06	9.01499e+06	1.45756e+07	1.1666e+07	9.89199e+06	8.62829e+06	7.22035e+06
123	112.026	111.019	1.162	6.55826e+07	6.95233e+07	7.14987e+07	4.92169e+07	1.89698e+07	4.96008e+07	8.86213e+07	5.74183e+07	2.69749e+07	1.20939e+08	8.04057e+07	1.14694e+08	8.98257e+07	7.88267e+07	7.82205e+07
124	112.026	111.019	0.854	7.37927e+07	6.67504e+07	6.54006e+07	3.53276e+07	1.75448e+07	4.8029e+07	8.00841e+07	5.42067e+07	2.49842e+07	1.25278e+08	8.02782e+07	1.28441e+08	9.2519e+07	7.61986e+07	9.41239e+07
125	112.027	283.068	0.844	1.22564e+06	1.01438e+06	832313	714683	442327	433217	821785	498968	451581	1.9987e+06	659304	2.60711e+06	1.08386e+06	603314	1.36038e+06
126	112.027	269.053	1.176	1.46928e+06	1.48609e+06	1.53031e+06	339183	91084.2	435403	2.21807e+06	932143	115298	3.36101e+06	1.04978e+06	3.87067e+06	584333	1.4532e+06	1.9373e+06
127	112.051	111.044	4.188	1.79047e+06	1.90099e+06	2.09646e+06	2.00646e+06	1.72798e+06	1.91234e+06	1.47117e+06	1.086e+06	842892	2.12441e+06	2.45479e+06	2.46255e+06	2.4569e+06	2.04486e+06	1.94528e+06
128	112.052	269.103	4.171	487191	546907	423892	358355	312545	775996	196840	94599.2	197683	1.11451e+06	821589	1.13668e+06	153086	313564	608074
129	113.029	112.022	0.871	4.81678e+06	2.74945e+06	4.70752e+06	2.87309e+06	2.33395e+06	2.80442e+06	4.83514e+06	4.12576e+06	3.6369e+06	7.11236e+06	6.88945e+06	6.9444e+06	6.57318e+06	6.27608e+06	6.12204e+06
130	113.03	271.059	0.823	2.74506e+06	3.68156e+06	3.39451e+06	1.94225e+06	1.84228e+06	2.81011e+06	2.47173e+06	1.57358e+06	2.92791e+06	3.59974e+06	4.16551e+06	4.0045e+06	3.74229e+06	3.39996e+06	2.9865e+06
131	113.046	112.039	1.166	588150	590022	1.07045e+06	668742	690070	443347	556809	700694	315727	703940	545863	871009	1.13725e+06	354816	544440
132	113.047	112.039	0.862	1.58657e+07	1.5112e+07	1.42827e+07	1.27234e+07	1.20605e+07	1.42173e+07	1.34867e+07	1.09878e+07	1.39368e+07	1.51374e+07	2.25221e+07	1.8726e+07	1.82505e+07	1.50799e+07	1.4318e+07
133	113.047	225.088	1.166	296437	154900	176356	266378	112732	129957	253763	157507	129521	413144	333860	531352	263174	172809	205104
134	113.943	112.936	0.939	1.20499e+07	1.32686e+07	1.4314e+07	4.28579e+07	1.08526e+07	8.78641e+06	1.30085e+07	1.30068e+07	1.88931e+07	1.44018e+07	7.70663e+06	7.34262e+06	9.14717e+06	8.67349e+06	9.24509e+06
135	113.946	112.939	14.564	1.20222e+06	1.25647e+06	1.19651e+06	930044	970531	903002	1.11162e+06	1.1492e+06	1.3221e+06	1.13485e+06	1.34766e+06	1.20895e+06	1.15435e+06	1.14429e+06	1.18805e+06
136	113.985	112.977	0.669	1.64854e+06	2.03661e+06	1.398e+06	3.17945e+06	4.01559e+06	2.89997e+06	2.44971e+06	4.7135e+06	5.58424e+06	1.87978e+06	1.00198e+06	1.67311e+06	5.23366e+06	1.58057e+06	4.60621e+06
137	113.992	112.984	0.675	2.33928e+08	2.1374e+08	2.16615e+08	2.19133e+08	2.31304e+08	2.1644e+08	1.9949e+08	2.04003e+08	2.22007e+08	2.10899e+08	2.12857e+08	1.87728e+08	2.09377e+08	2.2959e+08	2.20551e+08
138	113.992	112.984	1.095	3.68564e+07	3.66885e+07	3.9326e+07	4.00552e+07	4.31918e+07	3.16397e+07	3.22708e+07	3.76239e+07	3.84365e+07	3.3731e+07	3.69175e+07	3.23794e+07	3.77653e+07	4.15083e+07	3.36161e+07
139	113.998	112.991	0.673	7.2552e+06	1.65757e+06	1.44682e+06	2.39027e+06	1.91082e+06	4.00374e+06	4.02047e+06	1.80189e+06	3.75448e+06	1.6273e+06	6.32455e+06	1.44988e+06	5.26918e+06	1.85085e+06	4.17414e+06
140	114	112.992	0.681	258472	217637	220401	231195	255806	2.5317e+06	218115	4.66371e+06	223715	225886	244010	232139	251101	235270	2.47624e+06
141	114.03	113.023	0.76	5.48264e+07	7.07241e+07	5.58793e+07	6.10488e+07	6.13311e+07	6.37644e+07	6.53687e+07	7.93698e+07	6.49435e+07	6.1588e+07	7.04504e+07	6.12532e+07	6.27385e+07	6.92184e+07	4.84653e+07
142	114.031	113.023	0.881	6.51433e+07	4.02375e+07	6.91709e+07	4.38817e+07	3.81986e+07	4.28932e+07	4.74563e+07	5.12872e+07	4.10992e+07	4.96289e+07	6.43017e+07	5.27559e+07	5.98155e+07	4.3689e+07	4.25926e+07
143	115.026	114.018	0.826	5.77746e+06	6.17294e+06	5.29719e+06	2.14638e+07	4.08834e+06	3.23299e+06	1.92713e+06	1.68736e+06	5.32449e+06	2.72479e+06	2.14334e+06	4.27329e+06	2.49212e+06	6.5927e+06	1.18715e+07
144	115.062	114.055	0.866	6.01074e+07	5.94757e+07	5.78124e+07	5.30446e+07	4.16047e+07	5.97228e+07	5.60233e+07	4.82798e+07	2.91392e+07	5.40601e+07	9.55623e+07	7.00241e+07	5.26829e+07	3.90553e+07	3.71154e+07
145	115.063	275.125	0.931	541168	393544	339448	183486	237188	736245	351509	316442	307355	556100	521684	1.01859e+06	398969	303152	413877
146	116.01	115.002	0.894	3.09157e+07	2.7299e+07	2.69807e+07	2.89273e+07	3.81295e+07	2.90104e+07	1.90867e+07	1.67639e+07	3.38002e+07	8.34901e+06	3.73571e+07	2.6509e+07	4.53312e+07	2.58784e+07	1.86842e+07
147	116.01	115.002	1.166	811233	1.18568e+06	1.52933e+06	1.07504e+06	1.32596e+06	2.44206e+06	1.17705e+06	1.12357e+06	1.2486e+06	2.07227e+06	1.7435e+06	2.14868e+06	1.18706e+06	2.37594e+06	2.03845e+06
148	116.046	115.039	1.905	3.55165e+07	3.60046e+07	3.50522e+07	3.82814e+07	3.89112e+07	4.64808e+07	2.61402e+07	2.38634e+07	2.56323e+07	3.16041e+07	2.58031e+07	2.95371e+07	2.69538e+07	3.31795e+07	7.06048e+07
149	116.046	115.039	0.876	1.9587e+07	1.40888e+07	1.56359e+07	1.14134e+07	9.01815e+06	1.2328e+07	1.32469e+07	7.61381e+06	1.03184e+07	1.60593e+07	2.17196e+07	1.61253e+07	1.7848e+07	1.47432e+07	1.26334e+07
150	116.047	277.093	0.854	1.13213e+06	771902	1.36704e+06	1.02449e+06	542952	531769	1.5853e+06	612478	628349	1.39434e+06	2.64924e+06	1.91931e+06	2.39069e+06	1.76646e+06	961994
151	116.082	115.075	14.511	3.52004e+06	2.87131e+06	3.43256e+06	2.99315e+06	3.06465e+06	2.20881e+06	3.29304e+06	2.53891e+06	2.76235e+06	3.194e+06	3.47398e+06	3.33226e+06	3.12471e+06	4.07857e+06	3.40142e+06
152	116.083	115.075	5.51	1.5496e+06	449436	396156	380567	976597	569782	665528	288113	613229	1.277e+06	432812	908554	470442	718184	660706
153	116.927	115.919	14.469	2.702e+07	3.04151e+07	2.13116e+07	1.68184e+07	2.39118e+07	2.26575e+07	2.13736e+07	2.85172e+07	2.05742e+07	2.70229e+07	3.59822e+07	2.54377e+07	2.907e+07	2.82125e+07	2.56805e+07
154	117.041	116.034	0.836	9.39791e+06	8.59359e+06	9.47467e+06	7.34774e+06	5.77535e+06	8.74738e+06	6.55748e+06	5.69479e+06	4.78037e+06	9.68952e+06	1.05863e+07	1.33788e+07	9.90106e+06	1.07969e+07	1.27982e+07
155	117.042	233.077	0.823	555775	324236	345985	842805	332287	321867	378230	391176	354026	299353	425147	332996	401989	334064	292078
156	117.057	116.049	3.203	9.39059e+06	6.29444e+06	7.49181e+06	7.66236e+06	8.99599e+06	6.32258e+06	6.37028e+06	7.11245e+06	8.2504e+06	6.95208e+06	8.25468e+06	7.07383e+06	6.31981e+06	6.66936e+06	6.229e+06
157	117.078	116.07	0.835	1.15549e+08	7.87313e+07	1.25584e+08	1.14182e+08	4.79148e+07	1.05408e+08	1.3717e+08	1.1548e+08	1.37316e+08	1.25614e+08	9.2807e+07	1.15161e+08	1.88439e+08	9.00513e+07	9.36087e+07
158	117.078	116.07	1.133	4.68428e+07	4.73394e+07	3.96249e+07	3.56456e+07	4.80192e+07	4.30183e+07	7.0732e+07	5.47706e+07	5.7548e+07	4.2585e+07	8.99239e+07	4.18014e+07	5.49826e+07	3.66996e+07	5.19885e+07
159	117.927	116.92	7.227	317490	103170	880946	202694	93045.7	106238	313580	95440	363634	98950.2	816023	99551.5	165545	524323	567011
160	117.927	116.92	14.435	4.83326e+06	1.82447e+06	7.63136e+06	2.97563e+06	4.14226e+06	2.31931e+06	3.13059e+06	3.52256e+06	2.74371e+06	3.15571e+06	4.70293e+06	3.35361e+06	2.31338e+06	3.48814e+06	3.98921e+06
161	117.927	116.92	12.728	21812.1	1.48616e+06	2.20726e+06	2.31685e+06	846464	3.61034e+06	22319.3	4.34994e+06	20614.1	4.05125e+06	1.32235e+06	2.03895e+06	1.96526e+06	3.31955e+06	4.32324e+06
162	117.927	116.92	12.329	13494.4	1.56715e+06	14704.2	3.43178e+06	2.97067e+06	1.63055e+06	2.22684e+06	1.77951e+06	2.78848e+06	967622	3.50177e+06	2.64982e+06	2.37561e+06	1.70232e+06	3.45029e+06
163	117.927	116.92	13.896	526400	1.74901e+06	1.86097e+06	1.95773e+06	1.42879e+06	1.59811e+06	753224	944536	1.03702e+06	860209	137190	1.31254e+06	162657	1.48552e+06	499381
164	117.927	116.92	8.527	884326	950980	474330	1.07508e+06	962260	685310	376189	1.42857e+06	965604	546167	1.29841e+06	697473	31096.2	430210	1.14074e+06
165	117.927	116.92	9.201	74739.9	1.73123e+06	1.69696e+06	2.35322e+06	71358	866812	71838.4	2.06409e+06	940435	1.01344e+06	928613	1.66309e+06	1.41966e+06	1.50144e+06	670627
166	117.928	116.921	12.08	2.93936e+06	2.5355e+06	25792.2	2.0849e+06	4.32809e+06	2.01843e+06	3.25168e+06	2.6683e+06	2.66422e+06	26487.9	2.87017e+06	30401.7	3.26156e+06	27318.4	4.50053e+06
167	117.928	116.921	14.448	8.26625e+06	482689	477731	307029	518629	340548	454105	522573	571968	2.52448e+06	720166	5.42598e+06	335979	789785	274351
168	117.942	116.934	13.84	160065	916263	1.55968e+06	946877	1.36287e+06	505031	1.05466e+06	930756	755194	1.19934e+06	16020.8	1.02779e+06	11391.6	1.01129e+06	14689.2
169	117.943	116.935	14.435	3.5013e+06	640311	229395	252732	541910	162780	1.36326e+06	401593	412565	2.30507e+06	140525	2.0968e+06	795759	688976	218595
170	117.949	116.941	12.386	22910.3	257909	19710.4	20278.9	362995	23255.4	23092.8	489724	607264	624592	22223	675067	671045	18495.2	20198
171	117.949	116.942	11.681	20236.4	23361.2	23626.4	19120.6	379089	20427	605430	19872.9	20614.1	20670	22615.6	22603.5	20522.1	249584	55337.2
172	117.969	116.962	12.615	509339	407441	126994	182448	195628	539792	534049	445587	382316	37138.1	669094	428571	462553	38750.2	360978
173	117.992	116.985	1.38	3.03329e+06	5.5596e+06	6.32454e+06	4.93178e+06	1.37711e+06	1.28447e+06	3.54061e+06	8.33329e+06	658135	1.32365e+06	1.00476e+07	245054	3.51641e+06	5.41936e+06	617687
174	118.018	117.011	1.35	291554	1.29016e+06	904467	1.03641e+07	235071	1.31401e+07	291292	9.05055e+06	242264	4.30624e+07	3.19585e+06	8.55786e+07	2.5963e+07	2.27996e+07	1.25786e+07
175	118.019	117.011	0.931	197919	2.26373e+07	170736	8.20798e+06	86616.2	1.4338e+07	191440	1.70284e+07	1.61608e+06	326025	5.2047e+07	393526	8.01858e+06	144192	6.69326e+06
176	118.025	117.018	0.95	3.55428e+09	3.44603e+09	3.45048e+09	1.05807e+09	6.2732e+08	1.89461e+09	4.26828e+09	2.35539e+09	4.51687e+08	7.38527e+09	5.60442e+09	8.12885e+09	1.97364e+09	2.48433e+09	3.25815e+09
177	118.025	117.018	1.358	2.23031e+09	2.43481e+09	2.14965e+09	1.0883e+09	5.82588e+08	1.34692e+09	2.67684e+09	1.78019e+09	3.7802e+08	3.68866e+09	2.29065e+09	4.77e+09	9.96368e+08	2.07751e+09	2.88046e+09
178	118.025	117.018	1.197	7.55218e+08	6.73071e+08	6.87342e+08	2.76974e+08	1.30344e+08	3.25968e+08	8.44904e+08	4.5268e+08	7.44315e+07	1.29864e+09	6.83153e+08	1.62601e+09	2.54225e+08	6.27293e+08	9.45519e+08
179	118.026	235.046	1.357	1.10597e+06	1.12707e+06	1.16188e+06	232013	190584	528147	1.15403e+06	869052	196415	2.2824e+06	809134	3.69988e+06	222450	1.17287e+06	1.12727e+06
180	118.026	235.046	0.951	859504	550917	1.37792e+06	245001	130121	524192	542950	454613	182942	2.84064e+06	2.91763e+06	3.32827e+06	1.10206e+06	1.88856e+06	663052
181	118.032	117.025	1.343	523923	3.64592e+07	2.66071e+07	1.12766e+07	275183	3.91806e+06	169878	1.91904e+07	145745	1.31706e+06	1.80331e+07	4.87351e+07	4.73458e+06	1.13613e+07	2.71385e+07
182	118.032	117.025	1.002	107428	1.78573e+07	111868	218465	9.69984e+06	1.0611e+07	4.4613e+07	271415	3.19986e+06	7.9654e+06	3.86383e+07	1.86895e+07	1.5036e+07	86112.7	3.26826e+07
183	118.033	117.026	0.94	1.27952e+06	1.9163e+06	319689	8.75879e+06	894596	2.34561e+07	373485	5.64843e+07	3.78225e+06	9.53395e+07	9.33509e+07	5.46577e+06	2.33864e+06	299674	320982
184	118.06	117.052	0.953	7.04206e+06	7.16075e+06	8.18058e+06	3.34755e+06	3.06086e+06	895581	3.86491e+07	9.00485e+06	1.97995e+06	3.84547e+07	9.14546e+06	1.52228e+07	3.30989e+07	1.26692e+07	3.75993e+07
185	118.06	117.053	0.965	2.35817e+06	1.42946e+07	282740	2.59712e+06	1.80238e+06	1.20433e+07	3.0542e+07	6.08871e+06	137622	2.30256e+07	2.31708e+07	8.07059e+06	9.84075e+06	238783	1.29148e+07
186	118.062	117.055	3.185	6.57205e+07	6.23705e+07	5.72675e+07	2.60957e+07	1.40966e+07	4.96881e+07	4.23237e+07	3.06812e+07	4.56479e+06	1.00806e+08	1.11377e+08	1.56764e+08	2.13946e+07	4.66032e+07	6.68468e+07
187	118.062	117.055	2.012	3.54801e+07	2.58766e+07	2.54083e+07	1.21649e+07	9.18358e+06	1.57565e+07	1.59584e+07	1.04786e+07	7.10202e+06	5.12023e+07	5.05457e+07	6.37106e+07	1.10287e+07	2.54496e+07	4.74274e+07
188	118.062	117.054	2.26	4.38755e+06	5.15318e+06	8.06301e+06	3.19991e+06	3.72655e+06	6.24689e+06	4.04939e+06	1.95846e+06	2.1682e+06	6.98489e+06	1.11652e+07	1.01893e+07	2.35492e+06	4.03891e+06	4.66583e+06
189	118.062	117.055	0.828	3.97658e+08	3.82724e+08	3.22406e+08	3.4937e+08	2.94704e+08	3.30892e+08	3.47692e+08	2.51254e+08	2.35449e+08	3.73203e+08	4.60475e+08	4.16257e+08	4.48368e+08	4.13721e+08	3.69154e+08
190	118.063	235.118	2.254	698380	368250	992938	559822	309473	637962	581471	349653	275539	814334	1.52049e+06	959166	744372	396590	1.12221e+06
191	118.063	235.119	2.029	804327	1.21459e+06	908118	776755	581332	1.05412e+06	563364	521281	711454	1.00555e+06	1.19306e+06	1.10332e+06	848486	941551	593825
192	118.925	117.918	14.469	936658	942602	688923	626303	646704	765578	1.09191e+06	817966	569793	959550	529686	1.01374e+06	625850	574598	687821
193	119.034	297.083	0.966	8.15682e+06	7.44657e+06	6.25768e+06	2.33541e+06	1.30662e+06	3.66515e+06	8.41764e+06	6.13167e+06	1.04542e+06	1.06606e+07	8.29687e+06	9.11405e+06	4.34359e+06	6.00932e+06	6.94641e+06
194	119.034	297.083	1.341	8.6309e+06	9.30239e+06	8.09258e+06	6.00373e+06	3.65921e+06	6.61727e+06	7.47741e+06	9.3322e+06	2.23937e+06	1.31999e+07	7.06791e+06	8.51056e+06	5.98567e+06	8.59658e+06	6.82906e+06
195	119.035	118.028	0.963	238453	216378	205703	112639	434498	526790	2.95373e+06	1.54396e+06	129747	740130	1.99338e+06	474120	1.17923e+06	370851	1.65003e+06
196	119.035	118.028	1.383	1.33097e+06	967271	1.89852e+06	751460	599426	339402	423593	891918	564747	1.21854e+06	1.62538e+06	4.0319e+06	2.05278e+06	1.11209e+06	1.81166e+06
197	119.057	118.05	0.754	4.53339e+07	4.78942e+07	4.69587e+07	5.27676e+07	4.26169e+07	3.08352e+07	4.79185e+07	4.96892e+07	4.16536e+07	5.05264e+07	4.39774e+07	4.49137e+07	4.10239e+07	4.4037e+07	4.75022e+07
198	119.072	118.065	2.253	1.08913e+06	1.03329e+06	1.0251e+06	1.20651e+06	958194	801998	1.03611e+06	1.08547e+06	858431	1.07866e+06	1.00474e+06	899315	1.05632e+06	954282	868124
199	119.073	232.059	2.251	9.81876e+07	8.89579e+07	9.70552e+07	9.53348e+07	9.55397e+07	7.73141e+07	7.61253e+07	9.83636e+07	8.34599e+07	9.34718e+07	9.51536e+07	7.77644e+07	8.90218e+07	9.07418e+07	7.34061e+07
200	119.937	118.929	0.738	7.36779e+06	6.97086e+06	6.58161e+06	6.01509e+06	8.07919e+06	8.45876e+06	6.19412e+06	7.15229e+06	7.83395e+06	5.74879e+06	1.06973e+07	1.10136e+07	8.58791e+06	6.84404e+06	6.69627e+06
201	120.023	119.016	3.717	2.82444e+06	2.72353e+06	3.042e+06	2.30435e+06	4.53118e+06	3.05248e+06	2.29104e+06	2.37462e+06	3.93301e+06	1.73859e+06	2.78753e+06	2.29059e+06	4.94807e+06	3.0946e+06	2.92716e+06
202	120.041	119.034	0.928	1.60895e+08	1.24425e+08	1.51894e+08	1.18963e+08	8.90335e+07	4.30056e+08	9.56116e+07	1.01994e+08	1.34978e+08	1.16779e+08	1.30485e+08	7.66811e+07	1.24283e+08	1.22514e+08	1.06691e+08
203	120.041	119.034	0.761	5.98108e+08	4.88661e+08	6.67562e+08	5.16156e+08	5.53427e+08	5.62199e+08	4.83513e+08	5.64106e+08	6.95832e+08	4.56101e+08	5.61609e+08	5.4095e+08	5.24188e+08	4.889e+08	4.58685e+08
204	120.042	285.083	0.785	1.22248e+07	1.08376e+07	1.3217e+07	1.26034e+07	4.0066e+06	1.1583e+07	1.59408e+07	8.69696e+06	4.41374e+06	2.12174e+07	1.11428e+07	1.64362e+07	7.67784e+06	1.02365e+07	1.36172e+07
205	120.055	239.104	1.19	320971	469540	270963	160917	265546	317157	369101	321703	334644	329566	410675	377546	422943	159350	331236
206	120.056	119.049	1.196	1.19857e+06	1.21075e+06	1.34323e+06	1.66852e+06	1.41558e+06	1.12644e+06	1.19522e+06	1.3345e+06	1.39733e+06	1.19351e+06	1.52843e+06	820521	1.54751e+06	1.02746e+06	1.40698e+06
207	120.056	119.049	2.258	3.04538e+06	3.00314e+06	2.41821e+06	2.84419e+06	1.73138e+06	1.90857e+06	1.99974e+06	1.96482e+06	1.72025e+06	3.45617e+06	2.73288e+06	2.65567e+06	2.0993e+06	2.23909e+06	1.99037e+06
208	120.056	119.049	5.353	652964	430105	741164	418737	216951	599255	242236	228279	108258	718463	1.42037e+06	1.60422e+06	187798	460383	748837
209	120.056	119.049	2.552	2.21672e+06	2.72371e+06	2.43752e+06	3.03051e+06	517183	1.60379e+06	1.67148e+06	561370	355608	9.37708e+06	3.5248e+06	8.38849e+06	685738	2.06934e+06	3.72008e+06
210	120.056	119.049	4.753	6.75357e+08	6.76289e+08	6.42138e+08	5.2721e+08	3.86373e+08	6.84027e+08	3.19004e+08	2.11345e+08	1.9266e+08	1.17707e+09	1.25324e+09	1.09311e+09	5.95458e+08	5.58757e+08	6.27753e+08
211	120.057	233.043	4.751	1.90521e+07	2.07389e+07	1.74638e+07	1.58081e+07	1.53211e+07	1.67513e+07	1.23961e+07	1.22326e+07	9.08441e+06	2.47948e+07	2.5058e+07	2.09081e+07	1.5948e+07	1.64307e+07	1.73801e+07
212	120.058	285.113	5.345	5.34019e+07	6.73083e+07	5.38513e+07	6.18715e+07	5.15613e+07	4.1615e+07	5.58752e+07	6.17338e+07	5.95009e+07	6.52142e+07	8.35736e+07	6.46878e+07	9.41403e+07	5.75009e+07	4.84115e+07
213	120.953	119.946	0.772	8.08331e+07	7.10102e+07	7.36813e+07	7.29852e+07	8.56108e+07	8.01045e+07	7.5044e+07	8.8601e+07	7.01824e+07	6.73141e+07	7.05239e+07	6.86028e+07	7.79004e+07	7.36882e+07	5.65738e+07
214	120.953	119.946	0.936	1.3151e+07	1.55167e+07	4.89454e+06	6.31085e+06	1.06412e+07	1.05398e+07	6.67364e+06	8.9225e+06	9.86698e+06	1.17477e+07	2.79441e+07	2.6897e+07	1.86205e+07	3.3991e+07	7.84745e+06
215	121.018	120.011	1.163	462580	594290	337057	612228	351329	387136	465646	475898	689313	438283	555762	542358	444272	584349	414664
216	121.019	120.011	0.925	6.97065e+06	6.52779e+06	6.5173e+06	3.15207e+06	2.78947e+06	1.13396e+07	1.13281e+07	1.41068e+08	3.02212e+06	4.3521e+06	8.43849e+07	7.4875e+06	3.51806e+06	2.63188e+06	2.71412e+06
217	121.052	120.044	1.196	4.97175e+08	5.25333e+08	5.44973e+08	6.56679e+08	5.94806e+08	4.95165e+08	4.84245e+08	5.75815e+08	5.28025e+08	4.65878e+08	5.21412e+08	4.61397e+08	6.12178e+08	5.10684e+08	4.98141e+08
218	122.036	121.028	4.407	1.43648e+07	1.29264e+07	1.39107e+07	1.51115e+07	1.89462e+07	1.59122e+07	1.03667e+07	1.0769e+07	1.86097e+07	1.17069e+07	1.26519e+07	1.05403e+07	1.68567e+07	1.25901e+07	8.96666e+06
219	122.036	121.028	3.908	2.13225e+07	1.80436e+07	1.70358e+07	8.69469e+06	1.46496e+07	1.42467e+07	2.01968e+07	9.36723e+06	2.34379e+07	1.83596e+07	3.3486e+07	1.83885e+07	1.33236e+07	1.72481e+07	2.03095e+07
220	122.036	121.028	4.189	1.49749e+07	1.30116e+07	1.33977e+07	1.34458e+07	8.54006e+06	1.50167e+07	1.22994e+07	5.90792e+06	4.18143e+06	1.57732e+07	1.81104e+07	1.79336e+07	1.89399e+07	1.56083e+07	1.45526e+07
221	122.036	121.028	4.751	5.26832e+06	4.90611e+06	4.18674e+06	4.7171e+06	2.94404e+06	5.49412e+06	2.53995e+06	1.76855e+06	1.43668e+06	6.7708e+06	9.42601e+06	8.57283e+06	4.92414e+06	4.0463e+06	4.45411e+06
222	122.072	121.065	4.746	5.65539e+07	6.10422e+07	4.96426e+07	4.85352e+07	3.37254e+07	5.66532e+07	3.06842e+07	1.99155e+07	1.79244e+07	8.578e+07	9.65218e+07	8.33794e+07	5.39309e+07	4.90455e+07	5.38447e+07
223	123.031	122.024	1.161	6.13996e+07	6.94547e+07	3.21404e+07	5.39537e+07	3.88148e+07	5.93229e+07	7.92683e+07	5.95949e+07	3.51507e+07	9.28449e+07	8.35854e+07	7.35792e+07	9.90815e+07	6.59095e+07	8.25105e+07
224	123.031	122.024	0.894	7.13562e+07	7.98811e+07	6.58538e+07	4.88317e+07	4.74386e+07	6.4758e+07	8.35727e+07	6.41479e+07	4.17004e+07	1.00833e+08	1.12832e+08	9.95856e+07	8.63757e+07	5.82815e+07	7.04674e+07
225	124.051	123.044	3.085	4.60523e+06	3.65907e+06	3.26383e+06	2.09437e+06	3.17111e+06	3.72872e+06	3.26092e+06	2.46722e+06	2.86085e+06	4.98205e+06	5.301e+06	5.30108e+06	5.60659e+06	4.23402e+06	4.29808e+06
226	124.051	123.044	3.374	1.22391e+06	1.5079e+06	1.22442e+06	2.22506e+06	502651	1.37372e+06	799032	500503	675745	1.8281e+06	2.55421e+06	2.56997e+06	1.83474e+06	1.69404e+06	1.1962e+06
227	124.088	123.08	5.322	526988	974751	910864	576296	557888	1.0543e+06	367526	283991	803634	1.81522e+06	2.04674e+06	1.65298e+06	1.05334e+06	648961	442158
228	124.908	123.901	1.291	584873	1.45394e+06	1.56901e+06	742803	2.16369e+06	1.37356e+06	1.43606e+06	2.66993e+06	3.8687e+06	889337	1.27959e+06	784884	4.70478e+06	2.10904e+06	885522
229	124.908	123.901	14.515	3.80241e+06	1.1654e+06	1.87601e+06	1.55826e+06	3.23009e+06	2.44396e+06	1.64177e+06	2.84669e+06	3.56961e+06	4.19841e+06	983676	3.11217e+06	2.58283e+06	1.64065e+06	1.04496e+06
230	124.952	123.945	7.303	232649	475455	350846	221162	331348	271522	156479	162352	300442	396384	107977	184589	215778	309752	232852
231	125.029	124.021	7.001	836491	679933	773185	656982	488117	937739	812841	1.10856e+06	872911	703664	358508	1.15096e+06	688634	835751	638568
232	125.029	124.021	7.652	287120	253867	407851	787823	373880	260657	344019	372142	463371	373865	329454	343147	335156	330876	269361
233	125.029	309.073	7.009	6.91414e+06	462794	441518	443297	2.92657e+06	455719	456015	367316	4.11671e+06	4.20583e+06	395002	6.18636e+06	589596	4.51495e+06	406702
234	125.046	124.039	1.53	2.66722e+06	3.45394e+06	2.96423e+06	2.03815e+06	1.50428e+06	2.58656e+06	1.57179e+06	2.23454e+06	1.79025e+06	8.74149e+06	8.23808e+06	6.94351e+06	6.4276e+06	6.28504e+06	2.54701e+06
235	125.047	124.039	0.913	1.35016e+07	1.79635e+07	1.59896e+07	1.05077e+07	1.27336e+07	1.47173e+07	9.88366e+06	1.49885e+07	1.11577e+07	1.79306e+07	2.85649e+07	1.71796e+07	2.37753e+07	1.85912e+07	1.29248e+07
236	125.048	309.109	0.913	1.22759e+06	778554	879501	2.95279e+06	1.12019e+06	672273	545328	957825	1.15935e+06	1.22358e+06	1.95291e+06	1.04019e+06	979728	572960	656453
237	125.901	124.893	14.596	6.70585e+06	5.30448e+06	6.172e+06	5.84591e+06	7.24541e+06	7.59342e+06	5.98967e+06	6.09583e+06	5.8829e+06	5.93001e+06	5.46754e+06	5.59752e+06	5.5128e+06	7.45798e+06	5.84103e+06
238	125.901	124.893	1.113	722456	1.49021e+06	755668	779089	816360	2.47288e+06	3.85728e+06	1.9031e+06	2.1177e+06	1.41099e+06	1.56243e+06	380348	1.8512e+06	1.34372e+06	1.78838e+06
239	126.022	125.015	6.315	789617	924590	823688	739868	845444	641109	736075	988351	689874	1.01255e+06	1.11233e+06	954245	866050	1.00932e+06	880779
240	126.03	125.023	3.414	1.17794e+06	1.15206e+06	995386	1.19504e+06	1.38642e+06	1.836e+06	616096	588677	1.09766e+06	871440	1.10997e+06	1.0994e+06	2.22011e+06	1.54828e+06	1.12523e+06
241	126.031	125.023	1.2	1.18396e+06	3.9977e+06	3.10353e+06	6.47156e+06	2.9351e+06	2.11521e+06	1.12783e+06	1.60623e+06	2.99433e+06	3.30673e+06	3.85334e+06	3.70491e+06	1.87961e+06	1.70672e+06	3.68355e+06
242	126.031	125.023	0.831	4.89677e+07	4.63845e+07	1.63146e+07	3.9421e+07	1.90084e+07	4.40992e+07	4.30235e+07	2.22829e+07	2.10122e+07	3.82094e+07	1.34206e+07	4.01605e+07	1.89144e+07	5.40539e+07	3.63653e+07
243	126.042	125.035	1.55	2.43045e+07	2.42147e+07	2.2621e+07	1.02113e+07	1.40108e+07	1.15463e+07	1.98811e+07	1.31419e+07	2.52564e+07	3.25205e+07	2.26716e+07	4.37615e+07	3.57996e+07	3.03227e+07	2.64776e+07
244	126.067	125.06	4.189	1.24246e+07	1.15682e+07	1.2284e+07	1.15856e+07	9.82464e+06	1.24346e+07	9.24954e+06	7.31712e+06	6.57806e+06	1.3702e+07	1.64001e+07	1.93034e+07	1.64709e+07	1.54421e+07	1.32706e+07
245	126.067	125.06	4.383	7.80904e+06	7.83054e+06	1.05346e+07	1.00428e+07	5.07234e+06	1.14214e+07	6.55121e+06	5.16677e+06	3.9993e+06	1.37313e+07	1.43884e+07	1.5956e+07	5.44955e+06	4.78769e+06	4.71848e+06
246	126.103	125.096	5.31	7.53985e+06	8.15393e+06	8.31813e+06	7.07161e+06	7.55842e+06	1.05396e+07	4.61767e+06	4.68132e+06	4.81394e+06	1.02331e+07	9.78222e+06	1.35225e+07	8.71666e+06	7.22783e+06	7.04104e+06
247	126.879	125.872	1.089	930955	2.00344e+06	2.32711e+06	2.42418e+06	2.54034e+06	1.72062e+06	1.67068e+06	2.28475e+06	2.6909e+06	2.00352e+06	1.40556e+06	1.40362e+06	2.17989e+06	1.6339e+06	1.38538e+06
248	127.008	126.001	3.762	8.54125e+06	1.0278e+07	1.11141e+07	6.74416e+06	2.99901e+06	7.06203e+06	8.34989e+06	6.07113e+06	3.14397e+06	1.4235e+07	1.48621e+07	1.87107e+07	1.55217e+07	1.30953e+07	1.45748e+07
249	127.008	253.01	0.759	1.48583e+06	1.74898e+06	1.98882e+06	640978	573689	1.7088e+06	2.34556e+06	1.47917e+06	557687	3.66325e+06	1.99621e+06	1.88375e+06	522506	1.43527e+06	3.06067e+06
250	127.009	126.002	0.754	358754	300405	300280	312575	316329	281158	1.13378e+06	477843	1.03872e+06	311779	269388	283844	557971	270222	325022
251	127.026	126.018	0.847	1.50324e+07	1.29774e+07	1.17337e+07	1.11302e+07	1.10065e+07	1.38463e+07	1.05697e+07	8.64765e+06	1.14388e+07	1.33255e+07	1.46413e+07	1.51982e+07	1.44451e+07	1.68078e+07	1.4808e+07
252	127.062	126.055	1.196	5.22452e+06	6.24752e+06	4.86255e+06	4.49504e+06	3.75655e+06	5.93863e+06	5.99534e+06	5.84421e+06	3.95787e+06	6.15806e+06	6.88284e+06	8.67124e+06	4.69117e+06	5.68133e+06	4.81114e+06
253	127.887	126.88	1.1	3.87254e+07	2.64888e+07	9.25134e+07	2.35455e+07	2.61875e+07	4.78076e+07	3.38427e+07	5.41999e+07	1.2108e+07	1.70575e+07	7.90801e+06	2.87382e+07	8.69908e+07	2.72846e+07	3.26951e+07
254	127.887	126.88	8.181	7.15214e+06	2.30272e+06	2.22711e+07	1.38719e+07	1.08285e+07	3.069e+07	5.68514e+06	3.37788e+06	2.14751e+07	7.11379e+06	2.94157e+06	2.90204e+06	6.06753e+06	1.08855e+07	1.13237e+07
255	127.887	126.88	14.65	3.6544e+07	2.12884e+07	3.16457e+07	3.37954e+07	3.77138e+07	3.85322e+07	2.86643e+07	2.6398e+07	2.62141e+07	2.45644e+07	2.32387e+07	2.33873e+07	3.35038e+07	3.9022e+07	2.86614e+07
256	128.003	126.996	1.961	4.47342e+06	3.7225e+06	3.66806e+06	3.3697e+06	1.40578e+06	4.37226e+06	6.36554e+06	3.05607e+06	1.41922e+06	1.18984e+07	2.84748e+06	4.18404e+06	1.57883e+06	1.94337e+06	2.14386e+06
257	128.023	127.016	0.794	3.2742e+08	2.42732e+08	2.23777e+08	2.75985e+08	2.8979e+08	2.83599e+08	3.54968e+08	3.8344e+08	3.50135e+08	2.32054e+08	3.04902e+08	2.51802e+08	2.42337e+08	3.02127e+08	3.17116e+08
258	128.023	127.016	0.897	4.42299e+07	5.98247e+07	4.44442e+07	6.65034e+06	1.25459e+07	1.39394e+07	1.0568e+07	3.22707e+07	6.64935e+07	4.61164e+07	1.631e+07	2.90283e+07	4.1014e+07	8.59733e+06	2.51294e+06
259	128.046	127.039	3.445	1.93485e+06	3.45245e+06	2.73938e+06	612111	1.03162e+06	611448	901063	3.07423e+06	1.17061e+06	367454	4.15366e+06	1.30759e+07	3.31871e+06	1.7232e+06	1.35932e+06
260	128.046	127.039	1.265	6.73385e+06	5.29463e+06	7.5543e+06	1.06535e+07	1.15386e+07	8.73944e+06	4.37351e+06	3.97216e+06	9.85099e+06	4.45472e+06	7.02432e+06	5.30685e+06	5.48987e+06	5.67612e+06	4.51108e+06
261	128.046	127.039	0.94	9.7882e+06	9.91703e+06	1.10941e+07	9.70267e+06	8.36803e+06	1.03571e+07	8.06387e+06	5.74943e+06	9.88555e+06	1.2767e+07	2.06577e+07	1.59314e+07	1.40241e+07	9.60359e+06	1.00743e+07
262	128.083	127.075	4.377	1.3467e+06	5.68873e+06	5.56028e+06	4.68251e+06	3.36105e+06	7.24606e+06	4.05999e+06	2.71061e+06	2.46954e+06	4.98386e+06	9.57455e+06	5.55643e+06	3.03956e+06	2.95962e+06	2.16324e+06
263	128.119	127.112	7.208	2.80725e+06	2.57707e+06	2.45099e+06	2.11794e+06	1.28334e+06	2.04442e+06	2.15486e+06	2.27446e+06	1.62687e+06	3.43806e+06	3.43547e+06	4.09347e+06	4.08044e+06	3.12038e+06	2.13274e+06
264	128.876	127.869	1.084	638394	1.53192e+06	1.38261e+06	1.76915e+06	1.64804e+06	1.47044e+06	1.24759e+06	1.91696e+06	2.60463e+06	974790	1.17187e+06	639067	1.81763e+06	1.24005e+06	1.04215e+06
265	129.003	127.996	0.857	5.04462e+06	1.48541e+06	1.59325e+06	5.83645e+06	2.02313e+06	1.188e+07	1.00422e+07	7.33695e+06	1.21644e+06	6.54957e+06	3.78759e+06	9.34202e+06	1.30499e+07	8.47642e+06	2.51449e+06
266	129.024	128.016	3.617	6.99328e+06	7.21476e+06	6.78015e+06	5.68175e+06	1.5029e+06	3.97554e+06	6.77307e+06	4.32268e+06	1.59987e+06	1.63867e+07	1.21136e+07	1.20878e+07	5.25415e+06	6.63338e+06	9.06677e+06
267	129.033	128.026	0.851	1.57326e+07	2.25102e+07	9.78143e+06	1.42264e+07	8.70703e+07	8.9793e+06	7.1893e+07	9.60838e+07	1.18156e+08	8.68188e+06	6.8694e+07	1.26109e+07	8.17719e+07	1.01487e+07	6.27484e+07
268	129.041	128.034	1.165	4.22221e+08	4.18023e+08	4.57387e+08	5.14518e+08	4.89749e+08	4.36962e+08	4.28724e+08	5.04751e+08	4.62005e+08	4.3776e+08	3.4534e+08	3.53914e+08	3.95235e+08	5.54705e+08	4.98814e+08
269	129.041	128.034	0.846	4.92769e+09	4.45277e+09	4.72406e+09	4.58934e+09	4.86277e+09	4.44871e+09	4.35201e+09	5.41464e+09	5.04682e+09	4.1989e+09	4.03507e+09	4.13084e+09	5.27409e+09	4.66627e+09	4.23927e+09
270	129.042	257.078	0.846	4.37987e+07	3.75174e+07	3.4847e+07	3.41334e+07	4.35055e+07	3.49709e+07	2.93182e+07	4.55026e+07	4.03446e+07	3.70647e+07	3.81328e+07	3.40741e+07	5.9533e+07	3.70201e+07	3.27347e+07
271	129.043	257.078	1.166	2.60669e+06	2.82492e+06	3.78929e+06	4.36677e+06	3.92435e+06	3.12504e+06	3.38286e+06	3.68716e+06	4.55781e+06	2.8523e+06	3.1743e+06	2.40529e+06	1.65422e+06	5.15869e+06	4.04835e+06
272	129.049	128.042	0.842	5.75121e+07	1.88268e+06	379912	3.1472e+07	2.88097e+06	6.16303e+07	1.49443e+07	429533	1.09179e+06	371559	825738	365649	2.60205e+07	406288	1.22645e+07
273	129.077	128.07	0.851	5.28237e+06	452916	3.24848e+06	1.15538e+06	2.2168e+06	1.02197e+06	1.81375e+06	2.18931e+06	2.96456e+06	1.60138e+06	1.63918e+06	2.52934e+06	545204	3.14252e+06	3.63336e+06
274	129.078	174.076	0.854	3.15816e+07	2.72008e+07	2.85655e+07	2.75024e+07	1.91423e+07	3.19403e+07	2.73621e+07	1.88615e+07	1.33823e+07	2.4528e+07	6.3222e+07	4.6656e+07	2.64159e+07	2.18877e+07	1.75581e+07
275	129.078	128.07	1.277	1.35032e+07	1.30374e+07	8.2265e+06	9.5395e+06	7.56871e+06	1.39339e+07	8.21831e+06	5.76925e+06	6.12786e+06	1.10379e+07	1.57566e+07	1.74561e+07	1.45486e+07	8.81646e+06	7.84329e+06
276	129.081	128.074	0.848	1.51737e+07	3.0508e+06	1.11572e+07	8.04307e+06	4.19712e+06	4.29287e+06	8.20191e+06	1.78346e+06	2.41195e+06	5.57973e+06	1.32065e+07	1.6451e+07	1.93053e+07	1.55436e+07	3.27751e+06
277	129.884	128.877	1.089	5.34385e+06	6.00021e+06	5.4574e+06	1.27217e+07	9.20294e+06	4.80469e+06	7.7614e+06	6.9858e+06	5.3171e+06	2.67741e+06	2.64171e+06	4.29547e+06	2.7483e+06	4.24065e+06	4.15415e+06
278	129.884	128.877	7.459	592758	433117	586962	3.49111e+06	1.87115e+06	2.20942e+07	468280	376344	1.12355e+06	359830	306321	716040	560343	2.15921e+06	376742
279	130.025	129.018	0.845	7.20573e+07	5.95466e+07	7.27498e+07	4.31637e+07	3.65564e+07	4.88764e+07	4.95448e+07	4.45729e+07	3.10034e+07	5.8193e+07	8.15891e+07	1.28884e+08	5.96213e+07	7.17851e+07	6.54496e+07
280	130.025	129.018	1.166	7.10175e+06	6.09105e+06	9.91047e+06	9.94113e+06	4.36649e+06	8.94915e+06	6.21144e+06	5.48969e+06	4.03772e+06	1.13655e+07	7.81734e+06	1.1247e+07	6.00804e+06	9.19527e+06	8.28579e+06
281	130.027	319.067	0.831	1.56447e+06	1.1504e+06	1.06692e+06	886117	367018	563828	779306	649063	374697	1.04418e+06	1.46125e+06	1.14168e+06	1.42876e+06	987639	1.39598e+06
282	130.045	319.103	3.674	6.29634e+06	4.46345e+06	4.75946e+06	4.2943e+06	2.49676e+06	6.07937e+06	5.37766e+06	4.98233e+06	4.26623e+06	7.91455e+06	7.00171e+06	6.08868e+06	5.34197e+06	5.51768e+06	5.97974e+06
283	130.062	129.054	3.405	2.66079e+08	2.57277e+08	2.60808e+08	3.29091e+08	4.11199e+08	4.0153e+08	1.38431e+08	1.55219e+08	2.83611e+08	2.00901e+08	2.20229e+08	2.4985e+08	2.88373e+08	2.97678e+08	3.12403e+08
284	130.062	129.054	3.693	2.46816e+08	2.3681e+08	2.36722e+08	3.35674e+08	3.98936e+08	3.79451e+08	1.36165e+08	1.32124e+08	2.64549e+08	1.80299e+08	1.71815e+08	2.29942e+08	2.08759e+08	2.42116e+08	2.62352e+08
285	130.098	129.091	4.623	3.12995e+06	3.33066e+06	2.97323e+06	2.56353e+06	2.37116e+06	3.58419e+06	1.52962e+06	1.8088e+06	1.4235e+06	4.05262e+06	4.33137e+06	5.87149e+06	2.87273e+06	2.93799e+06	3.14279e+06
286	130.098	129.091	5.782	791422	818433	1.45579e+06	1.36926e+06	287040	848114	881196	1.19455e+06	348905	912893	1.40152e+06	1.2144e+06	870005	768954	636371
287	130.098	129.091	6.073	505514	440507	1.01197e+06	743632	263376	719237	267185	131622	205544	632986	714884	1.38739e+06	436847	298583	290074
288	130.099	305.197	4.614	669674	671973	842464	368459	493349	677254	556950	386243	755721	484533	980167	683631	1.14388e+06	576521	746860
289	130.101	129.094	3.415	71489.8	335503	77224.5	1.01438e+06	505287	1.45777e+06	930880	929253	903775	298156	708258	875848	468921	1.30378e+06	666105
290	130.102	129.094	3.408	1.47809e+06	2.14432e+06	2.4146e+06	1.89132e+06	2.12104e+06	2.85759e+06	2.13013e+06	1.71526e+06	718674	1.80893e+06	1.35239e+06	3.55778e+06	1.15904e+06	811991	2.50114e+06
291	130.982	129.975	0.77	1.83613e+07	1.61753e+07	1.53084e+07	1.67797e+07	1.57481e+07	1.87051e+07	1.60757e+07	1.62223e+07	1.56604e+07	1.70869e+07	1.73545e+07	1.69275e+07	1.78621e+07	1.41832e+07	1.44242e+07
292	131.052	130.045	1.256	2.59446e+06	2.7017e+06	1.86318e+06	5.47435e+06	2.80699e+06	3.37451e+06	1.7193e+06	4.36285e+06	2.09602e+06	2.6277e+06	5.10068e+06	143511	1.23602e+06	1.6623e+06	2.47966e+06
293	131.053	307.104	1.257	1.19843e+06	1.17543e+06	339026	324458	204530	224458	963248	763018	417350	419705	702777	592907	507798	2.26929e+06	432596
294	131.057	130.05	14.452	653415	544631	593873	221586	198849	212964	569195	180598	1.54948e+06	169147	167767	152356	748649	1.46427e+06	891066
295	131.057	130.05	0.919	2.76277e+07	3.28295e+07	3.3072e+07	3.08779e+07	2.58337e+07	3.17905e+07	2.79615e+07	2.41754e+07	1.8159e+07	5.02489e+07	4.46615e+07	3.77977e+07	2.87094e+07	1.88831e+07	2.57009e+07
296	131.057	130.05	1.2	3.32571e+06	2.89058e+06	8.41051e+06	3.9122e+06	3.0048e+06	2.95531e+06	2.74437e+06	2.78076e+06	4.53805e+06	7.0198e+06	3.8413e+06	4.96688e+06	2.11289e+06	3.46174e+06	4.61685e+06
297	131.057	130.05	0.774	1.33916e+07	1.84235e+07	1.9952e+07	1.90288e+07	1.25411e+07	1.45838e+07	1.71557e+07	2.0561e+07	1.83586e+07	1.73801e+07	1.78784e+07	1.68736e+07	1.42468e+07	1.11911e+07	1.22825e+07
298	131.058	307.115	0.785	1.47924e+07	1.33437e+07	1.54956e+07	1.38425e+07	1.25982e+07	1.2686e+07	1.34557e+07	1.56124e+07	1.4471e+07	8.41041e+06	1.19038e+07	1.50048e+07	1.17892e+07	1.59644e+07	1.64236e+07
299	131.058	307.115	0.915	1.47163e+06	5.36527e+06	7.69868e+06	1.15021e+06	1.20949e+06	5.00768e+06	1.24088e+07	2.06639e+06	2.36753e+06	6.42151e+06	1.12764e+07	1.90024e+06	1.52675e+06	1.51855e+06	1.11504e+06
300	131.072	130.065	5.577	2.53933e+06	2.6045e+06	2.35529e+06	2.0544e+06	1.86141e+06	3.36122e+06	2.32433e+06	1.71538e+06	755921	3.96834e+06	4.31483e+06	5.18168e+06	1.03584e+06	1.49847e+06	2.32459e+06
301	131.076	130.069	1.347	7.43678e+06	201500	5.54233e+06	191454	157267	169105	194880	8.13864e+06	162079	242296	1.18625e+06	261759	183563	4.43098e+06	211402
302	131.084	130.077	2.048	36980.2	29934.9	327074	206820	28454.9	357802	32974.6	198896	31696.6	187845	51346.6	487004	32968.1	608205	81038.3
303	131.084	130.077	1.32	126462	1.5352e+07	8.66889e+06	4.49711e+06	101962	1.0213e+07	122991	6.1083e+06	105082	398135	1.20124e+07	169708	1.75096e+07	8.92245e+06	135504
304	131.085	130.078	1.248	197923	2.43255e+07	1.79545e+07	1.21419e+07	176095	1.76332e+07	184055	1.75599e+07	190440	1.73057e+07	1.48723e+07	191173	1.60641e+07	1.2706e+07	5.90664e+06
305	131.093	130.086	0.915	2.93174e+08	3.14303e+08	3.2945e+08	3.50417e+08	3.35304e+08	3.32762e+08	2.9071e+08	3.47931e+08	3.41569e+08	3.07027e+08	3.3312e+08	2.52174e+08	3.45015e+08	2.83424e+08	2.71961e+08
306	131.093	130.086	1.31	2.97288e+09	3.26276e+09	2.4557e+09	3.52042e+09	3.24253e+09	3.23825e+09	3.38751e+09	3.69864e+09	3.35568e+09	3.04532e+09	3.25142e+09	2.33147e+09	4.01268e+09	2.92963e+09	3.03283e+09
307	131.095	261.182	1.333	1.63486e+06	1.73684e+06	1.73164e+06	3.14052e+06	2.82418e+06	2.47107e+06	1.44322e+06	2.11639e+06	3.0925e+06	2.14371e+06	1.57277e+06	852770	3.11599e+06	1.57552e+06	581275
308	131.095	261.182	1.242	785076	1.21788e+06	1.23234e+06	1.29842e+06	1.004e+06	822583	687162	1.13798e+06	1.05658e+06	731199	800240	582925	956173	945047	1.10527e+06
309	131.101	130.094	1.34	202953	3.22198e+07	5.25321e+06	2.9937e+07	163635	175952	202771	1.24316e+07	168642	252107	1.20876e+07	1.44654e+07	1.59035e+07	2.25559e+07	1.04409e+07
310	131.102	130.095	1.324	156990	4.59895e+06	2.1879e+07	3.68994e+07	126576	4.35108e+06	152682	2.63146e+07	130449	7.31726e+06	866037	7.48196e+06	2.05001e+06	151669	1.53802e+07
311	131.99	130.983	14.498	5.95862e+06	4.79909e+06	4.8909e+06	4.84434e+06	5.20992e+06	5.04943e+06	5.3075e+06	6.03158e+06	4.66585e+06	6.64459e+06	5.87371e+06	5.37107e+06	4.78736e+06	5.35761e+06	5.14194e+06
312	132.041	131.034	0.758	1.01089e+08	8.59381e+07	1.02163e+08	1.15844e+08	1.05843e+08	1.09093e+08	1.05081e+08	1.16536e+08	1.05484e+08	1.0848e+08	1.29596e+08	1.11351e+08	1.01797e+08	8.58522e+07	1.00751e+08
313	132.041	131.034	2.636	1.17559e+07	1.01538e+07	1.06118e+07	8.98205e+06	9.35698e+06	1.01906e+07	8.08996e+06	7.07862e+06	4.03915e+06	1.3855e+07	1.35297e+07	2.13365e+07	9.40581e+06	9.92829e+06	1.17507e+07
314	132.041	131.034	1.515	1.24678e+07	1.54397e+07	1.13026e+07	1.06502e+07	9.42548e+06	1.35646e+07	1.02651e+07	7.81884e+06	9.04443e+06	1.5501e+07	3.82043e+07	1.90842e+07	1.68074e+07	1.31766e+07	1.85119e+07
315	132.041	131.034	2.007	3.62422e+07	3.07196e+07	3.31914e+07	3.08628e+07	1.15489e+07	2.70795e+07	1.53133e+07	1.61016e+07	8.438e+06	5.02111e+07	7.34164e+07	9.2351e+07	2.33207e+07	4.29879e+07	6.4671e+07
316	132.052	131.045	0.731	3.20525e+07	3.01673e+07	3.07175e+07	4.11118e+07	4.35539e+07	3.47305e+07	2.51442e+07	3.29873e+07	5.8395e+07	2.40068e+07	2.00141e+07	2.04441e+07	2.02742e+07	2.37701e+07	2.10746e+07
317	132.077	131.07	3.334	2.17809e+06	2.27592e+06	1.93194e+06	1.46574e+06	2.01005e+06	5.12622e+06	1.73425e+06	1.01469e+06	1.14262e+06	2.35719e+06	2.41033e+06	4.11955e+06	2.6563e+06	1.8807e+06	1.89937e+06
318	132.077	131.07	4.229	2.41526e+07	4.34013e+07	4.3538e+07	2.27532e+07	2.34716e+07	6.15222e+07	2.86916e+07	3.49428e+07	9.77308e+06	3.72934e+07	4.7359e+07	7.54685e+07	7.78272e+07	6.72865e+07	6.5776e+07
319	132.077	131.07	4.323	1.3456e+08	1.27273e+08	1.36304e+08	4.82602e+07	5.38477e+07	1.20877e+08	8.63635e+07	8.17736e+07	2.15754e+07	1.83435e+08	1.62848e+08	3.91642e+08	1.53252e+08	1.61625e+08	1.91665e+08
320	132.077	131.07	3.149	8.68023e+06	8.42704e+06	1.14765e+07	9.41682e+06	8.08064e+06	1.19311e+07	7.36515e+06	3.60303e+06	3.87671e+06	1.25277e+07	1.35543e+07	1.25315e+07	1.2717e+07	7.18945e+06	4.87771e+06
321	132.077	131.07	3.922	2.80378e+06	2.93532e+06	1.92054e+06	2.21096e+06	1.03481e+06	2.42683e+06	2.92301e+06	1.76403e+06	1.33526e+06	4.12589e+06	4.09815e+06	5.19924e+06	2.27017e+06	2.75004e+06	2.9433e+06
322	132.079	263.15	3.166	855813	1.24092e+06	977696	995264	657364	992581	713140	630831	747373	1.08634e+06	3.00231e+06	1.14496e+06	1.00218e+06	928674	771558
323	132.079	323.172	4.228	298455	223835	181367	158131	169364	248613	204557	128575	164939	336246	267711	336712	156146	155784	218391
324	132.089	131.081	0.743	4.2771e+06	1.97749e+07	1.87503e+07	1.73006e+07	1.75845e+07	1.5589e+07	2.1353e+07	1.72369e+07	1.78066e+07	2.11921e+07	1.701e+07	2.32226e+07	2.50759e+07	2.04382e+07	2.24859e+07
325	133.036	132.029	0.76	4.50073e+07	5.83574e+07	6.05837e+07	6.1153e+07	4.1079e+07	7.61785e+07	5.48617e+07	5.27301e+07	5.69429e+07	2.52657e+07	5.98264e+07	1.38864e+07	2.87442e+07	6.12772e+07	5.93117e+07
326	133.036	132.029	0.905	4.47709e+07	4.65854e+07	5.9997e+07	6.81241e+07	4.06249e+07	5.33795e+07	5.37946e+07	5.21814e+07	5.64902e+07	4.74725e+07	5.93001e+07	4.22903e+07	5.01213e+07	6.0479e+07	5.88465e+07
327	133.052	132.044	3.671	1.9014e+06	1.80985e+06	1.66547e+06	1.62773e+06	540543	1.66033e+06	1.64708e+06	1.45624e+06	1.0093e+06	2.47354e+06	2.41005e+06	2.26561e+06	1.59162e+06	1.41279e+06	1.15271e+06
328	133.053	325.12	3.684	2.53227e+06	2.67841e+06	2.12068e+06	482616	107506	2.72719e+06	5.86562e+06	3.16738e+06	86119	4.84741e+06	3.68953e+06	3.55585e+06	2.3446e+06	2.02781e+06	2.39025e+06
329	133.93	132.922	14.459	2.33557e+06	1.70341e+06	1.90681e+06	1.09362e+06	2.07471e+06	1.49816e+06	2.82508e+06	2.63136e+06	1.62199e+06	2.75172e+06	1.35445e+06	1.90247e+06	1.76863e+06	2.31719e+06	1.60566e+06
330	133.952	132.945	1.012	3.59686e+06	3.08788e+06	4.28883e+06	2.71979e+06	7.35296e+06	4.63441e+06	8.65548e+06	7.37433e+06	5.24724e+06	4.59737e+06	3.6532e+06	3.87115e+06	3.43852e+06	3.35698e+06	6.11254e+06
331	134.02	133.013	1.073	1.01145e+07	8.81584e+06	1.03443e+07	1.16293e+07	1.26481e+07	7.7309e+06	8.98753e+06	1.00751e+07	8.74304e+06	1.11612e+07	3.88576e+06	5.63679e+06	2.08005e+07	1.31296e+07	7.31654e+06
332	134.02	133.013	0.829	6.82355e+07	4.98658e+07	5.50986e+07	7.22876e+07	1.20334e+08	4.10168e+07	4.63642e+07	4.09324e+07	5.54132e+07	3.51195e+07	3.74163e+07	3.6238e+07	1.25454e+08	7.09658e+07	3.30995e+07
333	134.057	133.049	0.865	8.24049e+07	8.32592e+07	7.45534e+07	5.37102e+07	7.5181e+07	7.23815e+07	5.93184e+07	5.29007e+07	6.02662e+07	8.57767e+07	1.2007e+08	1.16541e+08	9.78381e+07	8.24451e+07	7.51919e+07
334	134.057	133.049	1.181	1.66577e+07	1.53301e+07	1.87906e+07	1.16386e+07	1.26781e+07	1.43475e+07	1.25543e+07	9.85374e+06	1.02459e+07	1.53859e+07	1.52027e+07	1.97508e+07	1.62965e+07	1.97831e+07	2.19117e+07
335	134.058	313.114	0.886	1.89868e+06	2.06427e+06	2.13199e+06	578260	797336	595542	867191	649530	586135	1.22194e+06	2.52393e+06	1.35502e+06	2.12289e+06	648809	560580
336	135.013	134.006	6.624	1.12984e+07	5.60247e+07	6.25637e+07	5.17813e+07	5.87228e+07	5.96857e+07	5.93188e+07	5.75558e+07	5.63436e+07	3.77621e+07	5.76281e+07	5.33603e+07	5.82089e+07	5.54059e+07	4.90906e+07
337	135.013	134.006	4.637	1.74332e+07	1.72792e+07	1.78496e+07	1.74945e+07	1.6861e+07	1.70015e+07	1.86642e+07	1.79319e+07	2.00964e+07	1.601e+07	1.72148e+07	1.63672e+07	1.5671e+07	1.68195e+07	1.66677e+07
338	135.052	329.118	1.177	1.78968e+06	1.27181e+06	1.9493e+06	2.03396e+06	1.87086e+06	1.31222e+06	939984	1.25065e+06	2.24381e+06	1.04567e+06	1.76471e+06	981951	2.36177e+06	1.58217e+06	1.50531e+06
339	135.053	134.046	1.16	3.62602e+07	4.25411e+07	4.65571e+07	6.18602e+07	7.38867e+07	1.08187e+08	4.2488e+07	4.18292e+07	5.58194e+07	2.59643e+07	4.60341e+07	1.50143e+07	5.14811e+07	3.68876e+07	3.50198e+07
340	135.067	134.06	4.263	625648	1.93444e+06	1.95728e+06	1.46544e+06	1.92848e+06	1.7711e+06	1.35803e+06	1.3362e+06	1.91325e+06	516733	2.37391e+06	670453	2.16126e+06	1.16721e+06	1.60021e+06
341	135.909	134.902	13.922	96708.4	265864	449571	63696.2	5154.04	85846.8	58823.2	180954	218823	278841	4999.42	5473.28	5268.15	156515	4740.42
342	135.91	134.903	12.781	6171.53	129978	713087	7242.59	5991.02	266199	6022.14	629130	6480.46	7089.55	312480	411264	50047	325378	546626
343	135.91	134.903	13.59	236392	100106	481754	173011	148440	159806	13225.7	61562.5	5233.48	51252.4	5957.02	266408	18885.3	83864.1	8547.35
344	135.921	134.913	14.516	2.55547e+06	1.13261e+06	1.35543e+06	1.80762e+06	2.16695e+06	3.2073e+06	2.07783e+06	1.94117e+06	1.71351e+06	1.35532e+06	2.67242e+06	1.75489e+06	1.61324e+06	1.68212e+06	1.7978e+06
345	135.95	134.942	1.003	4.04163e+06	3.56276e+06	3.66302e+06	2.49321e+06	2.0816e+06	3.35976e+06	3.61499e+06	3.52844e+06	1.75228e+06	4.60604e+06	3.5088e+06	4.33841e+06	2.96208e+06	3.78828e+06	3.45942e+06
346	136.036	135.029	0.762	4.56228e+07	4.24129e+07	4.5182e+07	2.79217e+07	7.55099e+06	3.59509e+07	6.06941e+07	3.72852e+07	4.89315e+06	8.48195e+07	6.319e+07	6.32208e+07	2.05163e+07	2.96267e+07	6.90261e+07
347	136.037	135.03	1.16	2.29718e+08	2.49735e+08	2.17885e+08	1.57835e+08	5.2757e+07	1.49437e+08	2.8719e+08	2.22059e+08	6.43489e+07	3.81269e+08	3.02543e+08	3.78476e+08	2.39784e+08	2.30288e+08	2.75821e+08
348	136.037	135.03	0.844	7.16446e+07	8.0468e+07	5.35039e+07	2.96513e+07	2.74273e+07	4.52138e+07	1.04074e+08	4.17609e+07	3.76833e+07	1.25583e+08	6.99518e+07	1.00093e+08	6.0449e+07	6.40813e+07	1.04461e+08
349	136.038	331.091	0.833	1.24586e+06	1.18823e+06	1.3241e+06	2.06786e+06	425389	1.31845e+06	852436	1.76968e+06	1.51433e+06	803743	1.35335e+06	915641	3.31047e+06	1.05154e+06	1.21791e+06
350	136.039	331.091	1.179	3.6504e+06	3.61242e+06	3.58812e+06	4.75322e+06	5.5884e+06	3.22001e+06	2.72313e+06	4.98428e+06	4.07053e+06	2.92269e+06	3.25584e+06	2.60904e+06	3.79332e+06	4.79522e+06	4.24783e+06
351	136.051	135.044	4.745	2.56657e+07	1.67688e+07	2.53817e+07	3.34454e+07	1.81794e+07	3.08091e+07	1.09922e+07	1.1277e+07	9.37433e+06	2.81093e+07	5.58404e+07	2.08609e+07	2.8695e+07	3.08769e+07	2.77735e+07
352	136.051	135.044	5.536	2.21652e+07	2.38362e+07	2.16384e+07	7.80622e+06	2.31415e+07	1.20666e+07	5.075e+07	3.23553e+07	2.26675e+07	1.99763e+07	2.53574e+07	2.06909e+07	2.19573e+07	1.57344e+07	1.43569e+07
353	136.052	135.044	3.553	1.18341e+07	1.15941e+07	1.19843e+07	4.24355e+06	4.84209e+06	2.15775e+07	2.00145e+06	695686	1.75512e+06	2.87443e+07	2.89472e+07	2.44043e+07	2.39452e+06	5.79702e+06	8.48859e+06
354	136.052	331.119	4.763	1.61651e+07	1.55084e+07	1.76265e+07	1.1482e+07	9.67943e+06	1.65622e+07	5.26845e+06	3.95577e+06	5.60533e+06	5.46582e+07	4.98088e+07	3.82433e+07	1.50105e+07	1.30638e+07	1.26099e+07
355	136.053	249.038	3.554	679756	472578	504244	126904	280958	837786	60775.2	29274.7	29653.5	1.1153e+06	1.1393e+06	861032	37447.5	215078	306503
356	136.053	331.12	5.54	90972.1	99811.8	988137	236613	117652	158539	98052.5	326353	99027.8	823526	663455	761829	108593	92083.7	93334.5
357	136.088	135.08	4.56	8.24222e+06	8.15415e+06	8.52187e+06	6.89753e+06	6.71791e+06	7.85023e+06	6.79885e+06	6.00524e+06	7.6375e+06	8.62817e+06	1.27092e+07	1.06632e+07	1.02255e+07	8.79694e+06	7.50119e+06
358	136.919	135.912	14.518	1.78748e+06	2.27345e+06	1.1914e+06	2.10979e+06	2.51806e+06	2.26508e+06	2.19758e+06	1.76281e+06	1.84904e+06	2.83751e+06	2.62341e+06	2.18266e+06	2.17168e+06	1.75354e+06	2.81144e+06
359	136.977	135.97	14.478	3.53493e+06	4.44952e+06	4.85562e+06	3.34713e+06	3.24568e+06	3.50107e+06	3.8047e+06	6.55676e+06	4.23743e+06	5.12689e+06	2.93583e+06	4.17343e+06	4.75632e+06	4.1094e+06	3.44965e+06
360	136.977	135.97	13.281	3.59752e+06	4.81065e+06	5.46569e+06	9.10577e+06	5.48094e+06	7.50212e+06	4.46344e+06	5.29797e+06	7.83715e+06	2.21506e+06	3.41576e+06	6.17819e+06	3.36111e+06	4.68337e+06	5.34981e+06
361	137.04	136.033	1.425	1.92647e+06	2.11394e+06	1.82841e+06	1.35568e+06	1.56717e+06	1.84076e+06	1.06724e+06	1.37001e+06	1.19588e+06	1.99969e+06	2.65813e+06	2.34153e+06	5.27061e+06	3.00959e+06	2.19536e+06
362	137.041	136.033	1.164	1.63062e+07	1.57242e+07	1.55926e+07	1.01125e+07	4.69807e+06	1.10351e+07	1.86058e+07	1.49216e+07	5.35172e+06	2.19876e+07	1.9609e+07	2.06821e+07	2.02424e+07	2.2508e+07	1.90378e+07
363	137.041	136.033	0.83	9.62403e+06	1.22277e+07	9.17161e+06	5.57331e+06	8.71744e+06	8.53168e+06	1.07634e+07	6.19e+06	8.9071e+06	1.13805e+07	1.03428e+07	1.39245e+07	1.49312e+07	4.05571e+06	8.99269e+06
364	137.046	136.039	0.892	664313	566696	561574	317785	565421	316381	452029	341799	558593	994340	926260	1.04133e+06	1.02529e+06	652006	517057
365	137.047	196.061	0.9	2.05482e+06	1.118e+06	1.79012e+06	1.31028e+06	871140	1.60282e+06	1.23244e+06	930553	1.4184e+06	1.72543e+06	2.74067e+06	1.85816e+06	682975	1.14459e+06	1.22465e+06
366	137.901	136.893	14.599	2.26828e+06	2.83832e+06	3.13992e+06	2.95332e+06	2.9036e+06	3.74337e+06	2.47817e+06	3.07464e+06	2.67076e+06	2.66825e+06	2.46202e+06	3.00072e+06	3.38668e+06	2.39614e+06	2.70122e+06
367	137.916	136.909	14.564	3.24926e+07	2.74456e+07	2.25456e+07	2.79865e+07	3.12026e+07	2.88521e+07	3.50665e+07	2.51604e+07	3.41705e+07	3.82579e+07	2.99667e+07	2.67769e+07	2.86445e+07	2.40641e+07	2.37128e+07
368	137.916	136.909	1.098	2.68612e+06	2.15681e+06	2.77185e+06	5.3906e+06	3.85593e+06	4.43297e+06	3.16568e+06	2.4753e+06	5.55749e+06	1.22274e+06	2.08139e+06	1.99445e+06	2.77367e+06	2.69744e+06	3.01403e+06
369	137.939	136.931	14.561	1.22773e+06	1.49198e+06	1.43458e+06	1.61362e+06	1.58801e+06	1.97175e+06	1.37037e+06	1.70392e+06	1.58016e+06	1.12573e+06	1.52825e+06	1.61987e+06	1.62929e+06	1.53352e+06	1.3943e+06
370	138.031	137.023	3.767	1.73071e+08	1.5946e+08	1.65735e+08	1.46945e+08	2.26654e+07	2.5456e+08	1.12302e+08	6.67224e+07	1.65944e+07	2.35084e+08	5.16242e+07	3.91602e+08	1.44922e+08	1.15314e+08	1.14718e+08
371	138.031	137.023	5.488	3.41725e+07	4.16156e+07	3.43193e+07	2.50461e+07	2.40471e+07	3.58779e+07	2.68685e+07	2.85018e+07	2.23072e+07	6.34731e+07	6.09097e+07	7.52344e+07	2.33548e+07	3.18433e+07	3.80892e+07
372	138.042	137.034	1.164	1.4514e+07	1.17753e+07	1.21285e+07	1.27468e+07	1.13755e+07	1.35036e+07	1.01423e+07	1.17955e+07	1.31571e+07	1.14262e+07	1.67231e+07	1.30108e+07	1.42792e+07	1.65414e+07	5.73102e+06
373	138.042	137.034	0.821	7.20162e+07	7.33267e+07	7.11974e+07	6.58918e+07	6.38286e+07	6.13949e+07	6.00284e+07	4.64077e+07	5.8508e+07	5.86851e+07	8.17026e+07	6.0815e+07	7.8134e+07	7.22958e+07	6.89668e+07
374	138.052	137.044	1.281	2.35148e+07	1.85262e+07	3.26571e+07	1.50026e+07	2.29035e+07	2.20806e+07	1.72796e+07	3.03281e+07	1.31868e+07	2.31059e+07	4.56147e+06	2.04716e+07	2.22315e+07	2.37755e+07	1.43923e+07
375	138.052	137.044	0.977	5.14978e+07	2.86629e+07	6.18914e+07	4.9161e+07	3.77473e+07	5.2883e+07	7.67914e+07	7.69909e+07	5.32309e+07	7.60658e+07	4.97815e+07	5.11611e+07	7.4537e+07	5.554e+07	5.34879e+07
376	138.052	137.044	0.815	7.73836e+07	1.12618e+08	5.31289e+07	6.35926e+07	7.17269e+07	7.57714e+07	6.55723e+07	8.08786e+07	9.00444e+07	4.72408e+07	7.81456e+07	8.04431e+07	6.57037e+07	5.21865e+07	4.41561e+07
377	138.067	137.059	6.087	688446	661010	526855	528343	571784	594172	529069	504019	537552	302492	769098	476603	927221	861196	541505
378	138.067	137.06	3.554	7.61294e+06	7.20764e+06	7.01457e+06	2.25006e+06	3.61827e+06	1.28276e+07	1.27548e+06	642473	1.05137e+06	1.60415e+07	1.57988e+07	1.47309e+07	933028	3.08581e+06	5.23833e+06
379	139.026	138.018	1.185	1.38859e+07	6.51597e+06	4.4056e+06	8.26796e+06	8.05581e+06	9.07819e+06	2.25135e+06	2.9044e+06	4.00712e+06	3.50379e+06	1.19483e+07	8.06715e+06	1.15847e+07	8.61391e+06	5.38875e+06
380	139.026	138.018	14.478	3.49905e+06	3.91424e+06	6.26414e+06	7.44905e+06	4.26226e+06	5.87476e+06	6.67111e+06	7.86743e+06	2.17753e+06	2.84809e+06	6.01245e+06	5.81477e+06	5.7681e+06	2.969e+06	5.55201e+06
381	139.026	138.018	0.866	1.48812e+07	1.38878e+07	1.57608e+07	2.08924e+07	1.33733e+07	1.39496e+07	8.83943e+06	1.58853e+07	2.32541e+07	1.43343e+07	2.3544e+07	2.20923e+07	2.30887e+07	2.47609e+07	1.53134e+07
382	139.062	138.055	3.641	8.64047e+06	8.5529e+06	8.37104e+06	1.04238e+07	1.14276e+07	8.74148e+06	4.77061e+06	3.19742e+06	6.25206e+06	1.02149e+07	1.30061e+07	1.13358e+07	5.78401e+06	4.85846e+06	4.67026e+06
383	139.062	138.055	1.658	3.34587e+06	2.83991e+06	3.01872e+06	3.35267e+06	1.66436e+06	3.07611e+06	850895	877823	1.3721e+06	3.32794e+06	4.48098e+06	4.75156e+06	3.85544e+06	2.83592e+06	2.64812e+06
384	139.877	138.87	14.591	2.65196e+06	2.4789e+06	3.07079e+06	2.84469e+06	3.32657e+06	3.44061e+06	2.2836e+06	2.91447e+06	2.53333e+06	2.3718e+06	2.54988e+06	2.66221e+06	2.72949e+06	2.89981e+06	2.70796e+06
385	140.008	139	0.973	2.6774e+08	2.59641e+08	2.58354e+08	1.17481e+08	7.24395e+07	1.56653e+08	2.72653e+08	2.09082e+08	4.76684e+07	3.51491e+08	2.53243e+08	3.64084e+08	1.57686e+08	2.28673e+08	2.51604e+08
386	140.008	139	1.368	9.08479e+07	9.03322e+07	7.9852e+07	3.97308e+07	2.55188e+07	5.47883e+07	8.80086e+07	7.67837e+07	1.52616e+07	9.94776e+07	7.79531e+07	9.91622e+07	4.22219e+07	8.01789e+07	9.08703e+07
387	140.008	279.01	0.992	4.78357e+06	5.37929e+06	5.44571e+06	737179	205424	1.53951e+06	5.98973e+06	2.64823e+06	208620	1.30505e+07	4.84253e+06	1.77057e+07	1.39198e+06	3.55401e+06	7.04589e+06
388	140.008	279.01	1.374	8.12757e+06	6.47319e+06	6.3821e+06	1.19025e+06	430971	2.43076e+06	7.18214e+06	4.25784e+06	589741	1.03786e+07	5.68501e+06	1.06095e+07	1.31768e+06	6.21647e+06	8.76178e+06
389	140.058	139.05	1.156	3.23342e+06	3.52243e+06	2.9507e+06	3.0259e+06	2.52541e+06	3.41279e+06	1.54305e+06	2.02752e+06	2.33329e+06	4.01145e+06	4.36272e+06	4.49946e+06	4.13771e+06	3.94151e+06	3.30662e+06
390	140.081	325.16	4.764	247320	424261	372202	60686.7	446544	367313	172958	260374	378533	238974	410480	446307	514781	253445	144131
391	140.082	139.075	4.745	5.96509e+07	6.41846e+07	5.25734e+07	5.08808e+07	3.50619e+07	5.87306e+07	3.40684e+07	2.11923e+07	1.97196e+07	8.88223e+07	1.02791e+08	8.84751e+07	5.79982e+07	5.21008e+07	5.59706e+07
392	140.119	139.112	5.968	6.85015e+06	5.18598e+06	5.48162e+06	6.67028e+06	1.43144e+06	7.44658e+06	4.04313e+06	1.49364e+06	1.22661e+06	6.77485e+06	9.76954e+06	1.08754e+07	2.0664e+06	2.10994e+06	1.66608e+06
393	140.119	139.112	5.885	6.02533e+06	4.53766e+06	4.57914e+06	1.96652e+06	2.00693e+06	6.49252e+06	3.07271e+06	1.76062e+06	2.69661e+06	9.44817e+06	8.63382e+06	9.4683e+06	3.82037e+06	2.97787e+06	2.42378e+06
394	140.119	139.111	7.374	644412	528781	1.09628e+06	537994	501879	1.49928e+06	1.03146e+06	1.08727e+06	1.09421e+06	741721	620602	610131	610032	599713	609699
395	141.041	140.034	1.165	6.08415e+07	7.2978e+07	6.42009e+07	5.23565e+07	4.01021e+07	5.94901e+07	8.07876e+07	6.56773e+07	3.28982e+07	9.46958e+07	8.29487e+07	9.12058e+07	1.00764e+08	6.43938e+07	8.37417e+07
396	141.041	140.034	0.885	9.37779e+07	9.95572e+07	8.39935e+07	6.46017e+07	6.74748e+07	8.51121e+07	1.00042e+08	7.82757e+07	6.73822e+07	1.20743e+08	1.35078e+08	1.22608e+08	1.09676e+08	8.03467e+07	9.17043e+07
397	141.042	140.034	2.797	473051	485108	466658	334612	239245	533543	289796	368765	262186	378863	696023	1.94237e+06	472786	719793	730955
398	141.042	140.034	2.008	1.25858e+06	402407	1.15861e+06	825238	853341	655595	472235	257588	770642	3.89246e+06	805318	415718	1.66062e+06	1.15607e+06	417443
399	142.026	141.018	0.894	4.53353e+06	4.92743e+06	3.91628e+06	9.7194e+06	7.47462e+06	7.25939e+06	4.69707e+06	4.89174e+06	5.04166e+06	5.05865e+06	1.30266e+07	8.94616e+06	9.35624e+06	2.96711e+06	2.66407e+06
400	142.098	141.091	7.151	77482.1	195705	240523	319811	122566	227489	158636	286840	228465	315204	252461	501724	151357	203286	201175
401	142.098	141.091	5.091	4.30328e+06	4.20929e+06	4.4461e+06	5.69319e+06	2.63219e+06	5.17412e+06	2.49082e+06	1.53411e+06	2.19045e+06	7.12621e+06	7.44629e+06	7.94094e+06	3.67104e+06	2.08875e+06	2.43363e+06
402	142.099	141.091	5.971	2.25987e+08	2.48609e+08	2.23414e+08	2.11956e+08	1.29781e+08	2.64597e+08	1.84226e+08	1.48502e+08	1.16222e+08	3.07494e+08	3.15167e+08	4.58004e+08	3.01944e+08	2.15538e+08	2.24739e+08
403	142.099	329.197	7.142	728335	1.36816e+06	1.07224e+06	1.21588e+06	638029	876079	280460	706406	1.1709e+06	2.38749e+06	1.02719e+06	1.79385e+06	962808	1.04255e+06	699962
404	142.874	141.867	14.601	7.5097e+06	5.23448e+06	5.58706e+06	6.39029e+06	4.55067e+06	7.48874e+06	7.72869e+06	5.19955e+06	6.24776e+06	6.34127e+06	3.01124e+06	5.14348e+06	7.63982e+06	3.84382e+06	6.34128e+06
405	142.874	141.867	0.904	749529	2.18319e+06	2.00389e+06	1.85281e+06	1.39421e+06	1.04346e+06	1.65532e+06	1.38171e+06	1.59774e+06	1.0624e+06	862617	961405	1.4836e+06	1.36905e+06	2.89672e+06
406	142.875	141.867	1.096	3.43317e+06	8.49761e+06	6.3947e+06	1.05277e+07	8.57331e+06	7.31929e+06	6.64982e+06	1.03622e+07	1.5222e+07	6.02954e+06	6.13637e+06	5.17988e+06	9.24084e+06	6.11804e+06	5.28766e+06
407	142.919	141.912	1.281	886675	1.52037e+06	1.4627e+06	1.03805e+06	2.4323e+06	2.58333e+06	1.93099e+06	1.79866e+06	5.97876e+06	1.3724e+06	1.23386e+06	1.18764e+06	6.16759e+06	2.56521e+06	954598
408	143.02	142.013	0.924	1.02912e+06	708846	1.3224e+06	672430	631031	981534	859201	930083	1.15041e+06	1.32749e+06	2.20325e+06	3.18305e+06	1.1695e+06	2.96914e+06	737003
409	143.057	142.05	0.912	2.37904e+07	2.46896e+07	2.01615e+07	8.38066e+06	1.72724e+07	2.40944e+07	2.03767e+07	1.18224e+07	2.13741e+07	1.32854e+07	4.52165e+07	3.72927e+07	3.10665e+07	1.936e+07	1.833e+07
410	143.903	142.896	14.555	521576	234116	765095	107306	220468	322386	331913	395349	352436	314458	356723	259080	270095	313221	416353
411	144.041	143.034	0.767	1.64758e+07	5.20534e+07	5.53188e+07	4.595e+07	4.75132e+07	5.43589e+07	4.36067e+07	4.75523e+07	3.92809e+07	4.93159e+07	4.08081e+07	4.81577e+07	3.46597e+07	4.61023e+07	2.90437e+07
412	144.041	143.034	1.205	9.74979e+06	8.21924e+06	1.13585e+07	8.84645e+06	1.42301e+07	5.57859e+06	9.12221e+06	4.30359e+06	8.83518e+06	4.32232e+06	1.18181e+07	5.35838e+06	1.09881e+07	9.86396e+06	1.12698e+07
413	144.043	287.078	1.204	401806	803793	502533	388240	342855	409450	505414	447640	370785	1.24882e+06	1.29351e+06	530399	664716	523294	742587
414	144.078	143.07	3.86	2.32766e+07	2.1824e+07	2.36551e+07	2.31944e+07	1.21944e+07	2.61261e+07	2.29641e+07	1.22607e+07	2.02689e+07	3.39257e+07	3.01558e+07	3.65904e+07	1.39995e+07	1.86372e+07	2.44635e+07
415	144.114	143.107	14.499	5.64084e+06	9.02437e+06	9.67096e+06	4.13702e+06	5.23184e+06	5.79273e+06	1.02524e+07	5.60116e+06	8.6317e+06	5.71033e+06	1.03862e+07	9.1562e+06	8.54579e+06	1.05076e+07	1.14727e+07
416	144.114	143.107	7.825	9.74802e+06	9.57829e+06	8.95354e+06	9.38567e+06	9.85346e+06	9.98518e+06	1.05389e+07	1.01461e+07	9.77732e+06	1.0079e+07	1.3487e+07	9.73777e+06	1.03104e+07	9.86563e+06	1.23194e+07
417	144.114	143.107	6.651	1.31989e+06	1.67175e+06	2.35938e+06	1.02262e+06	520610	935704	3.5187e+06	936742	818139	3.34931e+06	3.65233e+06	2.19729e+06	2.05583e+06	1.31453e+06	2.3207e+06
418	144.872	143.864	1.088	1.2013e+06	2.9127e+06	2.54812e+06	2.60461e+06	1.92276e+06	2.36799e+06	2.57816e+06	3.79621e+06	5.9586e+06	1.67071e+06	1.88507e+06	1.80305e+06	3.01027e+06	1.59485e+06	1.91492e+06
419	145.036	144.029	0.905	2.39456e+06	3.43041e+06	4.5762e+06	1.78228e+06	4.45627e+06	1.26465e+06	4.27872e+06	2.13414e+06	6.19639e+06	5.3704e+06	2.79158e+06	3.14276e+06	4.26822e+06	1.24181e+06	1.28443e+06
420	145.036	144.029	0.817	1.09525e+07	7.41949e+06	6.08753e+06	6.80514e+06	6.95661e+06	1.11768e+07	4.24e+06	4.48427e+06	1.04723e+07	5.24152e+06	1.19329e+07	1.41125e+07	6.52536e+06	1.07988e+07	9.9167e+06
421	145.038	289.068	0.806	4.78926e+06	9.52622e+06	9.54689e+06	9.71242e+06	2.90602e+06	9.47313e+06	3.59002e+06	3.60458e+06	1.19637e+06	2.75319e+06	7.94105e+06	6.05526e+06	7.01479e+06	4.83378e+06	3.49729e+06
422	145.052	144.044	3.199	3.08431e+07	2.69132e+07	2.65774e+07	2.29927e+07	2.3944e+07	2.52341e+07	2.4255e+07	1.70745e+07	2.03124e+07	2.84635e+07	4.31033e+07	3.6252e+07	3.61021e+07	2.92025e+07	2.77016e+07
423	145.052	144.044	4.257	1.42167e+08	1.29386e+08	1.41158e+08	6.51139e+07	1.36921e+08	1.16143e+08	1.28493e+08	1.25351e+08	1.38426e+08	9.48687e+07	2.14493e+08	1.63988e+08	2.18596e+08	1.65463e+08	1.334e+08
424	145.052	144.044	5.361	7.27036e+06	7.98484e+06	7.91952e+06	1.71838e+07	1.63452e+07	8.09892e+06	6.50139e+06	6.19396e+06	9.9437e+06	6.65408e+06	8.70525e+06	7.98848e+06	7.67934e+06	6.72623e+06	7.47675e+06
425	145.052	144.044	4.622	8.26301e+06	8.03075e+06	9.05974e+06	3.70617e+06	4.16245e+06	5.02941e+06	1.11582e+07	7.83023e+06	6.75501e+06	7.31979e+06	1.19102e+07	1.19057e+07	1.6696e+07	1.13632e+07	8.87107e+06
426	145.052	144.044	4.366	3.06223e+08	3.03912e+08	3.07002e+08	5.062e+08	6.94736e+07	2.89437e+08	2.38852e+08	1.23682e+08	9.9939e+07	7.1887e+08	4.35235e+08	4.42168e+08	1.08034e+08	1.83239e+08	2.76492e+08
427	145.053	258.038	4.255	3.2192e+06	3.48961e+06	3.56974e+06	1.79846e+06	4.39082e+06	3.11472e+06	3.37673e+06	4.67426e+06	3.84646e+06	2.5356e+06	4.51525e+06	3.76542e+06	5.44616e+06	3.9856e+06	3.01227e+06
428	145.053	258.039	4.372	5.62796e+06	5.30788e+06	5.16363e+06	7.50167e+06	4.39082e+06	4.87475e+06	4.29565e+06	2.97353e+06	1.86831e+06	9.19262e+06	4.51525e+06	5.41972e+06	5.44616e+06	3.46681e+06	4.51015e+06
429	145.072	144.065	0.862	3.90281e+06	2.80813e+06	2.94317e+06	2.23243e+06	2.48602e+06	3.6411e+06	2.99235e+06	2.06777e+06	2.07246e+06	4.89087e+06	5.66184e+06	6.39292e+06	3.86648e+06	2.78368e+06	1.79082e+06
430	145.073	144.065	1.239	664063	1.20558e+06	932431	1.47778e+06	408133	982566	1.678e+06	957651	638539	1.43304e+06	1.15431e+06	1.68955e+06	1.10044e+06	1.02049e+06	919211
431	145.073	144.065	3.09	2.37913e+06	2.83839e+06	2.11338e+06	1.55402e+06	1.19631e+06	3.46198e+06	1.51525e+06	1.39246e+06	1.06548e+06	3.35248e+06	4.89373e+06	5.44287e+06	2.34057e+06	1.95728e+06	1.60488e+06
432	145.073	204.087	0.846	1.05538e+07	9.784e+06	9.38752e+06	7.49659e+06	7.22871e+06	9.82207e+06	8.1817e+06	5.54005e+06	5.43216e+06	9.78926e+06	1.51238e+07	1.28309e+07	9.76123e+06	1.04285e+07	8.07658e+06
433	145.109	144.102	2.689	3.09144e+06	2.90648e+06	3.08115e+06	2.72148e+06	2.8726e+06	2.93497e+06	3.01017e+06	3.31652e+06	2.95036e+06	3.09728e+06	3.05476e+06	2.82645e+06	3.55129e+06	3.01506e+06	2.94346e+06
434	145.91	144.903	14.555	5.15357e+06	8.72086e+06	9.07353e+06	6.25182e+06	9.94605e+06	9.09588e+06	9.9755e+06	5.86439e+06	9.05236e+06	5.69315e+06	8.1717e+06	8.78599e+06	9.01649e+06	8.97146e+06	8.93336e+06
435	145.912	336.821	14.558	2.25482e+06	1.83003e+06	1.96575e+06	1.79113e+06	2.32396e+06	2.26388e+06	1.87953e+06	1.98189e+06	1.63072e+06	691288	1.47633e+06	1.68131e+06	1.80399e+06	1.6978e+06	1.80531e+06
436	145.93	144.922	14.464	3.97129e+06	4.24917e+06	5.7116e+06	1.70865e+06	4.18153e+06	3.88424e+06	2.96654e+06	2.83367e+06	3.99492e+06	4.46414e+06	4.45588e+06	5.34507e+06	6.12639e+06	6.75915e+06	5.04302e+06
437	145.949	144.942	6.761	1.11198e+06	1.24204e+06	1.24394e+06	1.6253e+06	1.39559e+06	1.15331e+06	1.3421e+06	275238	1.48667e+06	1.18859e+06	314550	1.19234e+06	1.1954e+06	1.75793e+06	1.58526e+06
438	145.949	144.942	7.301	489944	416271	393551	171610	616715	127542	422306	317608	459380	410891	200428	387878	308663	486990	572122
439	146.021	145.013	0.831	2.73898e+07	2.39768e+07	2.28075e+07	3.17081e+07	4.6705e+07	3.65886e+07	2.26514e+07	1.43363e+07	2.71911e+07	2.59274e+07	2.19053e+07	1.83668e+07	2.02273e+07	2.00574e+07	1.62122e+07
440	146.021	145.013	1.166	7.13895e+06	4.48965e+06	5.25095e+06	7.50764e+06	6.92759e+06	6.21399e+06	5.9103e+06	3.87194e+06	4.57065e+06	6.5438e+06	5.88593e+06	3.70277e+06	4.80593e+06	3.31715e+06	6.23939e+06
441	146.057	145.05	3.136	5.59847e+06	5.77478e+06	2.35428e+06	3.68123e+06	3.27392e+06	5.10411e+06	7.20617e+06	5.03835e+06	4.44834e+06	7.02433e+06	1.02724e+07	1.12457e+07	2.46768e+06	7.79548e+06	5.82251e+06
442	146.057	145.05	0.881	1.97873e+07	1.79971e+07	1.75499e+07	1.26303e+07	1.13772e+07	1.89418e+07	1.73396e+07	9.62651e+06	1.11951e+07	1.91082e+07	2.60336e+07	2.34169e+07	1.96436e+07	1.92105e+07	1.77093e+07
443	146.068	145.061	0.751	4.50607e+08	4.4215e+08	4.55863e+08	4.71751e+08	4.61028e+08	4.40036e+08	4.50648e+08	4.84823e+08	4.74322e+08	4.07195e+08	4.00811e+08	3.87259e+08	4.37254e+08	4.28001e+08	4.3205e+08
444	146.093	145.086	4.829	1.69502e+06	1.60259e+06	1.7535e+06	1.14931e+06	1.12694e+06	1.29615e+06	1.98523e+06	1.19828e+06	1.5505e+06	1.17695e+06	2.92958e+06	1.7622e+06	1.59773e+06	1.60892e+06	1.1732e+06
445	146.093	145.086	5.354	6.50281e+06	6.35047e+06	7.00176e+06	2.04211e+06	2.24056e+06	6.81502e+06	792149	595944	328656	1.2874e+07	2.001e+07	1.96515e+07	982480	3.24454e+06	6.04918e+06
446	146.093	145.086	3.965	2.19985e+06	2.10455e+06	1.34959e+06	3.02625e+06	1.35372e+06	3.03828e+06	989996	859062	895192	1.9542e+06	1.98456e+06	2.89531e+06	1.39896e+06	1.14385e+06	1.04455e+06
447	146.093	145.086	5.499	2.68569e+06	2.43172e+06	3.92324e+06	3.03686e+06	1.53582e+06	3.24338e+06	1.87062e+06	2.30519e+06	1.4696e+06	3.69416e+06	3.65604e+06	4.98642e+06	3.18183e+06	3.8555e+06	2.74235e+06
448	146.104	145.097	0.667	7.08311e+07	6.81226e+07	6.70221e+07	8.53862e+07	6.071e+07	6.16243e+07	8.00666e+07	6.66655e+07	5.78404e+07	7.31807e+07	7.5614e+07	6.30397e+07	7.2708e+07	6.51987e+07	6.2e+07
449	146.948	145.941	14.533	7.79272e+06	8.27125e+06	6.88499e+06	7.46013e+06	6.25797e+06	6.418e+06	7.10533e+06	7.69469e+06	6.04109e+06	8.55353e+06	8.18989e+06	6.36999e+06	6.2479e+06	5.90394e+06	6.38551e+06
450	147.031	146.024	4.455	3.20308e+06	2.5366e+06	3.1131e+06	2.5518e+06	1.73073e+06	7.15203e+06	3.11513e+06	2.38767e+06	2.11309e+06	2.21296e+06	3.06065e+06	2.84491e+06	694648	1.99098e+06	4.82165e+06
451	147.031	146.024	14.495	1.8231e+06	1.92937e+06	2.43403e+06	5.34662e+06	2.75575e+06	2.46585e+06	1.61216e+06	2.61947e+06	2.45948e+06	1.82749e+06	3.3613e+06	1.6299e+06	1.44314e+06	2.84689e+06	1.56261e+06
452	147.034	146.027	1.164	3.82391e+06	3.03601e+06	3.26405e+06	2.37491e+06	1.40094e+06	2.31576e+06	4.37027e+06	2.96546e+06	1.68296e+06	8.15424e+06	3.65415e+06	5.004e+06	2.13062e+06	2.63135e+06	2.66338e+06
453	147.035	146.027	0.833	1.47788e+07	1.35791e+07	1.32821e+07	1.11568e+07	6.24278e+06	1.04275e+07	1.30445e+07	1.14713e+07	4.9509e+06	2.41782e+07	1.63676e+07	2.63129e+07	1.07721e+07	1.05926e+07	1.38423e+07
454	147.052	146.045	0.781	1.58067e+08	1.43906e+08	1.48589e+08	1.59711e+08	1.50161e+08	1.57774e+08	1.30457e+08	1.89392e+08	8.12141e+07	1.3647e+08	1.22434e+08	1.91569e+08	2.15864e+08	2.50811e+08	1.64609e+08
455	147.067	146.06	4.365	1.79089e+07	1.68306e+07	1.84424e+07	2.96976e+07	1.82465e+06	1.53192e+07	1.35031e+07	6.82067e+06	3.87398e+06	3.91533e+07	2.46975e+07	2.66069e+07	5.59574e+06	1.02753e+07	1.46778e+07
456	147.067	146.06	4.036	2.97776e+06	2.38092e+06	2.25783e+06	2.38534e+06	2.44132e+06	2.78098e+06	1.29799e+06	1.01108e+06	1.12404e+06	3.6591e+06	3.66539e+06	3.5402e+06	2.12769e+06	2.18033e+06	2.42457e+06
457	147.067	146.06	4.621	1.71948e+07	1.74562e+07	1.77019e+07	6.64896e+06	8.84053e+06	1.01867e+07	2.376e+07	1.69596e+07	1.40472e+07	1.44431e+07	2.46797e+07	2.25835e+07	4.24694e+07	2.56865e+07	1.82832e+07
458	147.068	146.06	4.257	1.0507e+07	1.08508e+07	1.13215e+07	5.37723e+06	8.92759e+06	1.01429e+07	1.36519e+07	1.16101e+07	9.46239e+06	1.20336e+07	1.78534e+07	1.86708e+07	1.87346e+07	1.39628e+07	1.16026e+07
459	147.907	146.9	14.554	3.46882e+06	4.08835e+06	3.95794e+06	4.17465e+06	4.06483e+06	4.23577e+06	3.9035e+06	4.03498e+06	4.102e+06	4.19231e+06	3.80113e+06	3.91069e+06	4.12312e+06	4.332e+06	4.39808e+06
460	147.93	146.922	14.567	5.19892e+07	5.28472e+07	4.71097e+07	4.46345e+07	3.67828e+07	4.59239e+07	5.42767e+07	5.60526e+07	6.4312e+07	4.99829e+07	4.26742e+07	4.32695e+07	4.44217e+07	5.44653e+07	4.11805e+07
461	147.931	340.86	14.561	2.2916e+06	2.66847e+06	2.76028e+06	2.58601e+06	2.17841e+06	2.1966e+06	2.25908e+06	1.56301e+06	2.373e+06	2.74276e+06	2.56314e+06	2.63588e+06	2.51733e+06	2.28881e+06	2.4633e+06
462	147.967	354.947	7.276	1.06752e+06	1.3294e+06	9.35102e+06	1.102e+06	655966	1.19714e+06	1.04212e+06	2.19786e+06	1.31932e+06	1.05119e+06	2.49405e+06	1.63148e+06	1.2874e+06	492712	316116
463	147.967	146.96	14.522	1.54712e+07	1.74415e+07	1.73698e+07	1.45389e+07	1.63825e+07	1.40402e+07	1.47762e+07	1.52525e+07	1.52344e+07	1.71778e+07	1.70027e+07	1.84365e+07	1.5539e+07	1.61611e+07	1.48649e+07
464	147.967	146.96	7.276	476794	288745	425893	616474	313981	446513	529526	430886	893863	521236	690302	964866	552642	851418	337306
465	147.972	146.965	14.42	1.66382e+07	2.177e+06	1.99808e+06	2.70718e+06	8.58194e+06	2.31223e+06	7.82846e+06	5.09777e+06	1.85621e+06	9.61708e+06	1.34737e+07	9.47281e+06	2.61088e+06	4.20478e+06	3.1302e+06
466	147.989	146.982	0.888	2.00766e+07	2.00514e+07	2.02113e+07	5.76923e+06	2.06101e+07	1.91648e+07	1.80765e+07	2.22332e+07	9.54915e+06	1.29241e+07	2.07338e+07	2.63041e+07	4.7446e+07	3.20368e+07	3.07852e+07
467	147.989	146.982	1.155	2.78496e+06	1.1765e+06	1.55325e+06	425815	1.37671e+06	1.50998e+06	1.51175e+06	3.10509e+06	1.30531e+06	1.27124e+06	2.14584e+06	2.84022e+06	3.25577e+06	2.87773e+06	5.35623e+06
468	148.026	147.019	0.833	706792	783295	730732	634631	1.57318e+06	632074	3.98552e+06	2.48682e+06	1.58306e+06	1.08933e+06	3.73411e+06	747360	3.22566e+06	1.02014e+06	3.98256e+06
469	148.036	147.029	0.843	2.04005e+08	1.94634e+08	1.80024e+08	1.21456e+08	1.0014e+08	1.37136e+08	1.86147e+08	1.40455e+08	6.4692e+07	2.87461e+08	1.96161e+08	4.05761e+08	2.59684e+08	2.62648e+08	2.33622e+08
470	148.039	147.031	3.757	1.89394e+06	1.61815e+06	1.76247e+06	3.16229e+06	398672	1.57231e+06	1.22662e+06	522816	467848	3.99592e+06	2.64597e+06	2.16963e+06	322075	944558	1.41669e+06
471	148.051	147.044	2.249	4.47056e+07	4.26533e+07	4.21275e+07	5.00714e+07	4.12413e+07	3.91456e+07	3.89854e+07	4.41291e+07	3.8689e+07	4.63702e+07	4.41715e+07	3.96054e+07	4.68774e+07	4.15838e+07	3.51014e+07
472	148.051	147.044	4.756	2.48597e+06	2.63557e+06	2.32322e+06	1.62466e+06	1.37337e+06	2.39836e+06	1.74548e+06	1.47584e+06	1.07774e+06	2.35069e+06	2.46437e+06	4.31063e+06	4.40786e+06	3.69236e+06	3.196e+06
473	148.055	147.048	0.79	1.57098e+07	1.84492e+07	1.37318e+07	9.88994e+06	1.1465e+07	1.28414e+07	1.38205e+07	7.07209e+06	1.0226e+07	2.0338e+07	1.98712e+07	2.51462e+07	1.56729e+07	1.34613e+07	1.54721e+07
474	148.072	147.065	1.253	1.3086e+07	5.40665e+06	4.49652e+06	6.94244e+06	8.38628e+06	7.72372e+06	4.99119e+06	2.38598e+06	1.90586e+07	3.63084e+06	7.55861e+06	4.0103e+06	1.05158e+07	4.60057e+06	2.65999e+06
475	148.072	147.065	1.481	1.71707e+07	1.22282e+07	1.15865e+07	1.25808e+07	1.40983e+07	1.26287e+07	6.41645e+06	4.89695e+06	3.86447e+07	1.36819e+07	1.68043e+07	1.86546e+07	9.63055e+06	1.30107e+07	1.17072e+07
476	148.072	147.065	0.922	2.38815e+07	2.06193e+07	1.97502e+07	1.96451e+07	1.73411e+07	2.3623e+07	1.65889e+07	9.79858e+06	1.32276e+07	2.38409e+07	4.36441e+07	3.29564e+07	3.14326e+07	2.07521e+07	1.44885e+07
477	148.072	147.065	1.85	7.54184e+06	5.79149e+06	6.44278e+06	1.67508e+06	2.77929e+07	6.28312e+06	3.52679e+06	2.65793e+06	3.16279e+07	7.86472e+06	3.74477e+06	6.96963e+06	4.57283e+06	981852	5.16888e+06
478	149.04	148.032	1.166	1.71248e+06	2.28762e+06	2.18037e+06	2.65332e+06	77401.2	1.32775e+06	1.44616e+06	113083	2.47428e+06	3.62048e+06	101190	3.45374e+06	3.24439e+06	1.45791e+06	4.13871e+06
479	149.041	343.08	1.148	2.57461e+06	2.09054e+06	1.31223e+06	570171	707138	1.09285e+06	1.36951e+06	1.09759e+06	1.16595e+06	1.47946e+06	1.73303e+06	1.34956e+06	2.97003e+06	2.24392e+06	1.66632e+06
480	149.05	148.043	1.163	1.17839e+08	1.39435e+08	1.19155e+08	1.63961e+08	1.3979e+08	1.35645e+08	1.30908e+08	1.59681e+08	1.46647e+08	1.09767e+08	1.31236e+08	9.77719e+07	1.40971e+08	1.0632e+08	1.08215e+08
481	149.05	148.043	0.892	7.33932e+07	5.7498e+07	6.24676e+07	8.19132e+07	7.52903e+07	7.43339e+07	6.64855e+07	7.74249e+07	8.04392e+07	6.01406e+07	7.05126e+07	5.85706e+07	8.91433e+07	6.74598e+07	4.60198e+07
482	149.906	148.899	14.558	1.38755e+06	1.46466e+06	1.71333e+06	1.47082e+06	1.59289e+06	1.55293e+06	1.51434e+06	1.56471e+06	1.52948e+06	1.67876e+06	1.54214e+06	1.40168e+06	1.50566e+06	1.45927e+06	1.50845e+06
483	149.945	148.938	14.563	3.28724e+06	2.8761e+06	3.5066e+06	1.98158e+06	3.24453e+06	2.72343e+06	3.09783e+06	3.78352e+06	3.12034e+06	2.97883e+06	1.78679e+06	3.06922e+06	2.99479e+06	2.1175e+06	3.18729e+06
484	149.956	148.949	14.504	2.35276e+06	2.18598e+06	3.17208e+06	3.1757e+06	3.1306e+06	3.20806e+06	2.91402e+06	3.64947e+06	1.93301e+06	2.43048e+06	2.34295e+06	3.2768e+06	2.81929e+06	3.15689e+06	1.98336e+06
485	150.031	149.023	2.94	1.66633e+06	966280	935664	612990	712181	613535	544687	630999	676097	885250	956249	1.07311e+06	1.10211e+06	905711	770284
486	150.034	149.027	3.181	7.72889e+06	7.08744e+06	7.16917e+06	3.40515e+06	2.2358e+06	5.31461e+06	5.17626e+06	4.03691e+06	1.14662e+06	9.97231e+06	9.35329e+06	1.87464e+07	7.34886e+06	8.98082e+06	1.04083e+07
487	150.052	149.044	1.52	1.09654e+07	1.59675e+07	1.28182e+07	1.16618e+07	9.33255e+06	1.34143e+07	9.90339e+06	8.66246e+06	8.0227e+06	1.58864e+07	3.99487e+07	2.25979e+07	1.61005e+07	1.36329e+07	1.71001e+07
488	150.052	149.044	0.799	1.39145e+08	1.27934e+08	1.27792e+08	1.1697e+08	7.78892e+07	1.19488e+08	1.4826e+08	1.03344e+08	6.32541e+07	2.0914e+08	1.57349e+08	1.681e+08	1.12684e+08	1.28843e+08	1.63858e+08
489	150.053	359.12	0.794	1.09937e+07	9.36628e+06	8.9981e+06	1.00618e+07	1.07392e+07	1.04207e+07	8.86138e+06	9.59074e+06	8.17183e+06	1.0794e+07	1.04732e+07	9.30903e+06	9.76702e+06	9.18324e+06	1.06548e+07
490	150.054	149.047	3.674	3.30494e+06	3.43986e+06	2.98665e+06	1.76374e+06	1.6958e+06	2.42541e+06	3.50727e+06	3.42784e+06	2.68653e+06	2.94463e+06	5.61348e+06	4.24879e+06	4.23582e+06	3.7608e+06	3.505e+06
491	150.067	149.06	6.322	1.1013e+08	1.03747e+08	1.045e+08	6.21552e+07	2.94e+07	1.19539e+08	4.28808e+07	3.30103e+07	2.43778e+07	1.74551e+08	2.31228e+08	2.86901e+08	7.23783e+07	8.19391e+07	9.20093e+07
492	150.998	149.991	5.832	74547.6	2.57391e+06	590052	1.43448e+06	76294.9	4.11838e+06	72074.1	1.78039e+06	82160.2	6.33134e+06	79833.2	4.14046e+06	87402.6	1.29658e+06	80731.1
493	151.008	150.001	5.809	5.39933e+08	4.42866e+08	5.17057e+08	4.51101e+08	4.72966e+08	5.67882e+08	5.28049e+08	6.16883e+08	5.30617e+08	5.07434e+08	4.27997e+08	4.90612e+08	4.75077e+08	5.33097e+08	5.3387e+08
494	151.018	150.011	5.824	780091	8.3765e+06	3.19077e+06	7.36705e+06	645659	4.37728e+06	648341	9.66387e+06	702959	687125	729580	626114	635227	6.19092e+06	724448
495	151.019	150.012	5.81	780091	3.78582e+06	3.21545e+06	2.2969e+06	645659	3.11705e+06	648262	3.36346e+06	702959	5.84808e+06	729580	1.49079e+06	674848	823072	724448
496	151.026	150.019	3.383	1.59687e+06	1.554e+06	1.80017e+06	1.24405e+06	715950	1.78358e+06	858566	441974	657746	3.66437e+06	3.21642e+06	4.39949e+06	630403	1.27691e+06	1.83314e+06
497	151.047	361.108	1.472	1.44304e+07	321426	1.73046e+07	2.27861e+07	1.70459e+07	1.77283e+07	1.77355e+07	1.99343e+07	2.68344e+07	116585	8.25325e+06	199757	1.61333e+07	1.53147e+07	255042
498	151.048	150.041	1.456	610300	650026	527257	703771	247362	470016	604432	407056	353271	994940	670231	1.03472e+06	1.06145e+06	673823	670933
499	151.048	150.041	1.164	5.5346e+06	6.11622e+06	5.72382e+06	2.01662e+06	3.01771e+06	6.04703e+06	3.39854e+06	5.03546e+06	4.0545e+06	5.76778e+06	1.11483e+07	7.32222e+06	1.62038e+07	9.51314e+06	5.79761e+06
500	151.062	150.055	4.084	3.91434e+06	3.78159e+06	3.72194e+06	3.19836e+06	1.61719e+06	4.82928e+06	2.2935e+06	1.05987e+06	668000	7.52976e+06	4.97226e+06	1.03979e+07	1.64297e+06	3.1634e+06	4.37486e+06
501	151.062	150.055	1.163	4.3069e+06	4.2126e+06	4.00552e+06	3.67205e+06	4.72486e+06	4.05695e+06	3.83273e+06	5.03494e+06	6.49065e+06	3.33758e+06	3.88309e+06	4.38786e+06	6.06053e+06	4.54019e+06	3.80657e+06
502	151.063	150.055	0.821	4.25107e+06	2.67347e+06	3.24153e+06	2.19178e+06	2.65548e+06	2.76256e+06	2.61759e+06	3.05228e+06	1.73554e+06	1.9936e+06	4.36625e+06	3.63141e+06	3.79594e+06	3.23236e+06	2.32187e+06
503	151.893	150.885	0.741	2.37566e+08	1.717e+08	1.6994e+08	1.53959e+08	1.59099e+08	1.8643e+08	1.77541e+08	1.93521e+08	2.07892e+08	1.53403e+08	1.35094e+08	1.39859e+08	1.49271e+08	1.54009e+08	1.70316e+08
504	151.989	150.982	0.326	813853	580487	773189	467815	929310	1.27364e+06	513684	1.31636e+06	1.4183e+07	864341	1.08191e+06	744786	975841	816733	837420
505	151.989	150.982	14.707	6.26859e+07	6.92228e+07	7.45423e+07	6.46212e+07	7.6674e+07	4.82731e+07	7.92435e+07	7.6091e+07	3.57433e+07	8.26871e+07	6.16772e+07	7.62346e+07	3.4364e+07	4.90596e+07	7.53298e+07
506	152.032	151.025	0.835	8.43319e+07	6.58777e+07	8.58462e+07	5.85155e+07	2.80896e+07	5.43686e+07	9.39275e+07	8.38972e+07	2.28723e+07	1.21502e+08	5.84561e+07	9.51635e+07	1.11046e+08	1.00355e+08	8.15615e+07
507	152.032	151.025	1.166	2.60268e+08	2.67086e+08	2.62101e+08	2.24363e+08	1.30653e+08	1.9651e+08	3.43923e+08	3.12271e+08	1.05357e+08	4.19764e+08	2.10728e+08	3.39844e+08	4.4546e+08	3.53707e+08	2.97285e+08
508	152.035	151.027	3.912	1.26506e+06	1.02052e+06	1.07234e+06	489116	957537	943641	1.01333e+06	919679	1.91627e+06	1.18878e+06	1.53197e+06	1.00684e+06	1.66777e+06	936794	2.73941e+06
509	152.036	151.029	3.913	1.34432e+06	40688	38858.9	40735.8	1.4599e+06	37860.9	41321.8	30787.4	38865	46237.1	2.89994e+06	48166.7	39094.8	40464.7	2.27873e+06
510	152.046	151.039	3.913	1.16905e+08	1.10072e+08	1.11945e+08	5.39826e+07	9.15151e+07	9.19233e+07	1.17324e+08	6.23495e+07	1.2825e+08	1.2663e+08	1.87788e+08	1.22203e+08	8.28507e+07	1.06682e+08	1.3975e+08
511	152.046	151.039	4.188	1.47457e+07	1.36497e+07	1.42206e+07	1.48696e+07	1.19321e+07	1.47376e+07	9.99634e+06	7.60075e+06	7.37978e+06	1.96527e+07	1.76416e+07	1.86721e+07	1.78743e+07	1.52839e+07	1.5348e+07
512	152.048	303.088	3.924	1.07055e+06	523556	877237	292071	519977	565804	1.02145e+06	545412	1.22516e+06	1.36828e+06	1.51247e+06	1.72546e+06	929633	966083	738109
513	152.048	363.109	4.204	669367	405632	132923	905702	776610	561224	204396	109224	200884	1.64508e+06	704615	1.00682e+06	167619	470095	823500
514	152.05	151.042	3.447	434621	338517	381221	412842	244748	514055	229988	238884	226819	519323	625807	910166	477820	338175	396892
515	152.082	151.075	5.339	50068.6	131180	45287.2	75292.9	39077.7	88436.9	38546.4	115342	39731.3	169164	71580.5	165331	98790.1	46555.3	41544.7
516	152.083	151.075	4.937	1.32166e+06	1.28157e+06	2.25059e+06	2.70911e+06	1.97169e+06	1.95438e+06	637538	908863	442226	2.61525e+06	4.21492e+06	5.17473e+06	698077	440862	408809
517	152.084	349.166	5.342	284039	433354	471139	67872.1	242875	376643	431697	312544	443945	595602	556434	423071	616704	421729	87091
518	153.024	152.016	7.637	3.05001e+06	2.97326e+06	2.92722e+06	2.76066e+06	2.92305e+06	2.28789e+06	2.98397e+06	3.24027e+06	2.97339e+06	3.36619e+06	3.52273e+06	3.41855e+06	3.20417e+06	2.74763e+06	3.10614e+06
519	153.024	152.016	9.975	3.18646e+06	3.69316e+06	3.13396e+06	3.20969e+06	3.43403e+06	2.64623e+06	3.80369e+06	3.52079e+06	3.7173e+06	3.79665e+06	3.12205e+06	2.74984e+06	4.0993e+06	3.3073e+06	3.79996e+06
520	153.024	152.017	6.401	321442	317911	422859	488076	531355	451013	375051	373245	654306	387178	374014	367363	391709	345509	497053
521	153.036	152.028	1.162	1.38362e+07	1.42488e+07	1.4965e+07	1.22977e+07	6.71046e+06	1.06175e+07	1.77258e+07	1.60653e+07	6.17833e+06	2.3279e+07	1.12199e+07	1.89038e+07	2.3711e+07	1.89321e+07	1.65377e+07
522	153.042	152.034	14.496	3.04955e+06	3.77544e+06	1.63807e+06	3.55952e+06	2.61576e+06	2.8824e+06	2.83157e+06	4.86217e+06	1.68287e+06	1.40221e+06	1.30236e+06	1.75196e+06	1.30025e+06	2.45296e+06	2.04024e+06
523	153.042	152.034	0.86	1.26094e+07	7.75004e+06	8.21752e+06	1.50138e+07	5.90787e+06	1.0522e+07	6.46988e+06	1.06e+07	1.64107e+07	1.00815e+07	1.5382e+07	1.24605e+07	1.3613e+07	1.79016e+07	7.12345e+06
524	153.042	152.034	1.215	1.03689e+07	7.96236e+06	8.47874e+06	8.69403e+06	4.86389e+06	8.84435e+06	4.78752e+06	4.33642e+06	4.86187e+06	8.80736e+06	1.10093e+07	8.35272e+06	9.40025e+06	8.20509e+06	9.23031e+06
525	153.89	152.883	0.741	1.80997e+08	2.15188e+08	2.17194e+08	2.09327e+08	1.99863e+08	2.22706e+08	2.01568e+08	2.4712e+08	2.62296e+08	1.95541e+08	1.82095e+08	1.82558e+08	1.90441e+08	2.19667e+08	2.10184e+08
526	153.985	152.978	14.577	1.07198e+07	1.04452e+07	5.1251e+06	9.60926e+06	6.42797e+06	9.29725e+06	1.02797e+07	1.02897e+07	1.06338e+07	9.15338e+06	1.12614e+07	1.07718e+07	5.11995e+06	4.71792e+06	4.84651e+06
527	154.003	152.995	0.787	6.25366e+06	5.41291e+06	5.36126e+06	3.63537e+06	3.71372e+06	3.59553e+06	5.92984e+06	3.26129e+06	2.95655e+06	7.49776e+06	7.32077e+06	1.01346e+07	4.75313e+06	5.34925e+06	4.29402e+06
528	154.023	153.016	2.006	3.07636e+06	2.48463e+06	2.41137e+06	1.96395e+06	1.01156e+06	1.45754e+06	917903	1.05531e+06	537642	3.10924e+06	5.20426e+06	4.08059e+06	1.66046e+06	3.23691e+06	3.85656e+06
529	154.026	153.018	3.623	3.03782e+07	2.62449e+07	2.90624e+07	1.6067e+07	1.7405e+07	3.22802e+07	1.16091e+07	1.00514e+07	8.96524e+06	3.47888e+07	5.05245e+07	6.9821e+07	2.63011e+07	2.94147e+07	3.54999e+07
530	154.026	153.018	4.274	1.59156e+07	1.5212e+07	1.56199e+07	7.14322e+06	6.9127e+06	1.29735e+07	5.00561e+06	2.93248e+06	1.17226e+06	2.85151e+07	2.51109e+07	4.19009e+07	3.00496e+06	1.54503e+07	2.8351e+07
531	154.026	153.018	3.072	1.49196e+07	1.25028e+07	1.22977e+07	6.2282e+06	2.82134e+06	6.06899e+06	5.41932e+06	2.33828e+06	1.40467e+06	3.46418e+07	2.43509e+07	2.46702e+07	3.08817e+06	1.05573e+07	1.87464e+07
532	154.026	153.018	0.913	451130	390687	1.08113e+06	803698	825515	1.44257e+06	599060	400236	490625	863319	2.44895e+06	1.46077e+06	1.24386e+06	965747	492587
533	154.062	153.055	5.297	778436	731574	900381	1.48758e+06	415560	994194	673172	790410	439878	880282	787598	847497	1.0592e+06	1.55483e+06	999547
534	154.062	153.055	0.873	1.33993e+06	1.3318e+06	1.74477e+06	1.21924e+06	1.27004e+06	1.24388e+06	1.27543e+06	1.40554e+06	987517	1.44291e+06	2.02053e+06	1.85637e+06	1.77662e+06	1.46271e+06	1.24025e+06
535	154.062	153.055	4.62	3.05042e+06	3.14802e+06	2.18483e+06	3.36162e+06	1.69214e+06	2.74637e+06	3.17944e+06	2.26495e+06	1.9721e+06	4.42472e+06	2.77887e+06	3.63299e+06	2.07112e+06	2.10369e+06	2.36579e+06
536	154.098	153.091	5.366	1.28468e+06	963796	892382	782238	806703	884318	879231	747543	685737	1.19266e+06	1.37526e+06	1.20473e+06	1.17535e+06	1.35309e+06	960620
537	154.098	153.091	5.556	969568	401426	367663	115627	103711	359313	130443	231506	172752	939549	881753	1.01122e+06	350859	311485	541421
538	154.875	153.867	14.374	833710	407663	412374	856697	181482	566493	403683	92067.5	406329	832742	471598	507498	323868	564037	387563
539	154.875	153.867	13.48	1.30678e+06	226638	694944	1.25063e+06	1.27334e+06	1.33444e+06	573713	214346	323503	1.12781e+06	331614	139415	1.65303e+06	233467	658164
540	154.875	153.868	0.888	8.05494e+06	2.53669e+07	2.17622e+07	9.4263e+06	1.44714e+07	1.24633e+07	1.77154e+07	2.46551e+07	1.0956e+07	1.63825e+07	8.99099e+06	2.00349e+07	2.57223e+07	2.45572e+07	3.05857e+07
541	154.906	153.899	14.644	2.45777e+06	2.15845e+06	1.60539e+06	1.80131e+06	2.35978e+06	2.93949e+06	2.11405e+06	1.961e+06	1.35819e+06	1.68407e+06	1.96084e+06	2.00006e+06	2.12535e+06	2.44104e+06	1.65155e+06
542	155.021	154.014	3.242	1.58949e+06	1.12365e+06	1.17108e+06	899876	743765	1.08498e+06	1.1867e+06	578016	551782	1.2498e+06	2.23595e+06	2.46709e+06	819730	1.23058e+06	1.37071e+06
543	155.021	154.013	0.919	3.15934e+06	2.94558e+06	3.05479e+06	2.41169e+06	2.13314e+06	3.01948e+06	1.92036e+06	2.7428e+06	2.16984e+06	4.26442e+06	5.29008e+06	3.968e+06	4.09939e+06	2.80296e+06	2.56786e+06
544	155.057	154.05	1.167	4.13454e+06	3.28121e+06	3.09994e+06	2.97276e+06	4.05994e+06	3.65561e+06	2.29812e+06	2.49084e+06	2.73838e+06	1.78253e+06	5.47637e+06	3.83768e+06	3.13932e+06	2.72407e+06	2.65613e+06
545	155.057	154.05	0.863	1.33979e+07	1.11514e+07	1.12513e+07	1.07953e+07	1.04802e+07	1.26856e+07	1.05747e+07	8.54064e+06	1.51505e+07	1.27544e+07	1.80466e+07	1.60233e+07	1.59272e+07	1.40382e+07	1.32825e+07
546	155.058	268.044	1.176	3.88115e+06	2.17662e+06	3.56916e+06	1.69899e+06	1.79677e+06	2.16442e+06	4.79582e+06	4.11871e+06	1.1723e+06	6.0305e+06	2.40902e+06	5.88565e+06	1.76297e+06	3.29231e+06	4.65953e+06
547	155.068	154.061	0.71	9.42237e+07	7.88099e+07	8.43197e+07	9.81976e+07	7.90014e+07	9.06544e+07	8.29746e+07	8.71841e+07	7.32707e+07	8.15869e+07	5.08058e+07	6.7469e+07	5.42416e+07	6.90539e+07	6.75698e+07
548	155.068	154.061	3.38	3.90581e+06	3.71221e+06	3.38186e+06	4.6536e+06	3.2821e+06	1.9519e+06	3.00047e+06	1.8354e+06	2.81944e+06	5.2038e+06	4.09617e+06	5.217e+06	4.93454e+06	3.7035e+06	3.1655e+06
549	155.905	154.897	14.613	1.43917e+06	1.17702e+06	1.01101e+06	1.04049e+06	1.43736e+06	1.89591e+06	937730	1.29201e+06	962589	1.08895e+06	1.07474e+06	943033	982277	951635	877058
550	155.905	154.897	1.089	2.262e+06	2.65985e+06	2.35241e+06	3.22218e+06	3.80692e+06	2.65647e+06	1.43962e+06	2.27334e+06	3.24038e+06	1.39711e+06	1.8957e+06	1.54963e+06	2.5835e+06	2.62087e+06	1.77304e+06
551	155.925	154.918	0.957	1.18844e+07	1.89411e+07	1.29828e+07	2.57612e+07	2.93408e+07	1.99527e+07	1.31447e+07	2.07153e+07	2.95611e+07	1.23977e+07	2.45554e+07	1.12744e+07	2.98041e+07	1.86148e+07	1.82122e+07
552	155.934	154.927	0.908	3.11433e+07	2.30131e+07	3.42299e+07	4.13587e+07	5.33351e+07	5.53275e+07	8.29648e+07	5.13628e+07	4.68894e+07	5.58858e+07	4.22208e+07	2.96662e+07	2.23736e+07	4.98094e+07	3.76071e+07
553	155.939	154.932	14.559	4.24295e+06	4.51536e+06	4.4913e+06	4.4229e+06	4.64431e+06	4.29958e+06	4.85505e+06	4.12866e+06	4.73413e+06	4.91843e+06	4.48481e+06	4.84179e+06	4.49771e+06	4.57496e+06	4.64002e+06
554	156.027	155.02	14.449	4.22698e+06	4.44431e+06	2.94424e+06	6.02514e+06	5.89815e+06	2.92283e+06	7.8561e+06	4.13847e+06	2.56544e+06	2.93398e+06	2.49836e+06	3.12758e+06	2.50956e+06	3.46758e+06	6.39304e+06
555	156.041	155.034	1.213	2.90879e+06	3.21651e+06	1.59362e+06	1.2549e+06	783001	2.57336e+06	1.65596e+06	1.57832e+06	2.531e+06	2.26552e+06	3.59705e+06	2.70189e+06	4.25077e+06	2.70933e+06	1.98219e+06
556	156.041	155.034	0.866	3.33998e+06	3.19582e+06	2.7372e+06	4.14365e+06	3.81893e+06	3.98352e+06	2.2902e+06	2.01955e+06	3.64077e+06	2.40219e+06	8.75727e+06	2.83789e+06	3.59418e+06	2.94697e+06	2.93426e+06
557	156.053	155.045	1.162	5.10312e+06	5.61056e+06	5.79157e+06	4.70433e+06	7.10189e+06	7.73637e+06	4.552e+06	6.93238e+06	9.29591e+06	5.47144e+06	7.03319e+06	4.93377e+06	4.99073e+06	6.73615e+06	6.31123e+06
558	156.053	155.045	0.807	2.04449e+06	1.4538e+06	3.0642e+06	1.93891e+06	2.18475e+06	2.00156e+06	1.50251e+06	1.60877e+06	1.06178e+06	2.96507e+06	2.84393e+06	2.40084e+06	2.70559e+06	1.50315e+06	2.79103e+06
559	156.114	155.107	5.657	2.60529e+06	2.50176e+06	2.63996e+06	3.43824e+06	1.4646e+06	3.52203e+06	1.53484e+06	1.13849e+06	760036	3.97678e+06	3.39838e+06	4.44189e+06	1.67932e+06	1.74392e+06	1.59411e+06
560	156.88	155.873	1.055	1.20624e+07	1.2407e+07	1.31143e+07	1.35165e+07	1.82863e+07	1.21624e+07	5.43352e+06	9.20803e+06	1.47834e+07	8.64334e+06	1.25662e+07	4.25073e+06	4.18955e+06	1.28512e+07	1.29957e+07
561	157.036	156.029	1.179	1.53447e+07	8.4534e+06	5.9279e+06	9.54609e+06	9.14769e+06	1.01902e+07	3.40875e+06	3.83774e+06	5.47378e+06	5.83347e+06	1.34472e+07	9.73e+06	1.31558e+07	1.12909e+07	6.78812e+06
562	157.036	156.029	0.897	1.76867e+07	1.77881e+07	2.07607e+07	1.45881e+07	1.77527e+07	2.05763e+07	1.20314e+07	1.38958e+07	1.83073e+07	2.09399e+07	2.78491e+07	2.75863e+07	2.79121e+07	2.28647e+07	2.00336e+07
563	157.073	156.066	0.843	2.78624e+06	2.75559e+06	2.87936e+06	3.15486e+06	2.55561e+06	2.92631e+06	2.94962e+06	1.62333e+06	2.67221e+06	2.61649e+06	4.27988e+06	3.47328e+06	2.77271e+06	3.95282e+06	2.45022e+06
564	157.902	156.894	1.103	1.17826e+06	929523	1.01211e+06	1.14727e+06	1.23642e+06	1.32667e+06	883178	1.11449e+06	1.75327e+06	793457	1.08477e+06	810642	1.17665e+06	1.29572e+06	980077
565	158.02	192.989	1.164	1.99559e+06	2.86478e+06	2.60124e+06	1.81837e+06	950734	1.58017e+06	3.26247e+06	2.30137e+06	1.12541e+06	4.03925e+06	4.33224e+06	2.76482e+06	2.50222e+06	1.58945e+06	2.82498e+06
566	158.021	157.013	0.846	5.35371e+06	4.74237e+06	5.17995e+06	3.60386e+06	2.49388e+06	1.32195e+06	4.19578e+06	2.8849e+06	3.05073e+06	5.5148e+06	8.29586e+06	6.88672e+06	4.69643e+06	4.44978e+06	3.6271e+06
567	158.021	157.013	1.17	586590	481474	474286	482571	292480	435202	342853	236499	183786	759733	482217	432233	444887	240994	724496
568	158.057	157.05	4.03	948885	853247	765084	917916	1.47746e+06	1.0014e+06	420795	853149	420298	1.7993e+06	1.15893e+06	1.32134e+06	846736	770289	1.13415e+06
569	158.057	157.05	1.258	1.90392e+06	1.002e+06	783540	1.89856e+06	1.27722e+06	1.92356e+06	1.913e+06	1.66999e+06	1.23456e+06	972486	3.33846e+06	1.80037e+06	2.775e+06	2.29929e+06	2.65277e+06
570	158.057	157.05	0.873	1.27333e+07	1.24306e+07	1.31994e+07	1.08139e+07	8.99176e+06	1.11832e+07	1.1438e+07	9.10825e+06	1.01046e+07	1.38863e+07	2.39008e+07	1.70823e+07	1.71681e+07	1.34449e+07	1.03743e+07
571	158.084	157.076	3.201	6.12293e+08	5.21606e+08	5.55645e+08	6.46686e+08	7.7313e+08	5.07756e+08	5.12726e+08	5.81912e+08	7.29581e+08	4.22467e+08	5.40721e+08	4.58542e+08	4.62596e+08	4.36364e+08	4.5403e+08
572	158.093	157.086	3.456	4.44597e+06	4.24792e+06	2.89091e+06	3.24052e+06	3.80092e+06	3.84286e+06	2.66387e+06	2.20007e+06	2.84025e+06	3.25899e+06	4.13196e+06	4.12292e+06	6.01954e+06	3.41509e+06	2.95378e+06
573	158.093	157.086	4.227	6.73902e+06	1.5145e+06	1.91173e+06	3.47687e+06	1.47071e+06	7.80538e+06	974332	803629	686094	4.96701e+06	3.83729e+06	5.60675e+06	1.65156e+06	1.04365e+06	1.0418e+06
574	158.13	157.122	8.897	1.63241e+06	982700	1.99043e+06	1.24077e+06	1.04807e+06	1.96929e+06	1.35225e+06	1.7154e+06	608729	1.1935e+06	1.09449e+06	1.72746e+06	2.31534e+06	1.28405e+06	1.30026e+06
575	158.13	157.122	14.502	3.98224e+06	2.18558e+06	4.28681e+06	1.61172e+06	3.47357e+06	5.58925e+06	3.78474e+06	2.06588e+06	3.86319e+06	2.31621e+06	4.89756e+06	3.36765e+06	3.48103e+06	2.19767e+06	3.67782e+06
576	158.869	157.862	1.061	1.4116e+06	2.29927e+06	2.64773e+06	4.1898e+06	5.0245e+06	3.79176e+06	1.74329e+06	3.64777e+06	4.32921e+06	1.79768e+06	2.13695e+06	1.46948e+06	6.24243e+06	2.34189e+06	1.85514e+06
577	159.052	158.045	0.831	3.01113e+07	2.7715e+07	2.75125e+07	2.32324e+07	2.49045e+07	2.73261e+07	2.4525e+07	1.96359e+07	2.47069e+07	2.77671e+07	3.93622e+07	3.53688e+07	3.73386e+07	2.87622e+07	3.04682e+07
578	159.052	158.045	1.165	4.27998e+06	4.07078e+06	4.53752e+06	4.95685e+06	3.59551e+06	5.38713e+06	6.11596e+06	3.35109e+06	3.27663e+06	7.77931e+06	5.62027e+06	6.57762e+06	4.60603e+06	5.79278e+06	6.19786e+06
579	159.054	377.121	1.164	782309	1.30376e+06	832160	771455	634244	676918	762441	1.87279e+06	1.3595e+06	798737	1.30585e+06	840561	1.30348e+06	1.80446e+06	1.00863e+06
580	159.054	363.106	0.818	1.93206e+06	2.3435e+06	2.19595e+06	1.27639e+06	3.36843e+06	1.83955e+06	1.53604e+06	1.07899e+06	2.01004e+06	1.65008e+06	2.85255e+06	2.41798e+06	3.36186e+06	2.10951e+06	1.85305e+06
581	159.089	158.081	4.233	3.6478e+06	3.49069e+06	4.47685e+06	2.50454e+06	3.01806e+06	3.86483e+06	2.64415e+06	2.8413e+06	3.3105e+06	4.72265e+06	4.9879e+06	5.93424e+06	6.43195e+06	3.55135e+06	3.25677e+06
582	159.089	158.081	3.381	4.93668e+06	4.98631e+06	4.3477e+06	3.40463e+06	2.03463e+06	5.32625e+06	5.21441e+06	4.28283e+06	1.22796e+06	8.38076e+06	5.81781e+06	7.69765e+06	4.26064e+06	3.36709e+06	4.51668e+06
583	159.089	158.081	4.063	3.49341e+06	3.70806e+06	4.10157e+06	2.43549e+06	3.0983e+06	3.91481e+06	2.46535e+06	2.73078e+06	2.98014e+06	4.09864e+06	4.16244e+06	5.73306e+06	5.67376e+06	3.69855e+06	2.86789e+06
584	159.089	158.081	1.165	1.82585e+06	2.89735e+06	2.78279e+06	3.03046e+06	1.46134e+06	2.41031e+06	2.4342e+06	2.11188e+06	1.98278e+06	3.11464e+06	3.50481e+06	4.3931e+06	3.15591e+06	1.87541e+06	2.58534e+06
585	159.089	158.081	0.842	1.12327e+07	1.15522e+07	1.073e+07	8.23341e+06	7.82294e+06	1.19327e+07	8.98075e+06	6.56456e+06	7.24223e+06	1.1368e+07	1.66469e+07	1.43929e+07	1.17447e+07	1.17061e+07	8.94132e+06
586	159.089	158.081	2.61	1.38359e+08	1.25637e+08	1.29453e+08	1.70091e+07	1.08865e+08	1.54165e+08	1.92912e+07	1.02357e+08	1.00191e+08	2.11759e+07	1.41728e+08	1.45671e+08	1.39767e+08	2.13166e+07	1.86405e+07
587	159.985	158.977	14.497	6.90074e+07	6.16014e+07	6.16286e+07	7.06042e+07	6.00765e+07	6.39934e+07	6.54979e+07	7.99716e+07	6.08298e+07	7.8544e+07	6.50671e+07	6.51564e+07	5.83648e+07	7.00616e+07	6.38724e+07
588	159.989	158.982	1.253	236838	435348	300261	233558	206255	5.16743e+06	215579	245908	223058	221195	210557	223915	238718	188770	196763
589	160.029	159.022	3.294	2.0478e+06	2.81793e+06	3.20671e+06	824868	1.83474e+06	2.22935e+06	3.59622e+06	1.71389e+06	4.59285e+06	3.04138e+06	2.44433e+06	3.89419e+06	3.22006e+06	3.95414e+06	2.56845e+06
590	160.036	159.029	1.193	7.58363e+06	7.19295e+06	8.79509e+06	7.82509e+06	9.11005e+06	9.26619e+06	8.59512e+06	6.31461e+06	7.89969e+06	1.00804e+07	9.1421e+06	8.78429e+06	8.07978e+06	9.63155e+06	1.07067e+07
591	160.036	159.029	0.877	5.54712e+07	4.93559e+07	4.97973e+07	4.87447e+07	4.15909e+07	5.18968e+07	4.52574e+07	3.74133e+07	3.57781e+07	5.17286e+07	7.73265e+07	5.79346e+07	6.06781e+07	5.11054e+07	4.28563e+07
592	160.038	365.073	0.879	1.87241e+06	1.3001e+06	1.89044e+06	922255	980358	261661	228176	977837	196224	651152	952293	2.31917e+06	1.43148e+06	1.35641e+06	2.02218e+06
593	160.038	319.068	1.172	108447	100733	93576	209674	144243	284385	355174	116177	83013.5	160246	301113	273837	173155	151455	316633
594	160.052	159.044	3.484	1.88121e+06	1.61777e+06	1.70224e+06	1.59899e+06	1.20618e+06	1.36606e+06	1.27503e+06	1.01e+06	1.37972e+06	2.04881e+06	2.69813e+06	2.50372e+06	2.29842e+06	1.86953e+06	1.51071e+06
595	160.052	159.044	3.77	8.75917e+06	7.84371e+06	8.29334e+06	4.75525e+06	7.94715e+06	5.80412e+06	6.76792e+06	5.62432e+06	1.03829e+07	8.50968e+06	1.20719e+07	9.45552e+06	1.34927e+07	9.98267e+06	9.01093e+06
596	160.073	159.065	3.896	1.72588e+07	1.59206e+07	1.58142e+07	1.4805e+07	8.05265e+06	1.64469e+07	1.65032e+07	8.52391e+06	4.57828e+06	2.16701e+07	3.1007e+07	4.02096e+07	1.16391e+07	1.16091e+07	1.22311e+07
597	160.073	159.065	4.461	2.27277e+06	2.14227e+06	1.89945e+06	1.17124e+06	613518	2.37028e+06	621284	476520	454539	3.11889e+06	5.32438e+06	5.82738e+06	1.53348e+06	2.67956e+06	3.50941e+06
598	160.073	159.065	4.336	7.1051e+06	5.76082e+06	6.53392e+06	4.99046e+06	5.46244e+06	5.7995e+06	4.54624e+06	3.27453e+06	3.83185e+06	9.39423e+06	1.08812e+07	1.15658e+07	6.85979e+06	5.54561e+06	5.47639e+06
599	160.073	159.065	1.258	2.33387e+06	2.54047e+06	2.41246e+06	6.40075e+06	1.23548e+06	7.11574e+06	1.05092e+06	359369	950332	2.08956e+06	1.97639e+06	1.43303e+06	881327	1.33549e+06	1.9729e+06
600	160.073	159.065	0.886	1.42934e+07	1.42326e+07	1.38597e+07	1.49378e+07	9.7793e+06	2.07904e+07	1.33361e+07	8.13829e+06	1.15632e+07	1.62679e+07	1.99917e+07	1.55573e+07	1.46891e+07	1.33906e+07	1.33602e+07
601	160.074	319.14	4.344	2.87039e+06	2.31161e+06	2.66922e+06	2.10812e+06	1.47121e+06	3.51586e+06	1.98603e+06	1.62802e+06	3.17953e+06	4.79194e+06	2.64837e+06	6.29063e+06	3.65866e+06	2.94132e+06	4.03102e+06
602	160.084	159.077	1.781	1.41754e+06	1.24837e+06	1.19324e+06	851309	1.21512e+06	1.0912e+06	1.2515e+06	919913	491929	1.24174e+06	1.85591e+06	3.1537e+06	1.50015e+06	1.55993e+06	1.08923e+06
603	160.109	159.102	5.464	601155	521475	734292	671200	679406	2.43275e+06	610387	853125	538541	632137	791164	709381	537904	624758	722947
604	160.109	159.102	5.908	3.96711e+06	4.0071e+06	4.12777e+06	4.50001e+06	2.47637e+06	4.29744e+06	3.34985e+06	2.27166e+06	2.64434e+06	5.4058e+06	6.60844e+06	6.90457e+06	4.94425e+06	3.95425e+06	2.94108e+06
605	160.109	159.102	4.718	1.52639e+07	1.63181e+07	1.44414e+07	1.70324e+07	7.42163e+06	2.54708e+07	1.28643e+07	7.04157e+06	7.55613e+06	1.73467e+07	3.27492e+07	3.01338e+07	1.0981e+07	9.91059e+06	8.67254e+06
606	160.111	379.235	4.72	394377	408814	687184	1.6868e+06	1.39126e+06	639504	232934	400106	969694	1.26578e+06	1.40527e+06	854758	847634	557571	2.53979e+06
607	160.859	159.851	1.104	223769	665111	772682	927111	787678	715241	739268	932244	1.71142e+06	437114	485899	368056	1.04815e+06	567627	562753
608	160.885	159.878	14.638	7.78169e+06	6.21363e+06	8.56608e+06	6.1762e+06	6.25055e+06	9.36212e+06	9.33964e+06	5.80352e+06	7.20789e+06	7.36048e+06	1.3627e+06	6.4818e+06	8.69501e+06	1.01986e+07	9.12791e+06
609	160.9	159.893	14.477	635666	434093	469142	463368	507080	321013	341762	512907	478480	314695	345625	347363	540442	321645	625992
610	160.925	159.918	13.001	2.32427e+06	2.30041e+06	3.04019e+06	2.52441e+06	3.04997e+06	2.09405e+06	2.01893e+06	2.16653e+06	2.36791e+06	2.38006e+06	2.49011e+06	2.24227e+06	3.34497e+06	3.27293e+06	3.06496e+06
611	161.014	160.006	1.592	3.1931e+06	3.2352e+06	3.40019e+06	442594	91191.1	559782	3.25234e+06	604005	237066	1.26419e+07	2.25134e+06	1.71471e+07	493008	1.33727e+06	1.95986e+06
612	161.014	160.006	0.945	6.25853e+06	6.87169e+06	6.54626e+06	1.77551e+06	1.01027e+06	1.73671e+06	5.52355e+06	1.54029e+06	1.21964e+06	2.14568e+07	6.88358e+06	2.74937e+07	2.30406e+06	2.89502e+06	3.7928e+06
613	161.032	160.024	0.822	5.17415e+06	5.5749e+06	4.28828e+06	2.10449e+07	1.78871e+06	2.88354e+06	1.15315e+06	1.00579e+06	5.02937e+06	2.65588e+06	1.64909e+06	4.23512e+06	1.58522e+06	5.94155e+06	1.10374e+07
614	161.047	160.039	4.233	3.08099e+08	2.95791e+08	3.10963e+08	3.04965e+08	1.02675e+08	3.03899e+08	3.08271e+08	3.41264e+08	1.14321e+08	4.46857e+08	3.99652e+08	4.28776e+08	4.71496e+08	3.05811e+08	2.038e+08
615	161.047	160.039	3.674	8.23103e+07	7.56408e+07	7.29768e+07	3.95429e+07	3.78571e+07	5.53818e+07	7.90553e+07	7.30184e+07	5.945e+07	7.46098e+07	1.33548e+08	9.93392e+07	9.23497e+07	8.19295e+07	7.57621e+07
616	161.047	160.039	3.39	8.19044e+06	8.20069e+06	8.09112e+06	7.06633e+06	3.31378e+06	1.1418e+07	1.30691e+07	8.26211e+06	6.58654e+06	6.94844e+06	1.10129e+07	1.06938e+07	1.19064e+07	7.62863e+06	5.0842e+06
617	161.048	274.034	3.676	6.67943e+06	5.48449e+06	1.38946e+07	1.94717e+07	9.16651e+06	1.09332e+07	1.8259e+07	1.74245e+07	8.97893e+06	1.58976e+07	1.52934e+07	1.99956e+07	1.15678e+07	1.59263e+07	1.14445e+07
618	161.068	160.06	1.226	1.38495e+07	3.70486e+06	1.25088e+07	1.33914e+07	9.65632e+06	1.0873e+07	7.59457e+06	7.84614e+06	5.96261e+06	9.37344e+06	1.62764e+07	1.06095e+07	9.49487e+06	1.16379e+07	1.27971e+07
619	161.068	160.061	0.851	4.68077e+07	4.5553e+07	4.30338e+07	3.94813e+07	4.01635e+07	4.30805e+07	3.23368e+07	3.17879e+07	4.46889e+07	4.92868e+07	8.31054e+07	6.95508e+07	6.05501e+07	4.15331e+07	4.10695e+07
620	161.859	160.852	0.927	2.214e+06	6.60249e+06	3.59877e+06	5.3164e+06	3.7219e+06	4.19167e+06	8.5593e+06	6.78685e+06	5.91582e+06	6.87392e+06	3.63689e+06	3.3912e+06	5.4509e+06	4.35381e+06	9.30087e+06
621	161.922	160.914	0.757	5.10902e+07	4.81443e+07	4.4693e+07	4.75141e+07	5.07744e+07	5.91771e+07	5.34645e+07	5.31589e+07	6.11002e+07	4.47089e+07	5.5457e+07	4.40552e+07	4.90516e+07	5.13725e+07	4.4865e+07
622	161.922	160.914	1.07	1.92015e+06	1.6147e+06	1.57602e+06	2.13929e+06	3.81173e+06	2.26071e+06	1.45127e+06	2.2919e+06	3.01362e+06	1.05577e+06	1.87492e+06	802738	2.8865e+06	1.83187e+06	1.10004e+06
623	162.005	160.998	1.665	2.02864e+06	1.5014e+06	1.72941e+06	799918	660022	1.04616e+06	1.41782e+06	1.06814e+06	811815	2.80552e+06	2.26236e+06	2.44792e+06	1.02088e+06	1.38118e+06	1.56606e+06
624	162.052	161.045	0.812	3.23504e+08	3.05595e+08	3.07272e+08	2.83639e+08	2.31607e+08	2.75091e+08	2.76264e+08	2.93233e+08	2.52675e+08	3.23355e+08	3.48501e+08	3.26466e+08	3.43503e+08	2.79461e+08	2.74088e+08
625	162.053	323.099	0.829	5.19695e+06	5.55851e+06	5.07454e+06	4.9175e+06	3.53378e+06	4.24885e+06	4.74023e+06	3.47571e+06	3.88914e+06	7.04943e+06	6.2517e+06	6.6898e+06	6.06023e+06	5.94064e+06	3.90648e+06
626	162.088	161.081	3.195	5.95631e+06	4.94819e+06	4.03733e+06	663804	4.90713e+06	3.04596e+06	555917	524662	2.38234e+06	1.31592e+07	1.13754e+07	1.4611e+07	481457	2.70701e+06	3.6774e+06
627	162.088	161.081	3.735	3.0519e+06	2.51965e+06	2.52751e+06	2.13237e+06	1.05164e+06	2.06096e+06	1.77947e+06	1.06455e+06	1.51019e+06	4.61826e+06	3.66493e+06	6.55159e+06	1.65932e+06	1.92113e+06	2.63586e+06
628	162.088	161.081	2.489	8.13727e+06	1.05832e+07	1.72212e+07	7.72872e+06	3.88064e+06	1.05022e+07	1.07482e+07	6.31594e+06	4.10915e+06	1.15916e+07	1.22144e+07	1.5604e+07	8.11086e+06	8.07458e+06	9.34875e+06
629	162.856	161.849	1.092	240132	807272	963133	1.11942e+06	933333	774875	577997	1.26041e+06	1.89026e+06	793368	546022	409685	932060	524612	345161
630	162.92	161.913	13.003	4.69222e+07	3.71e+07	3.86629e+07	5.27595e+07	3.51124e+07	2.78288e+07	3.39969e+07	3.25951e+07	3.13209e+07	4.2708e+07	4.1132e+07	4.97501e+07	4.73422e+07	4.50639e+07	4.10103e+07
631	163	161.993	0.712	1.59413e+07	1.58549e+07	1.44049e+07	1.64348e+07	1.59491e+07	1.57368e+07	1.41355e+07	1.61026e+07	1.57162e+07	1.41164e+07	1.75924e+07	1.42442e+07	1.40887e+07	1.47782e+07	1.21582e+07
632	163.026	162.019	14.468	3.27686e+06	1.9444e+06	2.97742e+06	6.48471e+06	1.84289e+06	5.66455e+06	3.593e+06	3.29373e+06	3.26155e+06	2.64027e+06	1.74029e+06	1.93296e+06	1.70784e+06	6.40006e+06	5.17575e+06
633	163.062	162.055	4.618	2.00453e+07	1.9374e+07	1.96092e+07	1.67947e+07	7.05443e+07	1.61769e+07	8.194e+06	1.16655e+07	2.48867e+07	5.79243e+06	1.38414e+07	1.21727e+07	1.71329e+07	1.96689e+07	2.25572e+07
634	163.062	162.055	3.675	3.36865e+08	3.0679e+08	3.25562e+08	1.80639e+08	1.75402e+08	2.44092e+08	3.45784e+08	3.18033e+08	2.61419e+08	3.17537e+08	5.29438e+08	4.42557e+08	4.08865e+08	3.64561e+08	3.31216e+08
635	163.062	162.055	4.035	1.95114e+07	1.89046e+07	1.85916e+07	6.69832e+06	8.19615e+06	1.06518e+07	2.47188e+07	1.6574e+07	1.97631e+07	1.47882e+07	2.47586e+07	2.1202e+07	4.1078e+07	2.94315e+07	2.23381e+07
636	163.062	162.055	3.765	9.85155e+06	3.69285e+06	1.4182e+07	3.01643e+07	3.76656e+06	1.79497e+07	2.51131e+06	1.61322e+06	4.98572e+06	3.57951e+07	3.17911e+06	8.38647e+06	4.20241e+06	9.31523e+06	8.6389e+06
637	163.063	162.055	3.238	1.88198e+08	1.67994e+08	1.8178e+08	1.58689e+08	1.88112e+08	1.5563e+08	1.7511e+08	2.08128e+08	1.81357e+08	1.90269e+08	1.89138e+08	1.80925e+08	2.274e+08	1.97101e+08	1.86842e+08
638	163.063	325.119	3.69	4.10907e+06	3.77507e+06	3.12774e+06	529625	155006	4.09066e+06	9.19038e+06	4.341e+06	134084	6.3632e+06	5.3914e+06	5.58266e+06	3.57572e+06	3.331e+06	3.44115e+06
639	163.074	162.066	3.666	3.78907e+06	55750.6	55107.8	47102.4	708403	51694.4	55263	50304.5	3.47896e+06	57302	6.26623e+06	71663.5	195124	56240.5	60498.5
640	163.845	162.838	0.926	3.49322e+08	3.17093e+08	3.75094e+08	3.92208e+08	3.0057e+08	4.47282e+08	4.10793e+08	3.29417e+08	4.23062e+08	2.29417e+08	2.46679e+08	2.65044e+08	3.57828e+08	3.54402e+08	4.73231e+08
641	163.846	208.845	0.915	1.78647e+08	1.69181e+08	1.75201e+08	1.67448e+08	1.90089e+08	1.875e+08	1.78556e+08	2.07942e+08	1.79085e+07	7.21212e+07	1.43168e+08	1.01355e+08	7.89051e+07	1.80291e+08	1.22795e+08
642	163.984	162.977	0.786	8.27324e+06	7.98938e+06	5.60492e+06	8.80791e+06	2.65042e+06	7.65412e+06	1.20982e+07	5.09457e+06	2.76622e+06	1.62854e+07	5.80014e+06	1.05012e+07	4.37094e+06	7.1476e+06	9.44402e+06
643	164.013	163.006	0.813	6.69219e+06	7.5786e+06	9.08505e+06	8.22044e+06	4.0547e+06	7.67552e+06	3.40271e+06	4.81142e+06	6.46371e+06	4.07472e+06	1.37596e+07	8.47976e+06	7.43147e+06	7.63616e+06	6.17125e+06
644	164.014	163.006	1.164	1.28932e+06	999438	1.39555e+06	1.12786e+06	529537	1.0555e+06	1.19983e+06	974424	608839	1.63975e+06	1.77226e+06	1.47684e+06	1.15367e+06	1.54049e+06	2.07443e+06
645	164.031	163.024	1.164	2.27536e+06	1.38562e+06	2.0541e+06	3.37168e+06	4.32511e+06	2.81089e+06	2.29594e+06	1.34878e+06	2.52704e+06	3.42962e+06	1.22323e+06	1.40748e+06	837078	1.20326e+06	980348
646	164.046	163.039	0.898	488848	553696	480312	751414	690555	1.44253e+06	578175	552050	686834	523696	680676	662340	648146	521945	563405
647	164.046	163.039	4.211	8.04014e+06	7.26304e+06	6.80498e+06	1.07193e+07	1.34197e+07	1.67867e+07	6.32925e+06	5.30523e+06	1.09906e+07	7.78028e+06	3.51438e+06	4.72411e+06	3.40342e+06	3.76782e+06	3.45429e+06
648	164.046	163.039	1.199	2.12555e+06	2.4974e+06	2.67351e+06	3.1388e+06	2.73182e+06	2.56528e+06	2.14905e+06	3.08122e+06	2.85863e+06	2.41287e+06	3.04415e+06	2.417e+06	2.63963e+06	2.21554e+06	2.21126e+06
649	164.046	163.039	4.651	3.23762e+06	3.02966e+06	2.9206e+06	5.21937e+06	5.07589e+06	2.23279e+06	1.52601e+06	1.61147e+06	3.57065e+06	3.77086e+06	2.3173e+06	2.7307e+06	981208	1.58599e+06	2.16046e+06
650	164.047	277.033	0.905	1.49515e+07	1.3111e+07	1.20292e+07	1.69535e+07	1.54215e+07	2.06493e+07	2.11973e+07	1.71805e+07	1.39963e+07	1.55722e+07	2.31233e+07	1.10719e+07	1.28989e+07	1.91816e+07	1.4475e+07
651	164.05	163.042	4.146	1.81803e+06	1.66825e+06	1.47857e+06	1.93444e+06	344082	1.43598e+06	529189	407995	222403	2.31808e+06	2.94876e+06	3.30879e+06	2.08204e+06	951912	759769
652	164.05	163.042	3.514	5.18635e+06	4.93675e+06	5.28977e+06	5.85281e+06	2.92134e+06	4.19683e+06	3.99722e+06	2.92754e+06	3.72405e+06	7.19868e+06	8.61519e+06	7.96094e+06	7.36342e+06	7.10355e+06	6.84824e+06
653	164.067	163.06	1.161	3.97045e+07	5.05613e+07	3.383e+07	4.0388e+07	2.89777e+07	3.25276e+07	3.46206e+07	2.22256e+07	2.33981e+07	4.48996e+07	4.77008e+07	4.45716e+07	4.06903e+07	4.9898e+07	4.65539e+07
654	164.067	163.06	0.828	4.03735e+08	3.91825e+08	3.2549e+08	3.53653e+08	3.00295e+08	3.31311e+08	3.55021e+08	2.53077e+08	2.42229e+08	3.9036e+08	4.5914e+08	4.22527e+08	4.49739e+08	4.16956e+08	3.74865e+08
655	164.068	327.13	1.151	190080	203554	196293	193602	167884	174723	239092	218926	174136	869724	281411	631782	226874	421592	394304
656	164.069	327.131	0.828	424278	436979	393882	380961	505122	369461	545241	518051	711470	580941	1.07576e+06	430600	1.03876e+06	486269	1.26302e+06
657	165.018	164.011	1.166	2.94268e+06	3.51855e+06	4.82081e+06	4.24993e+06	5.41997e+06	3.37125e+06	4.54101e+06	4.73223e+06	5.42655e+06	2.47013e+06	2.31217e+06	2.43444e+06	2.29566e+06	2.60641e+06	3.63089e+06
658	165.02	164.013	2.281	4.25571e+06	1.15414e+06	2.53225e+06	128419	110458	686504	1.58238e+06	3.66102e+06	1.13788e+06	3.2356e+06	302117	100880	128239	3.10995e+06	3.21111e+06
659	165.042	164.034	1.169	823985	1.43534e+06	705915	600361	437468	629523	1.27513e+06	588133	554980	755482	854127	1.06037e+06	787975	1.79787e+06	1.20603e+06
660	165.042	164.034	3.627	2.14969e+06	1.86298e+06	1.76993e+06	2.5518e+06	900105	1.43452e+06	701154	1.27583e+06	732196	4.57138e+06	3.1676e+06	3.86919e+06	1.0169e+06	1.31087e+06	3.01527e+06
661	165.042	224.056	0.9	1.76715e+06	1.55607e+06	3.64462e+06	1.67344e+06	1.65327e+06	1.79105e+06	1.54553e+06	1.25748e+06	2.08676e+06	1.26915e+06	2.60701e+06	2.35327e+06	2.14013e+06	2.10922e+06	1.36577e+06
662	165.064	164.057	1.25	837182	800153	1.33384e+06	561195	272135	893041	797484	647514	1.00398e+06	1.17258e+06	605058	1.896e+06	788250	568490	741965
663	165.065	164.058	2.249	118356	1.88242e+06	2.48087e+07	1.17171e+07	115829	1.5051e+07	111991	1.03203e+07	113500	872133	124900	2.61314e+07	139882	1.4064e+07	104916
664	165.067	164.06	2.278	1.26071e+07	2.33685e+07	4.74576e+06	1.73051e+07	112397	945965	108673	1.8286e+07	107546	1.10838e+07	121199	102651	130490	1.40631e+07	101807
665	165.078	164.071	4.365	1.88699e+07	1.74421e+07	1.90526e+07	3.04008e+07	7.26434e+06	1.60476e+07	1.41974e+07	7.5189e+06	4.42613e+06	3.98093e+07	2.56609e+07	2.75689e+07	1.15471e+07	1.08865e+07	1.5155e+07
666	165.078	164.071	2.247	2.30761e+09	2.23933e+09	2.22679e+09	2.7831e+09	2.13737e+09	1.94101e+09	1.98998e+09	2.33658e+09	2.1098e+09	2.30837e+09	2.17345e+09	2.02834e+09	2.35959e+09	2.11962e+09	1.85433e+09
667	165.079	329.151	2.249	1.61693e+07	1.49344e+07	1.46631e+07	2.1339e+07	1.55719e+07	1.19828e+07	1.36221e+07	1.67464e+07	1.34193e+07	1.59479e+07	1.66333e+07	1.47394e+07	1.51943e+07	1.26446e+07	1.03444e+07
668	165.089	164.082	2.256	9.18753e+06	7.26851e+06	9.63604e+06	2.33743e+07	6.24182e+06	2.00011e+07	5.93196e+06	1.4895e+07	5.73459e+06	1.70277e+07	6.32595e+06	2.99748e+07	7.33056e+06	2.37936e+07	5.45763e+06
669	165.134	164.127	2.25	4.23379e+06	4.65563e+06	4.09801e+06	166061	4.9463e+06	2.80642e+06	136221	4.07058e+06	4.05146e+06	3.78276e+06	153659	4.75692e+06	6.82203e+06	5.75065e+06	4.88471e+06
670	165.135	164.128	2.265	4.46286e+06	4.65563e+06	4.09801e+06	2.488e+06	3.29891e+06	162686	7.57716e+06	1.52569e+06	774881	1.08169e+06	2.59613e+06	453640	4.48853e+06	5.75065e+06	3.84856e+06
671	165.136	164.129	2.272	693627	156041	345167	5.55652e+06	5.79787e+06	2.80747e+06	2.23047e+06	3.52945e+06	2.5111e+06	194018	3.15985e+06	5.32731e+06	3.78356e+06	4.21282e+06	136680
672	165.934	164.926	14.554	3.40854e+07	3.14654e+07	3.40161e+07	3.31838e+07	3.68916e+07	4.14404e+07	2.96849e+07	3.46057e+07	2.91114e+07	2.45471e+07	3.14148e+07	3.35442e+07	3.31953e+07	3.40421e+07	3.3091e+07
673	165.934	164.926	1.095	2.32619e+06	2.17866e+06	2.13468e+06	3.00211e+06	3.05755e+06	2.18024e+06	1.87544e+06	2.37965e+06	2.85992e+06	1.41142e+06	2.30523e+06	1.25407e+06	2.15486e+06	2.65533e+06	1.98221e+06
674	165.954	164.947	0.684	7.1191e+07	6.91366e+07	6.8529e+07	6.33793e+07	5.86441e+07	6.68456e+07	5.64355e+07	6.62162e+07	6.95754e+07	6.41938e+07	8.52983e+07	5.63759e+07	7.29792e+07	6.73088e+07	5.7708e+07
675	165.993	225.007	0.829	1.65854e+07	1.77439e+07	1.08293e+07	2.97147e+07	1.74038e+07	2.63668e+07	1.66536e+07	8.33528e+06	1.93112e+07	2.67194e+07	2.92842e+07	3.24785e+07	1.65637e+07	2.42246e+07	2.00344e+07
676	166.026	165.019	0.95	3.29156e+06	2.50871e+06	5.5851e+06	1.44666e+06	444193	2.33037e+06	8.9279e+06	1.79244e+06	1.11866e+06	1.27269e+06	5.80535e+06	4.6087e+06	422106	399838	1.38538e+06
677	166.026	165.018	3.82	2.60314e+07	2.31806e+07	3.27465e+07	2.4709e+07	2.71807e+07	2.69091e+07	2.32282e+07	2.52034e+07	2.39265e+07	3.48035e+07	4.35306e+07	3.84455e+07	3.29857e+07	3.59835e+07	3.51613e+07
678	166.029	165.022	1.456	1.69194e+06	1.5015e+06	1.84489e+06	1.08857e+06	943923	1.10258e+06	1.11098e+06	1.27451e+06	792597	1.70503e+06	2.37706e+06	5.79042e+06	2.46731e+06	3.15682e+06	3.3583e+06
679	166.035	165.028	0.781	1.08579e+06	1.18574e+06	558716	2.37939e+06	1.22473e+06	1.41011e+06	1.53174e+06	1.4346e+06	1.32319e+06	1.0702e+06	1.30351e+06	1.5046e+06	1.53572e+06	1.12623e+06	1.35782e+06
680	166.036	165.028	6.065	2.44984e+07	2.18284e+07	2.56293e+07	8.27723e+07	1.0573e+08	2.21313e+06	1.57087e+06	2.3142e+06	8.16332e+06	2.0566e+07	4.54111e+06	1.48859e+06	1.44025e+06	1.73958e+06	2.21505e+06
681	166.037	165.03	2.858	845290	1.85498e+06	1.50456e+06	1.33897e+06	1.26475e+06	2.33741e+06	2.22985e+06	396570	2.62018e+06	166286	1.24689e+06	641607	2.61717e+06	1.70886e+06	2.36528e+06
682	166.062	165.055	3.477	850569	717774	761100	955270	628433	846058	725134	411356	732474	767262	774042	969570	705739	687306	715653
683	166.062	165.055	5.172	5.45252e+06	6.04406e+06	5.56211e+06	4.06692e+06	3.16007e+06	8.05954e+06	3.41948e+06	2.12733e+06	2.24299e+06	6.66121e+06	1.18661e+07	1.22021e+07	2.64799e+06	4.39777e+06	5.21285e+06
684	166.062	165.055	4.751	5.24124e+08	5.21517e+08	5.01179e+08	3.80628e+08	2.87795e+08	5.37371e+08	2.34688e+08	1.55081e+08	1.39004e+08	9.82164e+08	1.00636e+09	8.52589e+08	4.28902e+08	4.26633e+08	4.92565e+08
685	166.062	165.055	4.495	6.6432e+06	3.96511e+06	5.98388e+06	6.98521e+06	5.23759e+06	6.67583e+06	1.59627e+06	2.46117e+06	1.38124e+06	1.57166e+07	1.10785e+07	7.01835e+06	1.91908e+06	6.11579e+06	8.66591e+06
686	166.062	165.055	7.603	1.49452e+06	1.52844e+06	1.3546e+06	1.49772e+06	2.2486e+06	1.03402e+06	1.52085e+06	1.62437e+06	1.4793e+06	1.32386e+06	1.63182e+06	1.56039e+06	1.46299e+06	1.48333e+06	1.49921e+06
687	166.063	331.119	4.76	1.64497e+07	1.59948e+07	1.83892e+07	1.18875e+07	1.034e+07	1.72427e+07	5.82153e+06	4.23352e+06	6.63743e+06	5.52929e+07	5.05441e+07	3.86638e+07	1.57007e+07	1.34504e+07	1.30956e+07
688	166.074	165.066	4.78	1.4893e+06	1.32173e+06	1.23958e+06	910895	635282	1.3812e+06	845856	272802	370196	2.58122e+06	2.9793e+06	2.23812e+06	1.61388e+06	1.06936e+06	2.32972e+06
689	166.926	165.919	9.898	141550	582841	1.69215e+06	1.36091e+06	82540.3	512400	246893	1.19914e+06	973234	1.06213e+06	78713	847486	1.69553e+06	72984.9	1.55717e+06
690	166.927	165.919	6.693	5.09943e+06	1.74257e+07	1.01815e+07	2.39397e+06	9.34727e+06	1.99481e+07	1.78996e+07	1.22111e+07	4.65238e+06	3.77809e+06	2.95016e+07	3.30726e+06	8.26765e+06	8.38489e+06	4.80005e+06
691	166.927	165.92	10.957	917898	1.22757e+06	684845	406652	812111	583852	1.26404e+06	1.22147e+06	645108	1.23443e+06	671847	898977	45621.2	48972.2	1.08309e+06
692	166.927	165.92	10.543	820035	341935	766120	477960	423467	397927	816427	1.2837e+06	853082	1.56229e+06	1.55612e+06	1.37077e+06	759733	1.14759e+06	440161
693	166.927	165.92	7.292	1.91194e+06	938747	2.40638e+06	2.44384e+06	2.36728e+06	1.93008e+06	2.58613e+06	2.6482e+06	1.7043e+06	2.43628e+06	704224	1.56219e+06	567154	1.88831e+06	1.94302e+06
694	166.927	165.92	9.583	1.30844e+06	999786	541049	1.04581e+06	55760.8	383595	1.0016e+06	1.38897e+06	853843	1.49424e+06	1.00956e+06	865110	1.2543e+06	765353	996969
695	166.927	165.92	8.437	923608	853094	1.05966e+06	83087.7	910522	1.10901e+06	628399	1.26353e+06	931949	854999	1.41064e+06	1.81708e+06	1.11097e+06	921590	1.44043e+06
696	166.927	165.92	9.274	694947	1.21149e+06	51333.4	568492	243421	864306	1.21065e+06	1.63346e+06	671506	600645	988263	893148	2.12772e+06	765353	807546
697	166.927	165.92	11.255	265986	1.57671e+06	43187.9	790559	1.19737e+06	461897	1.1786e+06	911174	872561	948685	722751	1.06618e+06	47112.2	912446	1.24708e+06
698	166.927	165.92	8.719	1.16261e+06	36767.2	1.13063e+06	685518	1.06248e+06	682989	43205	36328.8	496066	738273	35009.3	256742	789339	636842	935191
699	166.927	165.92	8.04	1.14344e+06	733725	879448	1.26728e+06	310854	500897	1.10289e+06	1.17207e+06	338649	604283	1.11687e+06	1.11877e+06	1.05404e+06	1.57619e+06	742368
700	166.928	165.921	7.554	911814	1.18586e+06	2.8992e+06	1.01407e+06	2.17996e+06	918595	398790	2.02058e+06	1.23915e+06	2.29441e+06	123081	1.9164e+06	949239	953546	1.64832e+06
701	166.928	165.921	6.637	6.42652e+06	344925	4.07929e+06	8.66257e+06	4.61471e+06	1.63006e+06	1.21347e+07	6.79103e+06	9.34162e+06	1.51241e+07	1.0628e+07	1.28641e+07	7.64245e+06	1.1759e+07	1.23979e+07
702	166.929	165.922	6.717	2.45983e+06	599596	1.538e+06	1.50178e+06	2.46911e+06	2.66312e+06	3.75708e+06	1.79241e+06	844192	2.31845e+06	2.74377e+06	3.76357e+06	2.78338e+06	1.24778e+06	1.03365e+06
703	166.96	165.953	9.447	56561.6	1.07516e+06	57869.2	56472.6	52370.8	60552.1	922916	58931.6	597895	856707	56479.1	357660	63868.2	63979.7	57092.3
704	166.96	165.953	7.154	1.02115e+06	238995	1.6051e+06	172910	211858	187353	255792	1.43688e+06	460195	391512	182397	214910	962982	464582	917147
705	166.96	165.953	11.341	24195.1	481737	23017.8	24844.5	436216	308720	440635	23221.2	579052	375095	694726	25918.7	307405	27644.1	23290.8
706	166.972	165.964	7.721	5.66619e+06	61848.5	63942	64984.7	4.54669e+06	65114.1	65758.1	59279.4	3.93487e+06	57664	4.03081e+06	60831.1	77655.9	73411.1	4.50265e+06
707	166.972	165.965	10.783	2.20051e+06	23711.3	2.0121e+06	19690.3	1.25084e+06	20685.3	21424.3	21063.5	291783	35547.7	22811.6	2.45568e+06	1.52738e+06	21068.4	23768.3
708	166.972	165.965	12.279	13973.9	12969.5	11807.7	519197	11670.4	760821	18956.2	12623.8	99801.5	11464.3	808281	12756	679637	11795.8	36446
709	166.972	165.965	11.494	1.95371e+06	20930.1	20094.7	22552.3	334408	18404.1	96947.2	18700.4	3.28467e+06	24086.1	2.2304e+06	18951.7	347376	20742.4	1.00536e+06
710	166.972	165.965	9.059	33107.4	2.53776e+06	3.45917e+06	1.5418e+06	28820	31165.8	30181.4	1.57209e+06	37344.5	5.20134e+06	2.8973e+06	2.96155e+06	40981.6	33205.7	2.92148e+06
711	166.972	165.965	8.041	6.61576e+06	103432	103464	3.29021e+06	5.07167e+06	67481.8	69982.7	60593.1	4.35043e+06	69492.2	4.76947e+06	66696.4	6.64865e+06	75782.1	4.50265e+06
712	166.972	165.965	8.863	41019.6	3.40545e+06	350621	408733	41953.4	41139.9	49803.3	216187	61159.4	5.20134e+06	4.25796e+06	416364	3.79939e+06	52654.7	367333
713	166.972	165.965	7.216	6.81356e+06	149890	8.82418e+06	140713	6.30504e+06	143196	129672	128642	3.07931e+06	140699	3.37493e+06	2.84634e+06	199254	5.00629e+06	4.08961e+06
714	166.972	165.965	12.012	871445	20164.8	20875.1	995844	982720	1.66106e+06	1.20166e+06	1.23504e+06	20706.9	20362.2	1.57661e+06	19112.4	506706	20772.7	1.57273e+06
715	166.972	165.965	12.424	13855.4	12903.1	11920.2	13298.2	13277.2	501007	13965.8	1.24239e+06	11868.9	13869.7	72572.9	724256	1.05737e+06	35459.9	553367
716	166.972	165.965	6.611	8.58104e+07	3.77594e+07	9.8275e+06	5.8254e+07	5.49442e+07	4.37542e+07	5.15466e+06	2.11131e+08	2.86545e+07	1.50648e+07	368903	3.16025e+07	2.86213e+06	3.28932e+07	383615
717	166.972	165.965	11.756	510251	33652	30146.3	140768	2.06072e+06	1.54636e+06	2.64858e+06	26347.7	3.85706e+06	29803.1	629011	30743.6	112733	29925.2	1.61527e+06
718	166.972	165.965	12.606	14386.3	13647.1	18585.1	837237	16579.9	16062.7	12298.2	767335	15038.3	538086	733085	14772.3	702510	17415.4	606671
719	166.973	165.965	9.885	29032.5	2.76076e+06	58343.2	2.63469e+06	36197.6	2.56038e+06	28179.8	3.05644e+06	30268.6	2.90867e+06	28842.8	3.26257e+06	28569.4	28911.1	29863.2
720	166.973	165.966	7.732	1.92158e+06	39885.2	42465.7	43158.2	209328	42522.1	41319.1	37920.5	5.11306e+06	38296.3	209546	39437.3	51573.5	48754.4	46104.8
721	166.973	165.965	10.99	4.98472e+06	24385.9	24742	24350.6	3.7617e+06	25701.9	3.11415e+06	21575.5	2.54142e+06	2.73256e+06	3.28562e+06	22177.5	28328.3	2.3883e+06	23025.6
722	166.973	165.966	8.423	4.45193e+06	3.66517e+06	60956.6	4.86565e+06	4.25324e+06	4.78169e+06	56789.1	3.66361e+06	4.6756e+06	64544.5	5.22198e+06	60326.3	4.39014e+06	64207.5	4.06415e+06
723	166.973	165.966	12.103	20876.6	89745.3	21087.2	20376.2	2.86997e+06	1.03873e+06	1.73612e+06	1.37403e+06	1.46876e+06	21311.5	2.38616e+06	24855.8	2.45898e+06	22674.1	2.47685e+06
724	166.973	165.966	10.727	4.44474e+06	2.01985e+06	2.38116e+06	40934.3	4.07932e+06	37126	4.67292e+06	37066.2	2.37998e+06	2.65566e+06	3.59082e+06	4.47716e+06	3.73611e+06	3.55185e+06	38815.4
725	166.973	165.966	7.614	1.19068e+07	88595	89863.4	90638.8	5.2446e+06	88900.4	7.90264e+06	87443	5.11306e+06	81057	5.06397e+06	84612.1	3.93713e+06	90112.9	7.63932e+06
726	166.973	165.966	12.508	20163.4	334000	20352.3	700388	18809.1	992836	695747	1.18731e+06	67472.2	814542	1.5513e+06	1.30053e+06	524174	923241	1.39698e+06
727	166.974	165.966	6.626	5.47594e+07	1.41337e+08	8.85068e+07	1.24543e+06	1.70689e+07	851269	3.37694e+07	4.11319e+07	4.71064e+07	9.44228e+07	873628	3.29912e+07	1.17806e+06	2.37829e+07	1.16919e+06
728	166.974	165.966	7.373	1.36769e+07	200977	9.61293e+06	158462	1.19406e+07	147542	9.68638e+06	178698	2.26286e+06	183660	8.0319e+06	142366	2.21592e+06	212064	6.67835e+06
729	166.974	165.966	11.581	3.79504e+06	42483.1	36054.8	38645.3	4.42192e+06	42755.4	3.74843e+06	36272.5	4.66843e+06	35444.2	3.33702e+06	33151.3	2.94469e+06	33860.3	1.40631e+06
730	166.974	165.966	8.674	71809.2	5.54263e+06	74222.9	4.86565e+06	3.6101e+06	65405.5	86299.9	3.3482e+06	4.99704e+06	5.91866e+06	6.77499e+06	6.77058e+06	6.1133e+06	2.98666e+06	6.6705e+06
731	166.974	165.966	10.16	4.45028e+06	3.44777e+06	6.74826e+06	1.89636e+06	3.89547e+06	2.97947e+06	4.75892e+06	6.28522e+06	59371.5	3.91201e+06	58812.1	5.83679e+06	57196.6	3.24455e+06	59275.1
732	166.974	165.966	11.315	3.53562e+06	33684.2	28293.5	30497.2	3.06302e+06	30884.6	2.48788e+06	29769.8	2.68581e+06	36472.3	1.79774e+06	35334.9	2.44239e+06	33933.6	2.28373e+06
733	166.974	165.966	8.958	78475.5	5.49067e+06	3.68085e+06	5.81123e+06	91082.4	3.27695e+06	80332	3.65307e+06	125943	86547.9	80926.1	6.39195e+06	5.4069e+06	760098	3.26663e+06
734	166.974	165.966	9.348	58978.9	6.45009e+06	89381.5	1.66362e+06	54674.2	4.15994e+06	64163.3	5.58257e+06	65015.8	6.7533e+06	58292.4	4.15913e+06	61391.5	5.34095e+06	65369.9
735	166.974	165.966	7.519	1.75709e+07	154678	154922	149229	4.97245e+06	150823	9.68638e+06	153403	1.18453e+07	137485	7.79232e+06	139307	209369	176339	4.34026e+06
736	166.974	165.967	9.621	60224.7	6.45009e+06	4.24216e+06	2.42757e+06	50957.7	5.11731e+06	73056.3	5.10752e+06	86902.4	5.08345e+06	50071.4	5.5162e+06	69023.6	5.80953e+06	64403.7
737	166.985	165.978	6.59	1.19454e+10	1.18446e+10	1.1676e+10	1.12164e+10	1.08192e+10	1.1777e+10	1.18884e+10	1.32567e+10	1.07749e+10	1.11584e+10	1.19652e+10	1.19539e+10	1.10643e+10	1.1829e+10	1.19182e+10
738	166.985	165.978	14.447	1.54524e+07	9.67793e+06	8.32421e+06	2.43012e+07	6.9734e+06	1.02235e+07	7.97983e+06	1.64822e+07	1.06607e+07	1.48313e+07	4.02446e+06	7.08695e+06	9.28049e+06	4.9654e+06	5.58686e+06
739	166.985	165.978	4.665	7.86645e+06	8.41244e+06	7.51616e+06	6.18098e+06	8.76609e+06	9.58681e+06	8.57492e+06	9.15897e+06	7.52299e+06	6.42857e+06	7.53017e+06	7.56973e+06	7.73273e+06	8.15608e+06	7.52352e+06
740	166.99	165.983	0.839	1.20469e+07	1.03635e+07	9.25829e+06	1.09508e+07	7.50601e+06	7.06665e+06	7.73137e+06	5.24329e+06	8.72186e+06	9.87146e+06	1.24687e+07	1.21925e+07	1.41419e+07	9.58923e+06	1.16291e+07
741	166.991	332.975	0.85	1.15584e+06	1.45977e+06	2.08282e+06	1.94163e+06	1.02896e+06	865225	1.64835e+06	758458	1.15459e+06	1.58654e+06	2.03157e+06	2.52992e+06	2.43636e+06	1.96673e+06	1.83478e+06
742	166.997	165.989	11.728	2.06429e+06	37874.8	30984.7	33846.3	3.43365e+06	33323.9	2.9367e+06	32219.3	3.44218e+06	33074	4.03456e+06	34081.5	1.83945e+06	33174.2	578586
743	166.997	165.989	9.317	91452.6	5.40473e+06	8.47836e+06	9.24299e+06	89937.7	5.80313e+06	92878.8	88318.2	100980	3.25018e+06	93077	6.82653e+06	98061.6	4.11239e+06	93379.3
744	166.997	165.99	12.241	23909.3	1.16024e+06	20536.4	1.44696e+06	2.01729e+06	573167	1.25494e+06	185161	1.97126e+06	24790.2	26963.9	23373.1	1.19697e+06	22802.1	1.6094e+06
745	166.997	165.99	8.929	67886	3.03885e+06	7.07259e+06	6.30886e+06	80189.1	220948	70724.4	65946.2	78965.5	5.11148e+06	6.29634e+06	7.18592e+06	5.11312e+06	4.76702e+06	5.62631e+06
746	166.997	165.99	7.794	8.63127e+06	133581	137055	133469	2.00723e+07	122498	124801	127538	6.79289e+06	145835	7.39573e+06	147247	4.0368e+06	129063	4.44655e+06
747	166.997	165.99	7.7	4.24544e+06	78978	91120.3	81229.4	1.87703e+07	81391.1	77768	77384.8	5.62492e+06	78087.5	8.0564e+06	76067.7	4.54774e+06	93609	3.7281e+06
748	166.997	165.99	12.012	1.67488e+06	15175.4	15709.9	1.05328e+06	1.93237e+06	13450.1	1.25494e+06	907601	14219.5	15323.9	981709	14383.3	1.7229e+06	15632.8	1.60043e+06
749	166.997	165.99	6.57	6.37332e+07	1.06414e+08	4.82026e+07	7.65869e+07	2.52675e+07	4.7289e+07	3.03114e+07	1.12599e+08	2.18731e+07	7.50656e+07	1.39399e+07	3.56396e+07	6.53495e+06	4.30568e+07	1.50521e+07
750	166.997	165.99	11.136	3.78302e+06	18862.3	1.78285e+06	18249.4	28691.6	18238.7	5.07533e+06	20135.6	1.62952e+06	18425.1	2.67793e+06	23428.9	2.15532e+06	700121	21479.3
751	166.997	165.99	12.602	19122.7	942536	591806	614881	22038.5	942126	18013.8	1.06418e+06	19989.4	63606.1	92152.7	51723.2	1.19697e+06	49586.7	960772
752	166.997	165.99	10.551	5.73177e+06	1.24728e+06	5.66898e+06	50803.8	3.95097e+06	50107.9	5.32682e+06	54350.6	4.38769e+06	2.39979e+06	4.24297e+06	5.56637e+06	281284	2.6679e+06	55771.3
753	166.997	165.99	8.087	8.9617e+06	43447.9	47692.6	43504.9	4.2246e+06	4.13241e+06	41320.1	38859.9	3.91579e+06	43957.9	5.20551e+06	43360	3.68454e+06	48842.3	3.56588e+06
754	166.997	165.99	11.341	1.47788e+06	25487	21502.3	23208.7	1.9027e+06	21216.9	711418	21692.3	3.39209e+06	23292.7	2.43432e+06	24212.1	889556	25823.9	2.52002e+06
755	166.997	165.99	9.551	76885	8.0581e+06	1.64129e+06	1.95633e+06	62989.7	4.21101e+06	96674.7	3.59857e+06	110943	6.80056e+06	63108.5	1.07541e+07	93630.7	6.17398e+06	82220.1
756	166.997	165.99	7.506	6.41659e+06	58098.2	56250.7	54781.5	6.30584e+06	57916.9	4.77516e+06	51916.6	5.77032e+06	52539	6.31433e+06	53197.2	3.0136e+06	64408.6	3.05882e+06
757	166.997	165.99	8.303	4.84266e+06	2.83248e+06	55954.6	199753	4.03257e+06	3.90097e+06	184026	263342	2.5281e+06	56357.8	4.78793e+06	56482.1	7.72235e+06	56689.4	3.39505e+06
758	166.997	165.99	7.193	1.67484e+07	221142	1.38036e+07	207602	1.24673e+07	211266	3.652e+06	189794	6.16936e+06	207581	7.83497e+06	5.05441e+06	6.26495e+06	9.98666e+06	8.02839e+06
759	166.998	165.99	9.912	2.78709e+06	5.23732e+06	4.92571e+06	4.1869e+06	44258	3.39667e+06	42331.5	1.18077e+06	44334.3	3.53357e+06	43721.3	2.33917e+06	41845.6	3.82074e+06	43740.6
760	166.998	165.991	11.797	1.93664e+06	14603	17742.4	769765	1.68602e+06	14447.8	1.6242e+06	15255.5	29136.4	16024.2	18639	18093.9	1.60168e+06	15230.8	1.516e+06
761	166.998	165.991	6.663	4.89583e+06	3.53799e+07	6.10215e+06	2.45752e+07	1.27214e+07	3.60592e+07	6.87396e+06	5.64463e+07	9.18239e+06	9.93427e+06	366215	3.50184e+07	339693	5.09069e+07	336299
762	166.998	165.991	12.257	2.37965e+06	791589	12792.1	16985	1.19883e+06	12966.2	14686.6	607476	607177	533177	1.05935e+06	13819.4	1.36522e+06	13106.1	727814
763	166.998	165.991	12.525	29837.6	1.12535e+06	33950.9	1.52621e+06	27833.5	1.04637e+06	28046.2	1.19711e+06	461036	1.00639e+06	110621	31388.3	1.94099e+06	304956	460485
764	166.998	165.991	10.588	3.79185e+06	4.58956e+06	5.51153e+06	47237.4	5.09431e+06	51700.1	5.49608e+06	2.59376e+06	3.69738e+06	6.39408e+06	231850	54828.9	266851	3.31513e+06	2.19038e+06
765	166.998	165.991	9.619	41926.4	3.47383e+06	3.14513e+06	2.73382e+06	35475	2.89836e+06	50859.3	2.52827e+06	60498.5	2.6779e+06	34858	526818	47834.4	2.68207e+06	44835.7
766	166.998	165.991	8.422	84569.7	86477.7	82161.1	4.51731e+06	5.21e+06	3.90097e+06	74373	4.0273e+06	4.50244e+06	84529.8	4.65292e+06	79005.5	82732.4	84088.5	83157.7
767	166.999	165.991	9.758	44392.8	3.47383e+06	4.46095e+06	2.73382e+06	45891	47003.5	44439.3	2.52827e+06	47092.4	3.38258e+06	46714.8	2.86593e+06	46163.2	4.19548e+06	44218.1
768	166.999	165.991	8.84	101385	4.04646e+06	6.71541e+06	5.73971e+06	79595.6	78570.5	94488.6	93745.5	136041	3.32871e+06	76269.8	8.97988e+06	7.09487e+06	3.54555e+06	89521.4
769	166.999	165.991	10.131	173415	2.09823e+06	4.81136e+06	2.87889e+06	50974.8	3.04923e+06	2.16462e+06	4.57225e+06	2.7051e+06	3.53357e+06	47432.6	2.33189e+06	51068.9	2.86213e+06	46282.1
770	166.999	165.992	8.564	34496	34303.2	34316.1	2.62312e+06	1.65098e+06	32629.4	32769.5	30592.6	3.03168e+06	111724	3.18631e+06	31603.9	2.74809e+06	34241.6	35055.2
771	167.003	165.996	5.521	2.01663e+06	2.25314e+06	2.98918e+06	2.08814e+06	2.76227e+06	2.82688e+06	2.1653e+06	3.17231e+06	2.10799e+06	2.76318e+06	1.78183e+06	1.94365e+06	2.11057e+06	2.70009e+06	1.90431e+06
772	167.01	166.003	11.672	17027.1	19656.3	236391	15433.1	306707	17187.5	641527	16721.2	17344.9	17392	19029.1	19018.8	17267.5	16171.3	16743.7
773	167.021	166.014	0.892	6.9802e+06	7.80454e+06	6.47423e+06	7.23961e+06	7.94843e+06	8.21947e+06	7.83613e+06	5.35018e+06	5.91274e+06	7.18565e+06	1.72968e+07	1.12012e+07	9.22066e+06	6.11574e+06	4.44125e+06
774	167.024	166.017	0.828	1.00603e+08	1.13878e+08	1.08023e+08	1.35804e+06	1.36568e+07	1.08124e+08	7.83422e+07	1.3912e+08	8.9566e+06	5.51582e+07	8.20908e+07	8.70798e+07	2.53121e+08	2.47652e+08	2.19922e+08
775	167.034	166.027	0.826	1.04803e+06	7.16048e+06	7.19285e+06	5.51677e+06	1.23584e+06	3.89889e+06	3.96702e+06	8.56629e+06	1.02617e+06	1.03636e+06	1.06772e+06	7.04997e+06	1.89488e+06	1.85647e+06	1.48619e+06
776	167.042	166.035	9.326	740850	1.18781e+06	775998	558644	566258	590152	951028	1.17275e+06	259279	658577	415937	882556	37886.8	603752	648756
777	167.042	166.035	6.605	2.64731e+07	2.10171e+07	2.71682e+06	974153	4.08717e+06	2.83304e+07	3.21928e+06	2.43945e+07	4.14409e+06	847371	2.80153e+06	843225	2.47275e+07	2.99301e+07	2.8572e+06
778	167.042	166.035	8.3	703750	496628	692387	1.40801e+06	1.32686e+06	1.28403e+06	1.27282e+06	1.51971e+06	763088	1.26865e+06	1.40203e+06	680701	1.26095e+06	618508	1.11819e+06
779	167.042	166.035	8.953	212549	932415	915108	1.57103e+06	1.46648e+06	942235	872144	1.12819e+06	485000	1.17125e+06	1.39596e+06	1.30127e+06	350427	1.08632e+06	399627
780	167.043	166.035	10.897	291916	760389	636049	597700	249235	687470	825251	1.02121e+06	829883	543804	944266	371229	816218	457716	473797
781	167.043	166.035	9.744	867415	614341	495922	178599	204056	909013	733042	553148	437395	1.04045e+06	224428	656656	674694	958278	934691
782	167.043	166.035	8.061	1.07568e+06	675747	962798	1.14368e+06	1.24917e+06	687314	1.26201e+06	1.36843e+06	723477	1.25935e+06	1.45456e+06	1.45858e+06	1.07734e+06	910758	690554
783	167.043	166.036	7.672	1.47467e+06	849480	52822.3	525217	1.09922e+06	47849.3	1.16208e+06	898014	718981	1.00074e+06	46002.4	1.345e+06	1.08289e+06	943204	1.51806e+06
784	167.043	166.036	10.363	27568.4	487129	32027.4	302322	688390	782273	910795	1.13143e+06	28326.5	558878	1.06994e+06	647519	554118	213172	744306
785	167.043	166.036	6.594	1.36418e+07	1.78402e+06	2.47346e+07	2.11853e+07	2.01291e+07	2.48439e+06	6.71461e+06	2.69341e+06	1.84154e+07	2.06092e+07	3.63251e+06	1.57135e+07	2.55194e+07	9.03932e+06	1.39042e+07
786	167.044	393.101	8.311	230370	198593	194858	259409	176220	218215	123663	153440	248880	277352	187709	202218	292732	674857	223879
787	167.045	166.038	6.623	5.17653e+06	1.23178e+07	5.67998e+06	7.62816e+06	986713	7.06287e+06	1.29686e+07	1.15455e+07	1.84154e+07	3.24701e+07	2.46106e+07	3.45233e+07	7.51489e+06	8.03935e+06	1.05813e+07
788	167.057	166.05	14.495	1.0718e+06	704265	712987	1.25197e+06	1.14339e+06	1.36237e+06	1.02035e+06	1.69008e+06	856276	682156	757733	843074	483843	739082	632220
789	167.057	166.05	2.65	4.14851e+06	2.65576e+06	3.65504e+06	1.16066e+06	1.62188e+06	5.84395e+06	1.61179e+06	1.54181e+06	745928	1.81338e+06	5.15935e+06	6.96531e+06	2.80801e+06	2.60136e+06	2.8136e+06
790	167.058	166.05	0.824	1.0616e+06	886420	1.41044e+06	1.08165e+06	914279	1.37578e+06	1.3043e+06	1.03442e+06	1.77711e+06	1.7613e+06	2.62068e+06	2.49679e+06	1.20587e+06	1.50668e+06	861369
791	167.058	166.05	1.183	5.12338e+06	5.00395e+06	5.44182e+06	4.75199e+06	4.94905e+06	4.58456e+06	4.1639e+06	3.68101e+06	5.03458e+06	5.6538e+06	5.51989e+06	7.16913e+06	5.72461e+06	5.04082e+06	6.34918e+06
792	167.07	166.063	1.246	2.13996e+06	1.77344e+06	2.62054e+06	1.89787e+06	1.66541e+06	2.12992e+06	1.17478e+06	1.89941e+06	4.13764e+06	1.24145e+06	2.40398e+06	825484	3.52694e+06	1.548e+06	1.19815e+06
793	167.084	166.077	2.249	6.9292e+06	6.58464e+06	7.10495e+06	8.3603e+06	7.06418e+06	5.75096e+06	6.55103e+06	7.02068e+06	6.46814e+06	6.95715e+06	6.76459e+06	6.52702e+06	7.25164e+06	6.78796e+06	5.87077e+06
794	167.867	166.859	0.746	7.04939e+06	5.42087e+06	5.55844e+06	6.56522e+06	6.32691e+06	7.31655e+06	6.86965e+06	5.57188e+06	6.27166e+06	6.90379e+06	4.83819e+06	6.69907e+06	5.78226e+06	6.85793e+06	6.08212e+06
795	167.981	166.974	1.114	1.27607e+07	1.51221e+06	1.14333e+07	781391	608350	1.31173e+06	6.27859e+06	4.33632e+06	520371	1.56263e+07	6.89056e+06	3.91488e+07	1.11938e+06	7.83543e+06	1.3376e+06
796	168.009	167.001	0.827	8.79765e+06	8.06537e+06	8.40067e+06	4.60656e+06	4.84065e+06	5.62107e+06	6.81467e+06	6.50686e+06	5.75596e+06	6.04271e+06	9.83276e+06	9.80523e+06	9.13952e+06	8.60819e+06	5.40897e+06
797	168.027	167.02	0.828	1.33482e+08	1.19856e+08	1.17804e+08	1.13502e+08	2.29569e+07	1.1439e+08	7.87714e+07	1.44186e+08	8.39867e+06	7.58741e+07	7.07477e+07	1.18493e+08	2.68542e+08	2.64937e+08	2.65644e+08
798	168.027	167.02	1.164	1.38909e+08	1.51041e+08	1.4214e+08	1.36347e+08	2.13981e+07	1.29166e+08	1.15224e+08	1.83719e+08	2.01894e+07	1.26e+08	1.07867e+08	1.78361e+08	3.04329e+08	3.5092e+08	3.53913e+08
799	168.041	167.034	3.401	2.76777e+06	2.26738e+06	2.59685e+06	3.94816e+06	504020	2.52166e+06	627451	196995	505860	2.90684e+06	5.04602e+06	4.48545e+06	3.89068e+06	3.0499e+06	2.15236e+06
800	168.042	167.034	3.069	2.70581e+06	2.86193e+06	2.33877e+06	1.43346e+06	895689	1.1079e+06	1.02708e+07	940193	943034	1.4559e+06	1.92295e+06	2.21778e+06	1.16253e+06	1.32665e+06	1.62994e+06
801	168.078	167.071	3.425	1.2152e+06	1.33872e+06	755288	469037	279359	987804	681023	380250	396855	1.86855e+06	2.37278e+06	2.60891e+06	787028	966982	998636
802	168.078	167.071	6.031	2.02261e+06	2.08751e+06	2.12472e+06	2.38803e+06	2.22745e+06	2.21704e+06	1.9537e+06	2.29538e+06	1.67951e+06	1.63026e+06	1.69897e+06	1.48366e+06	4.60383e+06	2.8714e+06	1.81798e+06
803	168.078	167.071	4.965	528412	736692	692005	542035	409368	654663	707627	515130	394788	514142	839243	1.24729e+06	557813	350782	447678
804	168.151	167.143	7.083	2.47642e+06	2.26283e+06	2.27189e+06	2.22626e+06	605659	2.08324e+06	952780	802694	761171	5.72263e+06	3.82575e+06	6.34569e+06	2.20754e+06	1.42236e+06	1.64302e+06
805	168.891	167.883	1.718	196013	2.3947e+06	2.52161e+06	196612	900637	5.19321e+06	1.22983e+06	1.09125e+06	5.28136e+06	954447	1.21973e+06	1.71509e+06	573350	1.08217e+06	4.40062e+06
806	169.031	168.024	0.827	5.24145e+06	4.67946e+06	6.07034e+06	6.34805e+06	344919	3.90899e+06	5.3965e+06	6.12248e+06	547457	2.9368e+06	6.07357e+06	6.08357e+06	1.32515e+07	1.24311e+07	1.19797e+07
807	169.034	168.027	0.754	4.3625e+07	3.81925e+07	3.68474e+07	4.81484e+07	5.10057e+07	4.8248e+07	3.37907e+07	2.28258e+07	4.38533e+07	3.29761e+07	3.31165e+07	4.12739e+07	3.64069e+07	4.26772e+07	4.31068e+07
808	169.037	168.029	3.787	872735	776282	567167	909673	337132	687905	933423	332541	182672	1.14186e+06	1.74641e+06	1.87597e+06	814179	1.04785e+06	1.15336e+06
809	169.037	228.051	0.878	8.57041e+06	4.01217e+06	4.37074e+06	3.86062e+06	3.55639e+06	6.72651e+06	3.69177e+06	2.89657e+06	6.23976e+06	5.13726e+06	8.15186e+06	4.67736e+06	5.01615e+06	8.30347e+06	3.99286e+06
810	169.073	168.066	1.158	6.1545e+07	4.68492e+07	5.21867e+07	5.02513e+07	7.2895e+07	5.70245e+07	4.62251e+07	7.49178e+07	9.00931e+07	4.30449e+07	5.05779e+07	2.8197e+07	8.11513e+07	4.7217e+07	4.01122e+07
811	169.073	168.066	0.817	1.80092e+07	2.02637e+07	1.37506e+07	1.69487e+07	1.80995e+07	2.01028e+07	1.15986e+07	2.38313e+07	1.93421e+07	3.99756e+06	2.52271e+07	1.4337e+07	1.44693e+07	1.48978e+07	1.14982e+07
812	169.882	168.875	1.833	1.74026e+06	2.75314e+06	2.90197e+06	3.58769e+06	3.77607e+06	3.44016e+06	2.82171e+06	2.02685e+06	5.08445e+06	2.56143e+06	2.02234e+06	2.19074e+06	697484	2.41516e+06	3.3755e+06
813	169.882	168.875	14.494	3.43893e+06	529151	608280	813706	1.20236e+06	1.5161e+06	1.3476e+06	707855	605731	1.79937e+06	647868	784034	588305	977355	584802
814	169.882	168.875	1.1	294929	267632	283283	533183	630031	710537	272767	351960	742787	229816	237813	170256	443021	371426	287681
815	169.956	168.948	14.683	1.36309e+06	1.36954e+06	1.53168e+06	848189	1.2503e+06	1.61426e+06	1.17377e+06	1.25631e+06	1.38712e+06	1.35739e+06	1.21326e+06	1.48215e+06	1.68548e+06	1.61034e+06	1.45655e+06
816	170.034	169.026	0.812	4.77681e+06	3.59922e+06	3.43096e+06	2.8749e+06	2.29577e+06	4.2002e+06	3.10739e+06	1.65697e+06	2.76967e+06	8.74372e+06	6.47159e+06	8.57216e+06	3.31917e+06	5.68946e+06	4.60703e+06
817	170.057	169.05	0.896	1.86032e+06	1.59037e+06	1.33631e+06	1.50573e+06	1.19363e+06	1.79274e+06	1.36929e+06	1.30742e+06	1.45895e+06	5.20907e+06	7.03416e+06	3.73692e+06	7.33618e+06	1.97958e+06	1.50713e+06
818	170.093	169.086	7.152	2.01967e+07	2.05569e+07	2.27264e+07	1.96969e+07	1.06804e+07	2.39e+07	1.8055e+07	9.49358e+06	1.15268e+07	3.26572e+07	3.10908e+07	3.95679e+07	1.60173e+07	1.58835e+07	1.82264e+07
819	170.093	169.086	6.836	777808	400196	867270	976433	516710	834431	586829	498706	711342	742002	710095	1.03587e+06	899258	758395	625126
820	170.094	399.202	6.847	1.45157e+06	2.36668e+06	2.21844e+06	1.1409e+06	679811	1.83167e+06	3.27153e+06	632730	997676	1.97557e+06	1.16263e+06	2.84655e+06	1.43419e+06	1.16512e+06	1.03077e+06
821	170.88	169.873	14.506	7.6325e+06	7.86167e+06	2.22802e+06	882751	1.39962e+07	1.3248e+06	4.51383e+06	5.18587e+06	9.08056e+06	5.24812e+06	1.41691e+06	1.55388e+06	5.60886e+06	5.03226e+06	732901
822	170.977	169.97	6.591	1.7219e+07	1.68264e+07	1.74928e+07	1.84777e+07	1.71257e+07	1.8174e+07	1.88396e+07	1.96532e+07	1.86599e+07	1.72924e+07	1.88682e+07	1.64998e+07	1.61416e+07	1.85328e+07	1.91944e+07
823	170.998	169.991	3.764	8.29242e+06	8.70967e+06	1.00318e+07	5.28558e+06	2.39324e+06	6.28794e+06	7.76324e+06	6.39872e+06	2.64698e+06	1.0574e+07	1.09354e+07	1.53661e+07	1.55553e+07	1.23452e+07	1.47859e+07
824	171.03	170.023	1.16	3.65672e+06	4.30245e+06	4.3361e+06	5.79946e+06	7.21767e+06	1.33275e+07	4.25299e+06	4.38439e+06	6.19337e+06	2.82029e+06	4.07858e+06	1.30888e+06	3.76265e+06	2.94093e+06	3.49056e+06
825	171.031	387.061	1.158	437062	278566	101900	451135	212763	406402	331927	195120	98969.9	449826	724050	296137	471209	408349	252891
826	171.052	170.045	0.848	2.20335e+07	2.47296e+07	2.31547e+07	2.04133e+07	1.6243e+07	2.11213e+07	1.49199e+07	1.77698e+07	1.73298e+07	2.02604e+07	3.01023e+07	2.31636e+07	3.04047e+07	2.405e+07	1.84024e+07
827	171.052	170.045	1.195	2.43365e+06	2.15864e+06	1.64772e+06	1.28527e+06	2.3788e+06	1.50091e+06	1.80472e+06	1.8091e+06	2.36652e+06	3.38625e+06	2.22436e+06	2.36844e+06	2.25516e+06	1.53321e+06	3.17246e+06
828	171.877	170.87	7.508	9.70645e+06	3.22031e+06	2.78533e+06	9.72109e+06	4.39476e+06	4.29925e+07	6.1299e+06	2.79533e+06	1.41221e+07	1.16154e+07	3.28427e+06	5.18959e+06	4.5725e+06	1.88952e+07	1.66393e+07
829	171.877	170.87	6.789	1.61137e+06	3.77274e+06	3.63515e+06	559997	2.69593e+06	2.35061e+06	3.43814e+06	1.4791e+06	6.33319e+06	2.81246e+06	340273	3.02799e+06	891921	4.24687e+06	4.89067e+06
830	171.877	170.87	7.292	1.10364e+06	1.04893e+06	1.61621e+06	2.33659e+06	2.28039e+06	1.40232e+07	522404	1.07477e+06	1.45605e+06	1.86416e+06	451426	6.23776e+06	820246	2.45262e+06	1.10324e+06
831	171.877	170.87	2.103	6.81246e+06	3.16363e+07	1.32525e+07	1.68262e+07	6.04829e+06	1.69426e+07	5.72675e+06	2.94513e+07	4.47118e+07	7.62484e+06	9.7863e+06	1.13732e+07	1.65394e+07	3.37243e+06	4.09029e+07
832	171.877	170.87	1.098	7.85958e+06	7.66574e+06	1.04009e+07	1.49643e+07	1.3599e+07	1.48844e+07	9.32917e+06	8.93571e+06	1.97536e+07	4.02754e+06	7.28189e+06	4.87354e+06	9.68527e+06	9.46656e+06	8.63343e+06
833	171.877	170.87	1.74	2.53376e+07	3.01177e+07	1.12232e+08	2.31662e+07	1.75272e+07	3.12587e+07	1.23033e+08	1.86933e+07	1.32312e+08	4.55569e+07	7.23586e+07	5.66378e+07	5.19233e+07	8.78318e+07	1.50136e+08
834	171.877	170.87	14.614	7.98726e+07	4.51593e+07	7.78119e+07	7.13493e+07	8.33689e+07	8.34198e+07	6.63022e+07	5.38705e+07	3.52588e+07	5.24976e+07	5.19827e+07	5.38831e+07	4.33878e+07	7.39839e+07	5.92497e+07
835	171.951	170.943	1.083	1.89563e+06	1.77984e+06	1.92427e+06	2.22208e+06	3.31098e+06	2.42621e+06	1.59684e+06	2.41028e+06	3.17283e+06	1.42439e+06	1.99983e+06	1.08171e+06	2.35672e+06	1.84499e+06	1.20494e+06
836	171.951	170.943	0.755	1.77728e+07	1.6259e+07	1.59396e+07	1.55956e+07	1.17345e+07	1.31385e+07	1.02403e+07	1.07987e+07	1.78122e+07	1.28199e+07	1.30049e+07	1.07837e+07	1.31042e+07	1.53692e+07	8.37288e+06
837	172.013	171.005	0.905	3.9001e+06	4.32661e+06	5.26933e+06	3.80159e+06	856107	1.53169e+06	6.73188e+06	3.64304e+06	1.4311e+06	7.43377e+06	3.87276e+06	5.90765e+06	2.34151e+06	3.4429e+06	5.37479e+06
838	172.014	171.007	1.167	9.66991e+06	9.89818e+06	9.37153e+06	6.01734e+06	2.36406e+06	5.49367e+06	1.3854e+07	1.03682e+07	3.34237e+06	1.82026e+07	1.10404e+07	1.52707e+07	8.99971e+06	8.71939e+06	1.11805e+07
839	172.019	171.011	3.401	1.38051e+06	1.14009e+06	1.30888e+06	1.62987e+06	1.83305e+06	1.22995e+06	2.04434e+06	971730	994632	1.23544e+06	1.47964e+06	907059	1.28561e+06	1.21626e+06	850035
840	172.019	171.012	3.126	2.14971e+06	1.88861e+06	1.92863e+06	3.44847e+06	2.51888e+06	1.63129e+06	749097	809983	1.12937e+06	2.37304e+06	1.87862e+06	1.91441e+06	1.20898e+06	1.22026e+06	1.19307e+06
841	172.034	171.026	1.669	2.16539e+06	2.02214e+06	2.24038e+06	1.24716e+06	984901	1.32545e+06	1.73388e+06	1.25876e+06	904686	3.50283e+06	2.61788e+06	4.48869e+06	1.00299e+06	1.90085e+06	1.96099e+06
842	172.036	171.029	1.168	2.74235e+06	2.82142e+06	2.87585e+06	2.59046e+06	1.60692e+06	2.18467e+06	3.55413e+06	3.40298e+06	1.66484e+06	4.43984e+06	2.39531e+06	3.64342e+06	5.18359e+06	4.31128e+06	5.10907e+06
843	172.037	171.029	0.855	9.94783e+06	8.01174e+06	9.47958e+06	7.37409e+06	6.18182e+06	8.48341e+06	8.27075e+06	5.22488e+06	7.46497e+06	9.61351e+06	1.78305e+07	1.36977e+07	1.3758e+07	1.05962e+07	9.25838e+06
844	172.047	171.04	0.915	1.37104e+06	1.50684e+06	1.93928e+06	1.55272e+06	1.04069e+06	1.06492e+06	722883	656833	895204	1.43994e+06	2.61788e+06	2.12884e+06	2.27384e+06	1.27028e+06	1.10535e+06
845	172.049	171.042	0.813	7.82319e+06	6.36365e+06	5.50645e+06	6.26328e+06	5.65244e+06	7.51227e+06	5.46534e+06	7.28707e+06	6.3763e+06	6.81784e+06	5.4077e+06	6.13943e+06	8.01592e+06	6.41587e+06	7.50925e+06
846	172.073	171.065	4.818	3.27552e+06	3.22755e+06	2.20041e+06	1.76321e+06	3.53406e+06	3.78424e+06	3.11839e+06	1.37838e+06	1.66033e+06	3.35045e+06	2.45718e+06	5.37515e+06	3.20712e+06	3.59216e+06	2.84607e+06
847	172.073	171.065	4.375	7.32333e+06	7.12808e+06	9.67533e+06	9.04015e+06	4.77672e+06	1.01197e+07	6.26303e+06	4.89817e+06	3.72e+06	1.27017e+07	1.31832e+07	1.47401e+07	5.10743e+06	4.40295e+06	4.5824e+06
848	172.073	171.065	1.526	1.96674e+07	1.65214e+07	1.6261e+07	1.42936e+07	1.13346e+07	1.225e+07	1.3447e+07	1.2537e+07	1.42442e+07	1.56666e+07	2.04678e+07	2.11453e+07	2.40792e+07	2.1002e+07	1.82169e+07
849	172.073	171.065	0.901	5.95689e+06	5.51846e+06	5.75104e+06	4.48578e+06	5.12257e+06	4.65819e+06	6.20923e+06	3.68906e+06	7.4286e+06	4.76496e+06	9.61119e+06	7.16597e+06	1.16444e+07	6.98374e+06	5.70859e+06
850	172.073	171.066	2.59	4.20631e+06	3.86157e+06	3.39367e+06	3.03443e+06	2.39888e+06	3.42269e+06	2.81805e+06	2.18131e+06	2.33349e+06	5.70993e+06	6.85208e+06	8.20896e+06	3.56887e+06	3.12907e+06	2.47053e+06
851	172.073	171.066	3.79	3.64821e+06	2.85744e+06	3.09962e+06	2.28963e+06	2.46602e+06	2.86183e+06	1.97697e+06	2.75021e+06	1.63536e+06	3.03884e+06	4.67757e+06	5.41295e+06	5.34162e+06	3.46026e+06	3.37721e+06
852	172.073	171.065	4.107	3.00333e+06	2.56058e+06	2.90812e+06	3.96535e+06	474125	4.29801e+06	1.02248e+06	569602	688484	2.50627e+06	6.36966e+06	5.67981e+06	669670	601916	606898
853	172.074	389.147	3.774	541059	808185	805416	789835	584845	293436	585075	448785	152329	503500	289770	447885	275083	140843	192388
854	172.084	171.077	1.166	577403	754269	729530	823765	584878	712853	538462	597137	700017	873335	958889	971612	748755	775859	860912
855	172.084	171.077	0.824	3.35016e+06	3.80425e+06	3.45377e+06	5.7451e+06	2.22129e+06	3.21227e+06	2.02336e+06	790182	2.10617e+06	4.31394e+06	3.31239e+06	3.57634e+06	2.69173e+06	2.92715e+06	3.56236e+06
856	172.109	171.102	4.707	6.47612e+06	5.27029e+06	5.62505e+06	7.50424e+06	1.16494e+06	9.28108e+06	1.49534e+06	3.1101e+06	917427	1.62068e+07	1.26073e+07	1.44414e+07	1.43729e+06	957655	1.37878e+06
857	172.109	171.102	5.933	4.71892e+06	4.4327e+06	4.73859e+06	6.04024e+06	4.77414e+06	5.70541e+06	5.49551e+06	4.69432e+06	6.1653e+06	6.10408e+06	5.96189e+06	6.56921e+06	6.08414e+06	9.30396e+06	6.45933e+06
858	172.109	171.102	6.686	3.54099e+06	3.92643e+06	4.22928e+06	2.24791e+06	1.25285e+06	4.16244e+06	2.81655e+06	1.45893e+06	1.22801e+06	6.63478e+06	5.96894e+06	9.26363e+06	2.70119e+06	2.53355e+06	3.15645e+06
859	172.109	171.102	4.287	2.04454e+06	1.72926e+06	2.21469e+06	4.12389e+06	665362	2.31067e+06	9.17444e+06	1.55125e+06	1.04091e+06	1.07631e+06	2.16402e+06	2.67237e+06	347009	1.40971e+06	714653
860	172.109	171.102	4.924	532300	866041	706119	3.52288e+06	253240	851043	1.09183e+06	932551	789511	3.89038e+06	492307	1.67754e+06	953468	946817	959061
861	172.11	171.102	5.089	6.95873e+07	6.75366e+07	6.6398e+07	6.62872e+07	2.60925e+07	5.72776e+07	4.67409e+07	4.63668e+07	5.97998e+07	1.08561e+08	9.45708e+07	9.82446e+07	6.68242e+07	6.58321e+07	7.36804e+07
862	172.11	403.233	6.669	1.63855e+06	1.77052e+06	1.76088e+06	1.8093e+06	1.02768e+06	1.95559e+06	863145	1.34887e+06	1.08306e+06	3.13686e+06	2.89281e+06	3.66456e+06	2.14897e+06	1.70548e+06	1.52583e+06
863	172.146	171.138	14.497	1.32117e+07	9.29323e+06	1.13002e+07	5.37027e+06	6.26269e+06	8.68101e+06	1.17982e+07	5.5805e+06	9.49768e+06	1.17834e+07	9.89114e+06	1.02918e+07	1.00217e+07	9.36877e+06	7.0492e+06
864	173.014	172.007	3.642	1.10772e+06	1.08155e+06	987729	623108	2.60431e+06	527752	1.00264e+06	565057	234271	2.13769e+06	2.28526e+06	5.2818e+06	746315	1.06097e+06	1.52875e+06
865	173.047	172.04	4.609	433903	510983	316491	380086	320044	471381	471166	676243	321247	630133	555618	487063	561163	1.27063e+06	789743
866	173.068	172.06	0.86	2.98546e+07	2.53e+07	2.62941e+07	2.16347e+07	2.1828e+07	2.55076e+07	2.30073e+07	1.82712e+07	2.54203e+07	2.65213e+07	4.04467e+07	3.50339e+07	3.63155e+07	2.88964e+07	2.78116e+07
867	173.104	172.097	4.271	3.74942e+06	3.61851e+06	3.11696e+06	1.9356e+06	1.9727e+06	3.20435e+06	3.14264e+06	2.31405e+06	1.16897e+06	6.87605e+06	3.27461e+06	5.16308e+06	3.12767e+06	3.16526e+06	2.0267e+06
868	173.104	172.097	1.914	1.2364e+07	1.21037e+07	1.24498e+07	1.29858e+07	1.13563e+07	1.07346e+07	9.89917e+06	1.2421e+07	1.4483e+07	1.10155e+07	9.46153e+06	1.03519e+07	1.39826e+07	1.24357e+07	9.95387e+06
869	173.104	172.097	4.425	5.62253e+06	5.51842e+06	5.3865e+06	4.00913e+06	3.60088e+06	5.5257e+06	5.42539e+06	4.261e+06	2.31728e+06	1.04777e+07	6.65999e+06	9.1408e+06	4.95183e+06	3.85864e+06	3.2894e+06
870	173.104	172.097	3.31	1.46479e+06	1.11829e+06	406555	774057	583372	895505	1.10625e+06	834913	556198	1.01596e+06	1.99958e+06	964597	1.4593e+06	1.04487e+06	1.03952e+06
871	173.874	172.867	8.311	1.45382e+06	1.81744e+06	1.78433e+07	6.81211e+06	6.7244e+06	6.53315e+06	3.60199e+06	1.87522e+06	2.62598e+06	4.69982e+06	1.7851e+06	3.17068e+06	2.37617e+06	1.01944e+07	9.64576e+06
872	173.947	172.94	2.517	225796	211032	166708	2.09429e+06	69368.4	48607.9	55280.8	53871.6	52395.3	51845.1	62188.4	56510.6	50725.3	50899.5	52499.7
873	173.998	172.991	2.786	2.15056e+06	1.95877e+06	2.3041e+06	2.33308e+06	1.85792e+06	1.83771e+06	2.21454e+06	2.08545e+06	2.0657e+06	2.43373e+06	2.34222e+06	2.12245e+06	2.60338e+06	2.23141e+06	1.79101e+06
874	173.998	172.991	3.592	1.61025e+07	1.55599e+07	1.76428e+07	4.05318e+07	5.63253e+07	8.17854e+06	1.83636e+06	2.72468e+06	1.97867e+07	2.22095e+07	3.1365e+06	2.09172e+06	2.42962e+06	3.13031e+06	3.59846e+06
875	174.005	172.998	1.895	708488	511477	374928	518272	979857	889436	192637	263951	395996	389732	427905	425257	458844	553889	447138
876	174.015	208.984	0.82	1.18481e+06	937663	691732	562348	481846	923747	800203	650716	513369	977130	709577	1.62918e+06	1.23929e+06	988795	1.49581e+06
877	174.016	173.008	0.834	2.95869e+06	3.14886e+06	2.14249e+06	2.65436e+06	2.72107e+06	3.04332e+06	1.64319e+06	1.60441e+06	1.23042e+06	3.88341e+06	3.30443e+06	3.16344e+06	2.05668e+06	2.42995e+06	2.77867e+06
878	174.017	233.031	0.835	568616	852565	979955	1.59587e+06	419036	856158	332802	347063	368404	1.18114e+06	1.62911e+06	1.03193e+06	500174	701912	694943
879	174.052	173.045	1.239	6.48232e+06	4.26435e+06	7.23554e+06	6.05815e+06	8.3668e+06	7.23265e+06	3.80489e+06	3.93389e+06	5.4978e+06	3.7867e+06	7.1078e+06	5.31232e+06	5.20771e+06	5.51343e+06	4.08246e+06
880	174.052	173.045	0.94	6.85614e+06	6.80319e+06	8.37256e+06	5.81686e+06	4.46592e+06	6.32131e+06	5.12987e+06	4.16617e+06	6.98601e+06	8.25047e+06	1.42204e+07	1.2019e+07	9.89168e+06	5.5655e+06	7.15883e+06
881	174.052	173.045	0.857	3.10018e+07	3.04015e+07	2.88055e+07	2.3076e+07	2.0286e+07	2.38895e+07	2.12581e+07	1.61421e+07	2.65396e+07	2.5761e+07	4.78775e+07	3.68888e+07	3.00853e+07	2.7128e+07	2.38706e+07
882	174.063	173.056	0.825	4.78094e+06	5.45632e+06	5.7177e+06	4.54745e+06	3.75488e+06	5.88884e+06	3.64257e+06	3.34908e+06	2.81193e+06	6.03797e+06	6.01496e+06	7.46799e+06	4.69127e+06	5.65642e+06	5.08001e+06
883	174.088	173.081	4.623	1.89129e+08	1.93398e+08	1.89182e+08	1.61495e+08	1.42156e+08	2.29568e+08	1.23335e+08	1.17236e+08	1.10786e+08	2.52614e+08	2.85978e+08	3.59456e+08	1.91586e+08	1.73412e+08	1.77732e+08
884	174.088	173.081	2.357	1.85763e+07	1.87977e+07	1.66323e+07	1.40359e+07	1.16307e+07	1.43445e+07	1.74441e+07	1.19093e+07	1.26357e+07	2.1892e+07	2.46396e+07	2.54924e+07	1.90776e+07	1.86332e+07	1.6967e+07
885	174.088	173.081	1.634	930984	983665	1.14901e+06	1.05295e+06	736588	1.15137e+06	1.0683e+06	656359	1.53227e+06	1.30444e+06	1.28622e+06	2.28573e+06	3.27011e+06	1.14159e+06	1.25952e+06
886	174.088	173.081	1.238	4.79974e+06	4.25629e+06	4.11042e+06	5.55822e+06	3.75935e+06	4.73329e+06	4.52546e+06	3.43752e+06	3.16234e+06	5.50363e+06	6.53896e+06	6.77581e+06	4.17077e+06	4.06675e+06	4.68473e+06
887	174.088	173.081	0.889	3.70496e+06	3.69066e+06	3.79464e+06	4.19198e+06	3.66225e+06	4.58297e+06	4.03734e+06	3.07726e+06	2.98755e+06	3.73297e+06	6.26254e+06	4.76889e+06	6.27268e+06	2.91076e+06	2.63787e+06
888	174.1	173.092	1.235	2.73546e+06	2.76154e+06	2.6137e+06	9.54824e+06	1.81624e+06	1.15617e+06	2.71277e+06	3.0466e+06	1.29708e+06	3.4319e+06	1.90363e+06	1.57004e+06	1.19626e+06	1.63249e+06	1.8178e+06
889	174.111	173.103	0.743	1.76332e+08	1.59392e+08	1.5687e+08	1.65504e+08	1.87096e+08	1.85258e+08	1.62928e+08	1.87303e+08	1.9925e+08	1.43037e+08	1.51073e+08	1.51975e+08	1.50938e+08	1.46262e+08	1.43738e+08
890	174.111	173.104	14.497	1.22258e+06	1.11194e+06	1.1911e+06	1.19931e+06	1.30586e+06	1.12748e+06	991101	1.34542e+06	1.05668e+06	1.4111e+06	1.17298e+06	901741	1.04802e+06	1.58974e+06	922201
891	174.111	173.104	14.745	3.4421e+06	3.37616e+06	2.86206e+06	4.2651e+06	3.83567e+06	3.62903e+06	4.52967e+06	3.46692e+06	3.3315e+06	2.54822e+06	2.74701e+06	3.14484e+06	2.7685e+06	1.81915e+06	2.63525e+06
892	174.125	173.117	6.177	3.80033e+06	4.15245e+06	3.81239e+06	4.63415e+06	2.20719e+06	6.5929e+06	3.21459e+06	2.24546e+06	2.05729e+06	5.03469e+06	5.16697e+06	7.13628e+06	5.06872e+06	3.88212e+06	3.21766e+06
893	174.125	173.117	5.429	1.81184e+07	1.87517e+07	1.81633e+07	2.23171e+07	9.31911e+06	2.85877e+07	9.08345e+06	7.01309e+06	4.83435e+06	4.26862e+07	2.19054e+07	3.53095e+07	1.51385e+07	1.2486e+07	1.06255e+07
894	174.125	173.118	7.248	1.74937e+06	1.62104e+06	1.79486e+06	1.27475e+06	1.38375e+06	1.23852e+06	1.37416e+06	1.36757e+06	1.04158e+06	1.98733e+06	2.93433e+06	2.92394e+06	2.564e+06	2.06071e+06	1.50421e+06
895	175.037	174.03	1.124	1.09296e+06	1.37991e+06	974957	965379	1.10416e+06	1.00315e+06	785463	1.09728e+06	1.23111e+06	828734	1.25445e+06	1.28889e+06	1.17905e+06	1.28598e+06	842128
896	175.063	174.055	5.575	4.75241e+06	5.00089e+06	4.8132e+06	3.99537e+06	3.1044e+06	6.68104e+06	4.51038e+06	3.03043e+06	1.17977e+06	7.56157e+06	8.05719e+06	9.53025e+06	1.83025e+06	3.07829e+06	4.42404e+06
897	175.084	174.076	1.281	1.30435e+07	1.25625e+07	1.06203e+07	1.28183e+07	1.07117e+07	1.28839e+07	1.00982e+07	7.80614e+06	8.22741e+06	9.71973e+06	1.49755e+07	1.68391e+07	1.41065e+07	1.06028e+07	9.50079e+06
898	175.084	174.076	0.854	3.22092e+07	2.8054e+07	2.73736e+07	2.81012e+07	1.78691e+07	3.1829e+07	2.82106e+07	1.78129e+07	1.79173e+07	2.47429e+07	6.3648e+07	4.79875e+07	3.46185e+07	2.93204e+07	2.57111e+07
899	175.084	174.076	2.796	399170	394658	408060	477954	257787	2.66308e+06	77863.9	48513.9	57639.9	559675	282696	591964	68186.9	48641.9	54716.3
900	175.095	174.087	0.765	1.19663e+07	1.03068e+07	1.19135e+07	6.8376e+06	3.31682e+06	7.06504e+06	1.64228e+07	1.31592e+07	2.98569e+06	1.47983e+07	1.05367e+07	1.74853e+07	1.05022e+07	1.29118e+07	1.36978e+07
901	175.893	174.886	14.405	1.65817e+07	5.47202e+06	4.8688e+06	8.92234e+06	7.97988e+06	7.65889e+06	5.74516e+06	8.02512e+06	1.04497e+07	1.69128e+07	6.69636e+06	9.61765e+06	4.54791e+06	9.71307e+06	7.63824e+06
902	175.95	174.943	7.264	412165	94625.8	383192	90196.2	359032	90601.4	328154	61809.4	244487	87568.9	474559	83048.9	278771	347088	83947
903	175.951	288.937	7.283	226626	729855	294762	305841	634933	184997	246503	289544	297478	573268	282039	96029.4	335348	182249	639632
904	175.962	174.955	14.52	3.42729e+08	3.16198e+08	3.15055e+08	2.9601e+08	3.76947e+08	2.89749e+08	3.26731e+08	3.2222e+08	3.41441e+08	3.69483e+08	3.31173e+08	3.38975e+08	3.18916e+08	3.29734e+08	2.96705e+08
905	175.975	174.968	15.156	433865	59736	61851.4	66857.4	387896	67354.9	413440	63547.8	683004	63472	75321.9	59492.8	495476	59892.9	808215
906	175.976	174.969	7.949	419011	117142	122989	345047	733328	65514.5	91084.9	97858	323108	72206.8	517759	75142.3	103530	71790.6	585824
907	175.984	174.977	0.973	2.50726e+08	2.42841e+08	2.37968e+08	1.09783e+08	6.72681e+07	1.46514e+08	2.52132e+08	1.97159e+08	4.48834e+07	3.27734e+08	2.40913e+08	3.39883e+08	1.4855e+08	2.13235e+08	2.34312e+08
908	175.984	174.977	1.361	6.94888e+07	6.75077e+07	5.96798e+07	2.94725e+07	1.87217e+07	4.09753e+07	6.5491e+07	5.91268e+07	1.10984e+07	7.98406e+07	5.68068e+07	8.07003e+07	3.25182e+07	6.08656e+07	6.92783e+07
909	176.021	175.014	2.011	687243	472090	514120	71262.2	222024	244869	212815	195380	78526.5	894382	976204	1.07716e+06	102314	396773	655738
910	176.031	175.024	0.884	2.49933e+07	2.39011e+07	2.39284e+07	1.71181e+07	1.40604e+07	2.43382e+07	1.88589e+07	1.49799e+07	1.25333e+07	1.39359e+07	4.39731e+07	3.37726e+07	2.19746e+07	1.95229e+07	2.07797e+07
911	176.031	175.024	1.307	2.34408e+06	1.79992e+06	2.12377e+06	1.07469e+06	898820	3.04525e+06	1.9903e+06	1.52459e+06	1.04016e+06	4.13131e+06	3.40531e+06	5.09039e+06	970841	2.25674e+06	2.29913e+06
912	176.068	175.06	0.905	5.97567e+06	6.78564e+06	7.72666e+06	3.73611e+06	5.45595e+06	7.03721e+06	6.42007e+06	5.14885e+06	6.25518e+06	6.5524e+06	1.09141e+07	8.91247e+06	9.96286e+06	6.10713e+06	5.72668e+06
913	176.068	175.06	3.064	4.79266e+06	4.29752e+06	4.75116e+06	3.35846e+06	2.96967e+06	5.49337e+06	3.72662e+06	2.23092e+06	2.868e+06	4.40333e+06	6.3803e+06	6.94983e+06	3.94462e+06	3.88956e+06	3.8045e+06
914	176.068	175.06	3.568	4.46634e+06	3.61997e+06	4.09002e+06	3.42976e+06	1.40065e+06	6.18807e+06	1.44391e+06	2.66958e+06	868948	4.09518e+06	9.46992e+06	7.07791e+06	3.10096e+06	2.2933e+06	844451
915	176.104	175.097	4.805	2.28418e+07	2.03425e+07	2.18356e+07	2.02416e+07	1.19826e+07	2.3561e+07	1.61057e+07	1.16468e+07	9.94057e+06	2.47625e+07	3.33517e+07	3.7676e+07	1.91762e+07	1.59452e+07	1.46757e+07
916	176.104	175.097	2.928	6.19293e+06	5.41421e+06	6.11072e+06	5.52841e+06	4.39122e+06	7.27557e+06	3.66994e+06	3.11838e+06	3.31733e+06	7.37603e+06	6.42935e+06	9.02237e+06	4.08738e+06	5.58919e+06	6.46116e+06
917	176.104	175.097	3.382	2.69862e+06	4.50154e+06	2.69869e+06	3.91348e+06	1.43625e+06	6.54947e+06	3.23439e+06	1.46508e+06	1.47548e+06	4.02132e+06	4.15266e+06	6.88341e+06	2.9347e+06	2.62082e+06	2.45676e+06
918	176.104	175.097	3.253	5.16947e+06	3.78937e+06	3.88712e+06	2.67786e+06	3.34639e+06	4.71265e+06	4.16591e+06	3.18202e+06	3.6604e+06	5.03408e+06	9.34814e+06	4.77885e+06	5.79592e+06	4.6627e+06	3.48788e+06
919	176.104	175.097	4.167	973131	3.41672e+06	1.37045e+06	3.28821e+06	1.83318e+06	1.55304e+06	882691	1.96819e+06	1.52295e+06	2.2446e+06	2.25468e+06	2.16349e+06	1.89266e+06	1.13217e+06	1.52793e+06
920	176.105	175.097	4.256	2.77825e+06	3.58658e+06	2.30573e+06	2.38031e+06	2.2059e+06	3.08697e+06	2.22592e+06	2.10382e+06	2.41063e+06	4.37824e+06	3.39248e+06	4.42503e+06	2.86525e+06	2.67876e+06	2.18225e+06
921	176.958	175.951	14.523	3.91314e+06	3.95912e+06	4.36321e+06	2.99771e+06	3.61765e+06	3.37163e+06	4.0714e+06	3.94968e+06	4.37022e+06	4.2063e+06	5.03799e+06	4.16842e+06	4.68863e+06	4.12935e+06	4.50523e+06
922	177.009	176.001	1.163	658529	894585	715087	1.20658e+06	630219	845994	834581	468299	635477	1.31139e+06	1.35037e+06	1.33899e+06	643954	1.15526e+06	1.08867e+06
923	177.016	176.009	0.763	1.00619e+07	9.1786e+06	9.60068e+06	9.30416e+06	9.19122e+06	6.77274e+06	9.36495e+06	1.00864e+07	9.53281e+06	8.7711e+06	1.0458e+07	9.12463e+06	9.9993e+06	8.62845e+06	8.52668e+06
924	177.042	176.034	3.669	2.01078e+06	1.99169e+06	1.96561e+06	3.37383e+06	1.4934e+06	1.87525e+06	1.38567e+06	6.75564e+06	5.26158e+06	5.87914e+06	2.54963e+06	9.93712e+06	8.2896e+06	2.11524e+06	1.88822e+06
925	177.042	176.034	4.334	1.75188e+06	1.74664e+06	2.61946e+06	2.65501e+06	1.23449e+06	1.74118e+06	980867	942325	1.18278e+06	2.04959e+06	2.24987e+06	2.17539e+06	3.34058e+06	1.69689e+06	1.41783e+06
926	177.042	176.034	4.071	2.52496e+06	1.37144e+06	1.91459e+06	1.18984e+06	1.40496e+06	1.87545e+06	1.96586e+06	1.10632e+06	1.71314e+06	1.5068e+06	3.80243e+06	2.84509e+06	2.79468e+06	2.29334e+06	2.38694e+06
927	177.042	176.034	0.932	1.13835e+06	1.21063e+06	1.46357e+06	815951	826870	1.60684e+06	959481	814607	663980	1.05835e+06	1.83677e+06	1.27201e+06	1.56654e+06	1.14875e+06	559752
928	177.043	413.099	3.674	4.38454e+07	3.00309e+07	3.48735e+07	1.35501e+08	6.25472e+06	2.60921e+07	1.7098e+07	2.13159e+07	1.48111e+07	1.49915e+08	6.53757e+07	6.34415e+07	2.49809e+07	2.63495e+07	2.98022e+07
929	177.045	176.038	2.265	9.24775e+06	8.37271e+06	8.34168e+06	8.93564e+06	8.53895e+06	6.24117e+06	7.23557e+06	8.63107e+06	6.46218e+06	8.92699e+06	9.26896e+06	7.47811e+06	8.05315e+06	8.55149e+06	6.44835e+06
930	177.045	176.038	3.137	5.27593e+06	5.27222e+06	5.06487e+06	5.06073e+06	7.28542e+06	4.21741e+06	3.32877e+06	3.65301e+06	4.98758e+06	5.12571e+06	6.15575e+06	6.83811e+06	5.7946e+06	4.82545e+06	4.21201e+06
931	177.063	176.056	0.83	2.28612e+07	2.0466e+07	2.1769e+07	1.82432e+07	1.63378e+07	2.20419e+07	1.98191e+07	1.42288e+07	1.43443e+07	2.16653e+07	2.8416e+07	2.49953e+07	2.35908e+07	1.99118e+07	2.49463e+07
932	177.064	236.078	0.828	966259	864463	729371	579044	716667	1.86193e+06	1.16077e+06	676880	612598	1.40032e+06	809164	834224	757437	640250	926311
933	177.099	176.092	1.293	7.16088e+06	9.24738e+06	3.90457e+06	1.1943e+07	1.20998e+07	1.19604e+07	3.37118e+06	1.3394e+07	1.24801e+07	9.31673e+06	7.5747e+06	6.76568e+06	1.24784e+07	9.9978e+06	7.51665e+06
934	177.907	176.9	0.952	6.75783e+06	3.75976e+06	6.27964e+06	9.11936e+06	1.06957e+07	6.72509e+06	3.28562e+06	7.71612e+06	1.00421e+07	2.83412e+06	5.83956e+06	3.37071e+06	6.00065e+06	7.18876e+06	3.63594e+06
935	177.958	176.951	14.52	2.2828e+06	2.28367e+06	2.49311e+06	1.99224e+06	2.63956e+06	2.2413e+06	2.25858e+06	2.44958e+06	2.28911e+06	2.56705e+06	2.39401e+06	2.59782e+06	2.27821e+06	2.40688e+06	2.19241e+06
936	178.047	177.04	1.179	8.14829e+06	7.71306e+06	6.85364e+06	8.96069e+06	7.02522e+06	5.14722e+06	6.22976e+06	5.30961e+06	4.91751e+06	9.7409e+06	1.07556e+07	1.14758e+07	5.39733e+06	9.47496e+06	1.23503e+07
937	178.047	177.04	0.826	4.72007e+07	4.15834e+07	4.54266e+07	4.13255e+07	3.25242e+07	3.8704e+07	4.10594e+07	2.79741e+07	2.70675e+07	5.69897e+07	6.28948e+07	6.34308e+07	3.34661e+07	4.21974e+07	5.64325e+07
938	178.083	177.076	1.167	856778	1.17192e+06	633151	894390	775620	941255	1.03424e+06	868313	544577	1.77621e+06	1.44122e+06	1.7999e+06	1.01405e+06	865049	762190
939	178.851	177.844	1.068	916621	2.92497e+06	3.79663e+06	3.21188e+06	3.08669e+06	2.07322e+06	2.45107e+06	3.64369e+06	5.61442e+06	2.88691e+06	2.06103e+06	1.87838e+06	3.55158e+06	2.09712e+06	2.07855e+06
940	178.919	177.912	7.473	244307	228914	198521	168555	153121	1.55764e+06	256643	184216	299020	195049	175786	152326	271007	281301	216197
941	179.024	178.017	0.944	6.04816e+06	6.42484e+06	6.54416e+06	1.34517e+06	526895	1.54695e+06	5.44127e+06	1.47552e+06	237415	2.08887e+07	6.49628e+06	2.87515e+07	1.43784e+06	2.40458e+06	3.68668e+06
942	179.057	178.05	4.7	3.07901e+06	2.90273e+06	2.6803e+06	2.87475e+06	3.22359e+06	4.16451e+06	2.05255e+06	1.69916e+06	3.18024e+06	1.64443e+06	2.96963e+06	4.23888e+06	2.64458e+06	2.33503e+06	2.49781e+06
943	179.08	178.073	1.846	771805	726152	814367	182474	117626	218952	1.23739e+06	437979	55261.7	2.01718e+06	917563	2.00246e+06	646465	999031	845095
944	179.872	178.864	14.563	7.55605e+06	1.27123e+07	8.9498e+06	8.18903e+06	9.4942e+06	1.88398e+07	1.13799e+07	1.28077e+07	7.62811e+06	7.41839e+06	7.45527e+06	1.59874e+07	7.60245e+06	8.56539e+06	1.42313e+07
945	179.887	178.88	1.041	5.42388e+06	6.71312e+06	6.18741e+06	6.86799e+06	4.09125e+07	1.30615e+06	411549	1.31874e+06	3.90619e+06	4.74738e+06	8.80666e+06	423076	185310	3.8963e+06	5.69882e+06
946	179.911	178.903	14.545	7.32237e+06	5.98189e+06	5.04037e+06	6.46581e+06	7.69895e+06	5.68493e+06	6.71127e+06	5.3925e+06	5.77571e+06	7.75976e+06	7.03253e+06	6.73238e+06	6.40668e+06	5.31811e+06	4.73688e+06
947	179.927	178.919	1.148	351640	281364	362974	243798	251272	541400	852869	311353	249538	289455	245159	564635	679093	797493	1.04484e+06
948	179.927	178.919	0.898	588801	652683	588030	595093	628593	624038	659853	677158	680424	624316	694400	749036	848088	843350	1.0388e+06
949	179.955	178.948	14.52	6.3372e+06	7.07465e+06	6.61487e+06	6.4362e+06	8.30803e+06	6.18605e+06	6.95675e+06	6.29462e+06	6.33131e+06	8.00883e+06	7.2887e+06	6.70061e+06	6.65218e+06	7.12106e+06	7.47227e+06
950	179.984	178.977	14.71	9.64674e+07	8.92379e+07	1.02227e+08	9.99235e+07	1.00106e+08	8.65648e+07	8.53689e+07	8.40391e+07	9.18848e+07	9.7215e+07	9.69281e+07	9.4443e+07	9.22477e+07	9.15395e+07	9.54299e+07
951	180.009	179.001	0.828	1.65286e+07	1.71484e+07	1.05993e+07	1.89703e+07	9.46789e+06	1.87445e+07	8.36834e+06	7.87371e+06	9.62998e+06	1.01953e+07	1.42961e+07	1.1937e+07	1.44311e+07	2.31134e+07	1.37755e+07
952	180.009	179.001	1.165	1.51069e+06	1.41159e+06	2.32069e+06	1.34046e+06	1.19238e+06	1.88728e+06	881430	901447	831118	1.48408e+06	2.08499e+06	2.91496e+06	2.52789e+06	1.51101e+06	2.2722e+06
953	180.042	179.034	2.604	4.94454e+06	4.02174e+06	3.60547e+06	6.45209e+06	6.61002e+06	7.95562e+06	3.50855e+06	3.35581e+06	5.48937e+06	4.53938e+06	2.45061e+06	2.37224e+06	2.73012e+06	2.5442e+06	2.26225e+06
954	180.042	179.034	4.704	833393	707102	879421	877939	967665	1.01414e+06	614207	453758	844803	1.03845e+06	1.14257e+06	1.21817e+06	1.26645e+06	1.07138e+06	835257
955	180.045	179.038	1.601	5.88002e+06	5.27673e+06	5.05533e+06	4.05918e+06	3.37059e+06	5.36652e+06	5.58892e+06	4.32661e+06	2.71298e+06	5.17729e+06	6.94281e+06	4.65818e+06	6.81385e+06	6.72829e+06	8.46469e+06
956	180.062	179.055	1.032	4.23006e+07	7.64121e+07	2.40443e+07	9.07492e+07	1.6832e+07	9.26958e+07	6.94176e+07	8.37187e+07	9.36562e+07	6.84734e+07	1.11852e+08	4.03608e+07	9.70016e+07	7.76026e+07	1.79028e+07
957	180.063	179.055	1.251	3.59693e+08	3.86392e+08	4.17265e+08	4.03469e+08	4.38722e+08	4.78279e+08	3.56237e+08	4.25427e+08	4.82918e+08	2.61873e+08	3.09876e+08	2.47086e+08	5.3645e+08	3.84751e+08	2.90884e+08
958	180.063	179.055	14.461	1.37959e+06	1.16459e+06	823727	912962	1.74194e+06	725054	1.55106e+06	1.10352e+06	653875	859095	1.5654e+06	1.49802e+06	1.71148e+06	1.28099e+06	618501
959	180.063	179.055	0.773	7.97532e+09	6.38421e+09	7.49578e+09	8.53e+09	8.08859e+09	7.76322e+09	7.54417e+09	7.8404e+09	8.5401e+09	6.43391e+09	5.82108e+09	5.67664e+09	7.19135e+09	7.21492e+09	7.21887e+09
960	180.078	179.071	5.588	1.15861e+06	718312	918985	1.10313e+06	535393	751517	1.20865e+06	804895	560334	318553	1.02269e+06	660038	1.72008e+06	1.2171e+06	486850
961	180.909	179.902	14.553	1.52725e+06	4.94984e+06	2.40035e+06	3.82715e+06	3.87824e+06	3.83179e+06	3.77674e+06	4.24929e+06	3.76659e+06	5.06368e+06	2.95458e+06	4.71518e+06	4.04269e+06	5.26509e+06	3.2105e+06
962	180.935	179.927	1.088	8.8573e+06	1.742e+07	1.32378e+07	3.38745e+07	1.99802e+07	2.02006e+07	1.31357e+07	3.48777e+07	5.33898e+07	1.30913e+07	2.06377e+07	7.65463e+06	3.14521e+07	2.00208e+07	1.02345e+07
963	180.989	293.974	1.153	133030	165867	235254	351903	361026	327919	398040	411279	639054	193737	137544	182127	164678	165101	325029
964	180.99	179.983	1.163	614807	685056	600441	845450	697286	718024	1.0695e+06	1.05668e+06	691186	629760	863146	597552	643209	581108	758423
965	181.001	179.994	7.332	6.91288e+06	1.04499e+07	8.03548e+06	6.61112e+06	1.08911e+07	8.63985e+06	7.1926e+06	7.69153e+06	5.13606e+06	7.17456e+06	7.4299e+06	6.8062e+06	7.02494e+06	1.12253e+07	7.5949e+06
966	181.001	179.994	7.454	4.93753e+06	2.8252e+06	3.01879e+06	3.92005e+06	3.07802e+06	508899	613251	3.74909e+06	3.97613e+06	3.72007e+06	3.60229e+06	3.30465e+06	3.32181e+06	659689	3.76129e+06
967	181.037	180.03	2.762	2.18397e+06	1.75854e+06	2.1817e+06	1.17533e+06	1.10848e+06	1.99626e+06	1.93026e+06	791452	1.1154e+06	2.73105e+06	3.7679e+06	3.81435e+06	1.33831e+06	2.36074e+06	2.43461e+06
968	181.073	180.066	4.403	1.39744e+06	1.21632e+06	1.32671e+06	1.22337e+06	330104	1.67502e+06	699222	223320	266286	3.70188e+06	1.98082e+06	2.60981e+06	370508	630607	1.18936e+06
969	181.073	180.066	1.392	4.79825e+08	6.90351e+07	6.72e+07	8.24508e+07	9.51839e+07	1.41729e+08	3.76589e+07	9.28145e+07	8.70888e+07	5.04654e+07	9.84771e+07	4.40751e+07	7.34611e+07	1.09087e+08	8.20322e+07
970	181.073	180.066	1.327	2.95984e+08	1.10274e+08	4.52929e+07	6.28708e+07	6.54891e+07	1.01515e+08	4.31642e+07	6.25539e+07	7.19379e+07	2.24281e+08	6.61745e+07	3.58976e+07	7.82687e+07	1.18162e+08	5.50118e+07
971	181.073	180.066	0.846	5.93202e+07	6.2189e+07	6.54533e+07	6.46252e+07	6.47152e+07	5.94193e+07	5.22116e+07	6.11202e+07	6.90133e+07	5.50617e+07	6.43897e+07	5.35643e+07	6.95447e+07	5.47481e+07	5.2002e+07
972	181.073	180.066	1.195	5.12069e+08	5.37838e+08	5.58251e+08	6.72473e+08	6.10508e+08	5.08552e+08	4.95154e+08	5.90261e+08	5.43586e+08	4.75924e+08	5.32554e+08	4.70022e+08	6.27938e+08	5.22241e+08	5.09655e+08
973	181.869	180.861	14.565	6.39905e+06	6.54447e+06	7.38449e+06	7.40965e+06	8.45271e+06	8.78522e+06	6.66399e+06	7.55747e+06	6.02297e+06	6.90621e+06	6.26167e+06	7.73564e+06	8.55208e+06	8.45087e+06	7.07336e+06
974	181.906	180.899	6.786	3.72848e+06	3.7437e+06	4.97931e+06	4.76468e+06	4.32017e+06	2.85758e+06	3.58512e+06	2.62102e+06	5.8074e+06	3.87772e+06	1.92647e+06	4.59202e+06	432762	6.45717e+06	6.96914e+06
975	181.906	180.899	14.56	5.15993e+07	3.73949e+07	5.14817e+07	4.06159e+07	5.0834e+07	4.59627e+07	4.41058e+07	3.74824e+07	4.08006e+07	4.824e+07	2.11953e+07	4.104e+07	3.71154e+07	3.57233e+07	3.03669e+07
976	181.906	180.899	7.293	993768	1.07932e+06	1.40763e+06	1.30165e+06	1.13461e+06	3.8959e+06	771573	640779	2.19589e+06	1.26657e+06	318117	998252	773162	1.51831e+06	983031
977	181.906	180.899	2.015	1.80725e+07	2.26841e+07	1.94105e+07	5.30882e+07	1.10529e+07	6.00849e+07	1.43531e+07	2.48009e+07	2.40942e+07	1.70734e+07	1.34096e+07	1.14464e+07	9.01484e+07	1.79903e+07	1.20218e+07
978	181.906	180.899	1.099	5.35008e+06	4.43207e+06	6.44235e+06	7.61268e+06	7.09807e+06	7.90138e+06	6.85815e+06	4.92782e+06	8.08453e+06	2.88552e+06	4.35325e+06	3.6339e+06	4.80486e+06	5.60876e+06	5.67314e+06
979	181.906	180.899	1.662	5.00161e+06	8.39259e+06	3.14106e+06	1.26699e+07	4.19819e+06	6.03146e+06	1.66312e+07	8.66825e+06	6.81594e+06	8.74886e+06	3.20524e+07	9.84873e+06	8.10253e+06	7.36707e+06	1.49418e+07
980	181.919	180.912	14.52	3.01643e+06	1.74351e+06	1.82833e+06	1.85804e+06	1.60706e+06	1.75854e+06	2.00914e+06	2.41881e+06	2.48149e+06	1.76878e+06	1.76268e+06	1.66353e+06	1.48927e+06	2.05935e+06	1.61194e+06
981	182.013	181.005	3.234	1.73308e+06	1.72455e+06	1.55357e+06	1.27808e+06	1.72421e+06	1.5066e+06	1.52811e+06	1.73865e+06	1.58523e+06	1.54421e+06	1.59791e+06	1.45875e+06	3.43648e+06	2.01803e+06	1.82771e+06
982	182.021	181.013	4.058	2.16003e+06	1.94962e+06	1.67972e+06	2.25201e+06	1.30698e+06	1.62921e+06	1.50451e+06	952427	844730	2.87592e+06	3.21602e+06	3.78495e+06	2.2438e+06	1.81674e+06	1.92139e+06
983	182.024	181.017	0.827	1.27874e+07	1.10361e+07	1.45035e+07	7.94189e+06	8.45399e+06	8.30567e+06	9.8029e+06	8.55288e+06	1.01589e+07	9.11876e+06	1.92638e+07	1.55272e+07	1.49831e+07	1.3599e+07	8.8043e+06
984	182.043	181.036	1.545	1.99708e+06	2.00858e+06	2.07769e+06	1.25857e+06	317454	3.1759e+06	1.75388e+06	1.15351e+06	1.2326e+06	3.20267e+06	2.47293e+06	4.03157e+06	2.03487e+06	1.4686e+06	956801
985	182.057	181.05	4.085	4.99401e+06	5.10624e+06	4.97208e+06	4.61712e+06	3.7107e+06	4.51164e+06	4.00628e+06	3.7366e+06	3.26889e+06	4.3936e+06	9.20237e+06	6.42959e+06	6.94929e+06	5.38939e+06	4.57705e+06
986	182.057	181.05	3.312	2.04617e+07	2.2988e+07	2.33312e+07	1.28379e+07	1.42672e+07	2.38993e+07	1.93828e+07	1.26723e+07	7.17382e+06	2.69215e+07	1.80273e+07	4.83249e+07	3.0492e+07	3.07954e+07	3.36741e+07
987	182.057	181.05	3.554	1.41792e+07	1.41392e+07	1.46645e+07	4.64309e+06	5.90831e+06	2.50528e+07	2.45489e+06	1.33795e+06	1.80512e+06	3.28584e+07	3.45154e+07	2.75203e+07	3.26383e+06	7.34387e+06	1.05035e+07
988	182.061	181.053	1.924	4.1603e+06	3.49267e+06	3.89332e+06	3.52544e+06	3.00114e+06	2.83453e+06	3.54124e+06	2.33579e+06	3.7401e+06	3.7414e+06	5.42384e+06	4.50312e+06	5.31979e+06	4.48084e+06	3.90328e+06
989	182.093	181.086	4.679	1.1742e+06	1.15811e+06	1.01452e+06	1.1896e+06	1.12517e+06	1.34199e+06	454388	193466	269071	1.64566e+06	1.77926e+06	2.1986e+06	475141	351058	326936
990	182.094	181.086	4.562	6.70553e+08	7.23581e+08	6.8033e+08	6.19326e+08	5.99625e+08	6.26783e+08	5.7975e+08	4.61402e+08	6.62721e+08	6.83113e+08	1.04199e+09	8.68562e+08	8.86395e+08	7.09239e+08	6.76771e+08
991	182.095	409.189	4.558	774798	151340	194120	413322	398218	253204	135531	117305	280057	435511	489890	443842	178916	146013	201733
992	182.13	181.123	4.379	6.7918e+07	1.0334e+07	6.68508e+07	6.50225e+07	1.31003e+07	1.02306e+07	8.34153e+06	9.69304e+06	8.31035e+06	8.73502e+07	1.18416e+07	1.09696e+08	1.77311e+07	1.09903e+07	9.44062e+06
993	182.86	181.852	1.037	1.16225e+06	921205	1.36057e+06	2.19539e+06	6.21576e+06	635748	640992	362905	1.31337e+06	612883	1.29234e+06	568592	277772	677870	1.08456e+06
994	182.869	181.862	14.552	1.56384e+06	1.55588e+06	1.46821e+06	1.88984e+06	2.08092e+06	2.18565e+06	1.43116e+06	1.6356e+06	1.42273e+06	1.60967e+06	1.50386e+06	1.63671e+06	1.63791e+06	1.79692e+06	1.56954e+06
995	182.972	181.965	0.759	3.93353e+06	3.54034e+06	3.69055e+06	3.88122e+06	1.0706e+06	700823	1.12915e+07	9.54481e+06	9.27916e+06	3.18091e+06	2.43929e+06	986410	1.87574e+06	1.54676e+06	810160
996	182.98	181.973	6.568	1.92415e+07	1.62361e+07	1.9673e+07	2.0276e+07	1.81655e+07	1.62158e+07	1.95721e+07	1.95009e+07	1.8219e+07	1.8991e+07	1.91967e+07	2.15875e+07	1.78481e+07	1.76905e+07	1.90605e+07
997	182.98	181.973	5.839	5.42155e+06	4.67749e+06	5.70134e+06	5.19838e+06	4.88727e+06	4.28097e+06	3.93663e+06	5.02529e+06	4.22238e+06	5.6659e+06	5.14549e+06	5.18481e+06	3.77982e+06	4.233e+06	4.59886e+06
998	182.98	181.973	5.362	6.20704e+06	5.13426e+06	6.31762e+06	5.20074e+06	6.77315e+06	6.58691e+06	5.65293e+06	6.55652e+06	6.05585e+06	5.33306e+06	6.04672e+06	4.75273e+06	4.62319e+06	6.55224e+06	5.71327e+06
999	183.052	182.045	1.655	5.00762e+07	4.33458e+07	4.53065e+07	5.27394e+07	3.71775e+07	4.82037e+07	2.36869e+07	2.41303e+07	3.42548e+07	4.60298e+07	6.68031e+07	5.47629e+07	6.05521e+07	4.39679e+07	3.63459e+07
1000	183.052	182.045	2.148	7.83041e+06	4.92158e+06	4.89681e+06	3.63962e+06	3.78129e+06	8.77469e+06	6.12537e+06	2.86421e+06	1.9883e+06	1.00347e+07	1.39624e+07	1.45192e+07	6.19173e+06	6.823e+06	5.68763e+06
1001	183.052	182.045	3.241	1.61415e+06	1.61571e+06	2.70098e+06	1.10568e+06	1.42307e+06	1.56077e+06	1.12754e+06	1.19788e+06	2.22536e+06	1.94231e+06	4.35032e+06	3.62342e+06	2.19639e+06	1.51252e+06	1.42473e+06
1002	183.052	182.045	3.645	1.00853e+06	1.0472e+06	1.04689e+06	1.41716e+06	1.84563e+06	1.25839e+06	1.1073e+06	355464	846341	1.07403e+06	2.14397e+06	1.78914e+06	710235	567393	410745
1003	183.052	182.045	1.21	1.07711e+07	1.20139e+07	1.58556e+07	1.33087e+07	1.03012e+07	1.00544e+07	9.61134e+06	8.01153e+06	8.40572e+06	1.45025e+07	1.73586e+07	1.81234e+07	1.25649e+07	1.24162e+07	1.30702e+07
1004	183.052	182.045	0.844	2.51287e+07	2.28734e+07	1.71916e+07	1.48075e+07	1.67718e+07	1.94717e+07	1.43846e+07	1.28521e+07	1.70635e+07	1.92555e+07	3.19245e+07	2.2798e+07	2.27054e+07	2.31882e+07	1.4826e+07
1005	183.08	182.073	9.238	1.68633e+06	1.24116e+06	1.35371e+06	1.42487e+06	1.60708e+06	1.22513e+06	1.58568e+06	1.48095e+06	1.42521e+06	1.48274e+06	1.7082e+06	1.505e+06	1.21526e+06	1.17289e+06	1.16764e+06
1006	183.089	182.082	4.335	2.10393e+06	2.01886e+06	2.36784e+06	1.60934e+06	2.33409e+06	1.73518e+06	1.7925e+06	1.84484e+06	3.21718e+06	2.13115e+06	2.88508e+06	2.58406e+06	3.33987e+06	2.34131e+06	1.65545e+06
1007	183.866	182.859	14.576	3.68074e+06	3.39184e+06	3.63895e+06	4.15149e+06	4.56252e+06	4.79923e+06	3.29095e+06	2.58909e+06	3.50304e+06	3.43971e+06	3.3981e+06	3.92885e+06	4.03125e+06	4.18109e+06	3.50518e+06
1008	183.903	182.896	1.087	1.35474e+06	952896	1.23188e+06	1.78371e+06	1.64104e+06	2.00492e+06	1.37456e+06	1.07753e+06	2.29152e+06	584487	953209	776050	1.21464e+06	1.15924e+06	1.20371e+06
1009	183.903	182.896	14.562	1.47729e+07	1.05991e+07	1.03868e+07	1.09367e+07	1.35895e+07	1.39805e+07	1.2662e+07	1.0558e+07	1.25028e+07	1.39151e+07	6.62903e+06	1.25464e+07	6.40182e+06	1.73821e+07	9.22208e+06
1010	183.903	182.896	6.785	948052	775474	1.13991e+06	1.29225e+06	1.04702e+06	602396	982955	632867	1.1094e+06	929006	459572	1.11745e+06	338340	1.54445e+06	1.49257e+06
1011	183.904	218.873	1.069	1.48617e+06	1.24904e+06	811962	1.30361e+06	2.76636e+06	2.20096e+06	1.0312e+06	2.42574e+06	3.64569e+06	774976	1.65009e+06	478140	2.97524e+06	1.23284e+06	882710
1012	183.904	220.853	6.804	300722	387362	488117	456615	437969	470577	396720	212115	295697	382662	359007	566875	494344	467717	624221
1013	183.962	182.954	14.704	6.06432e+07	5.24686e+07	5.42542e+07	4.57037e+07	5.24025e+07	5.20564e+07	4.40552e+07	5.61538e+07	5.28164e+07	5.60847e+07	3.97861e+07	3.47388e+07	3.16821e+07	3.94921e+07	5.7894e+07
1014	184.036	183.029	2.514	1.11035e+07	1.02973e+07	9.94251e+06	9.10359e+06	5.85197e+06	8.42645e+06	1.0758e+07	5.24418e+06	5.13516e+06	1.17663e+07	1.54725e+07	1.17375e+07	9.52962e+06	1.13475e+07	1.15422e+07
1015	184.037	183.029	0.889	3.09844e+06	3.44566e+06	2.87806e+06	3.99207e+06	4.17873e+06	5.10602e+06	2.8654e+06	1.62666e+06	3.617e+06	5.07024e+06	1.17332e+07	4.67588e+06	4.57261e+06	4.71822e+06	3.09069e+06
1016	184.073	183.066	2.343	1.15612e+06	1.15396e+06	1.14385e+06	470341	903287	541757	1.44729e+06	814918	818978	1.13794e+06	1.55936e+06	3.14738e+06	1.71589e+06	1.32809e+06	1.04218e+06
1017	184.1	183.092	3.891	3.53943e+06	3.33289e+06	3.63775e+06	1.38537e+06	2.17444e+06	2.89631e+06	3.1671e+06	2.65897e+06	3.30309e+06	3.7889e+06	4.01321e+06	4.41983e+06	4.22276e+06	4.29334e+06	4.25066e+06
1018	184.109	183.102	7.358	1.19917e+06	1.07069e+06	1.30341e+06	893614	1.65792e+06	1.80847e+06	1.17776e+06	1.92202e+06	461737	1.08847e+06	1.83933e+06	2.10477e+06	649065	1.14335e+06	1.12905e+06
1019	184.109	183.102	5.875	2.89968e+07	3.5051e+07	2.77111e+07	2.97013e+07	3.23622e+07	2.89471e+07	2.79494e+07	3.50792e+07	3.44341e+07	2.78036e+07	2.83562e+07	3.02015e+07	2.79852e+07	2.97678e+07	2.71307e+07
1020	184.146	183.138	4.891	3.58463e+06	1.49243e+07	1.42969e+07	2.79991e+06	1.75915e+06	1.91733e+07	1.69916e+07	1.48391e+07	3.20354e+06	3.54947e+06	6.36657e+06	6.15874e+06	2.53195e+07	2.01336e+07	1.65324e+07
1021	184.855	183.848	1.035	2.21637e+07	1.50543e+07	2.23056e+07	3.47433e+07	9.22632e+07	1.30986e+07	4.36607e+06	7.10276e+06	2.23106e+07	7.28549e+06	2.45352e+07	2.48883e+06	4.91306e+06	1.27547e+07	2.04282e+07
1022	185.066	184.058	1.121	1.27592e+06	1.67474e+06	1.85787e+06	1.84901e+06	1.86595e+06	1.69139e+06	1.0103e+06	1.63518e+06	1.71493e+06	1.6654e+06	1.40544e+06	1.59124e+06	1.80856e+06	1.61282e+06	1.24916e+06
1023	185.068	184.061	2.915	2.25575e+06	2.94229e+06	2.95945e+06	9.47932e+06	1.22014e+07	1.3766e+07	8.64126e+06	8.78493e+06	5.60713e+06	9.61903e+06	5.68477e+06	2.73369e+06	4.43562e+06	1.7983e+07	1.70368e+07
1024	185.068	184.061	3.032	7.58302e+07	8.2924e+07	5.99275e+07	5.79052e+07	5.58232e+07	6.30746e+07	4.70562e+07	4.51132e+07	4.68216e+07	7.36286e+07	9.18658e+07	1.11485e+08	7.71897e+07	6.39197e+07	6.393e+07
1025	185.068	184.061	0.923	6.57244e+06	7.1616e+06	6.22517e+06	5.00267e+06	6.50773e+06	7.21337e+06	5.47309e+06	4.37285e+06	6.03734e+06	8.11403e+06	1.08354e+07	8.7482e+06	1.01904e+07	6.55875e+06	6.87367e+06
1026	185.105	184.097	4.573	652652	918871	891874	804616	1.15743e+06	799719	535736	592556	1.16023e+06	848722	888921	1.03047e+06	1.36357e+06	763522	689075
1027	185.855	184.848	1.054	2.38248e+06	1.56448e+06	2.32984e+06	3.95624e+06	1.06261e+07	1.19577e+06	437601	583291	2.48593e+06	788857	2.62742e+06	374245	421721	1.17904e+06	2.50468e+06
1028	185.865	184.857	14.562	1.29279e+06	1.34276e+06	1.44517e+06	1.70945e+06	1.75588e+06	1.81584e+06	1.27222e+06	1.4787e+06	1.30703e+06	1.34469e+06	1.31519e+06	1.51449e+06	1.50616e+06	1.75197e+06	1.39128e+06
1029	185.922	184.915	14.463	2.42143e+06	1.69288e+06	1.66445e+06	1.64558e+06	2.0267e+06	1.99289e+06	2.0543e+06	2.05976e+06	1.90995e+06	2.40194e+06	1.78589e+06	2.10221e+06	1.46509e+06	2.08874e+06	1.4653e+06
1030	185.992	184.985	0.942	5.17332e+07	2.02131e+07	2.63633e+07	3.0202e+06	3.74194e+06	1.02718e+07	2.55096e+07	1.28527e+07	2.92426e+06	5.13105e+07	2.47006e+07	9.06971e+07	4.35667e+06	1.37601e+07	2.54711e+07
1031	186.013	185.006	1.369	1.79191e+07	1.9524e+07	1.70924e+07	8.38611e+06	5.58845e+06	1.12513e+07	1.89923e+07	1.45497e+07	3.42468e+06	1.7918e+07	1.76436e+07	1.92852e+07	7.80245e+06	1.63227e+07	1.87136e+07
1032	186.013	185.006	1.04	1.33841e+07	1.39609e+07	1.59347e+07	6.61596e+06	3.72682e+06	8.19712e+06	1.50919e+07	9.82992e+06	1.90886e+06	1.74792e+07	1.05746e+07	1.91264e+07	5.9037e+06	1.08282e+07	1.40204e+07
1033	186.029	185.022	0.793	3.54525e+07	3.14223e+07	3.09335e+07	3.34162e+07	1.08652e+07	2.8816e+07	3.83027e+07	2.28901e+07	1.36881e+07	5.25488e+07	2.9989e+07	4.59753e+07	3.29566e+07	3.80454e+07	4.00281e+07
1034	186.049	185.042	2.012	1.93352e+06	1.41229e+06	1.57403e+06	362537	395105	602070	554721	433954	218630	3.56861e+06	3.03638e+06	4.55464e+06	366855	1.76908e+06	2.29399e+06
1035	186.052	185.045	1.246	1.37875e+06	1.4502e+06	740158	2.03963e+06	770978	1.77394e+06	845695	2.24504e+06	1.43726e+06	1.71784e+06	2.81644e+06	1.1502e+06	1.00229e+06	2.83324e+06	3.42657e+06
1036	186.052	185.045	0.857	1.31302e+07	1.31717e+07	1.1453e+07	1.0544e+07	9.23427e+06	9.93055e+06	9.71168e+06	7.72889e+06	1.0909e+07	1.23746e+07	2.13143e+07	1.39842e+07	1.70691e+07	1.40448e+07	1.06953e+07
1037	186.064	185.056	1.172	3.01108e+06	2.76368e+06	2.939e+06	2.53579e+06	2.68563e+06	2.86341e+06	1.60061e+06	2.0875e+06	2.42623e+06	4.14332e+06	3.55687e+06	3.33368e+06	3.12742e+06	3.4494e+06	3.12227e+06
1038	186.088	185.081	5.074	5.28097e+06	4.72528e+06	4.39847e+06	5.67442e+06	3.88818e+06	7.15702e+06	3.09724e+06	2.65014e+06	2.30186e+06	6.9048e+06	8.03072e+06	9.65259e+06	3.64536e+06	2.26933e+06	2.96472e+06
1039	186.088	185.081	5.971	7.59262e+06	7.06587e+06	8.14227e+06	9.13308e+06	6.20205e+06	5.81918e+06	6.14285e+06	3.98862e+06	5.77039e+06	9.31383e+06	9.83806e+06	1.21221e+07	1.10213e+07	7.66072e+06	8.90045e+06
1040	186.088	185.081	4.425	806139	780342	770055	614957	569706	923602	477421	534225	741289	1.14967e+06	1.07835e+06	1.62341e+06	950104	859902	812978
1041	186.125	185.117	7.36	1.62202e+06	1.40595e+06	1.55487e+06	1.2407e+06	2.71134e+06	1.29721e+06	1.69584e+06	1.65159e+06	698699	1.3099e+06	719489	2.36391e+06	660546	1.47371e+06	1.34681e+06
1042	186.125	185.117	6.955	1.72291e+06	1.20369e+06	2.02319e+06	1.1314e+06	2.45738e+06	2.33553e+06	1.76932e+06	4.20477e+06	4.43505e+06	1.58829e+06	2.34096e+06	1.96821e+06	2.23596e+06	3.4212e+06	3.00024e+06
1043	186.125	185.118	5.52	6.80656e+06	6.76435e+06	6.83828e+06	2.02427e+07	2.07879e+06	1.41637e+07	543997	139891	600120	1.00568e+07	6.36261e+06	1.21218e+07	456721	520090	507782
1044	186.125	185.118	5.695	8.0455e+06	7.95175e+06	7.28062e+06	1.43418e+07	5.73442e+06	1.14134e+07	5.4969e+06	1.25434e+06	3.46185e+06	1.22423e+07	1.04198e+07	1.40885e+07	3.61344e+06	1.64612e+06	6.53823e+06
1045	186.125	185.118	6.208	595569	1.03353e+06	632834	480355	323734	298210	338498	480084	534659	1.6436e+06	896532	1.97661e+06	914447	722486	659112
1046	186.125	185.118	5.416	1.81275e+07	1.64295e+07	1.6235e+07	1.51659e+07	1.15578e+07	1.90154e+07	1.17427e+07	8.84953e+06	1.1908e+07	1.94084e+07	1.95792e+07	2.21807e+07	1.68712e+07	1.40298e+07	1.5179e+07
1047	186.126	371.244	7.359	412783	453090	333150	384391	252560	292150	1.13223e+06	370019	1.16502e+06	359133	1.31168e+06	396492	833273	427120	319060
1048	186.852	185.845	1.054	1.35662e+07	1.12615e+07	1.46052e+07	2.41623e+07	6.18988e+07	9.11438e+06	3.16696e+06	4.44843e+06	1.54489e+07	8.79538e+06	1.47641e+07	1.64122e+06	2.96022e+06	8.77223e+06	1.3769e+07
1049	187	185.993	1.165	1.63978e+07	1.62863e+07	2.00068e+07	1.90663e+07	1.95776e+07	1.93561e+07	2.01464e+07	2.72819e+07	2.16161e+07	1.88149e+07	1.49048e+07	1.17372e+07	1.56802e+07	1.79644e+07	1.82943e+07
1050	187	185.993	0.843	3.01103e+08	2.84044e+08	2.86716e+08	2.86067e+08	3.20518e+08	2.903e+08	2.75393e+08	3.79776e+08	3.55087e+08	2.29674e+08	2.46905e+08	2.2391e+08	3.16135e+08	2.71773e+08	2.6004e+08
1051	187.03	186.023	3.309	385113	387871	336870	158309	170754	734710	662294	129821	119130	414156	690934	1.03023e+06	209398	268208	263148
1052	187.045	186.038	0.762	5.31581e+06	5.8259e+06	4.78459e+06	5.91798e+06	6.29845e+06	4.30956e+06	4.73732e+06	4.08066e+06	5.56509e+06	5.17486e+06	7.42026e+06	5.40392e+06	4.93182e+06	4.49153e+06	5.13373e+06
1053	187.047	186.04	1.169	1.79696e+06	1.91755e+06	1.76608e+06	1.12297e+06	822720	2.68974e+06	1.39202e+06	1.4827e+06	1.17941e+06	1.80189e+06	2.50281e+06	2.22405e+06	1.98218e+06	2.48181e+06	1.36252e+06
1054	187.047	186.04	0.833	2.56148e+07	2.24445e+07	2.25681e+07	2.045e+07	2.20309e+07	2.27975e+07	1.33972e+07	2.02742e+07	2.12111e+07	2.25189e+07	2.57644e+07	2.43273e+07	2.42914e+07	1.8239e+07	2.24713e+07
1055	187.049	373.091	1.159	421544	235526	227125	288278	167710	202166	276647	287234	201488	308830	496598	290323	262509	388257	292881
1056	187.084	186.076	1.191	1.45533e+06	3.61928e+06	1.80592e+06	1.43237e+06	1.89994e+06	3.63145e+06	3.05478e+06	2.61888e+06	1.65764e+06	3.0471e+06	2.82667e+06	3.49967e+06	2.08259e+06	1.56569e+06	1.70762e+06
1057	187.084	186.076	2.928	1.16745e+06	1.76842e+06	1.92018e+06	753914	744986	1.36306e+06	1.55302e+06	774356	839898	1.22319e+06	2.13917e+06	2.23785e+06	2.36497e+06	1.6488e+06	2.02452e+06
1058	187.084	186.076	0.892	1.22374e+07	6.01009e+06	1.34346e+07	1.09134e+07	1.09729e+07	1.29724e+07	9.06363e+06	6.46426e+06	1.24721e+07	1.42018e+07	2.15045e+07	1.6697e+07	1.48961e+07	1.10209e+07	6.57775e+06
1059	187.12	186.113	3.7	564455	605331	774603	549104	591027	454779	815912	689226	694606	654889	644220	790512	1.29722e+06	812377	1.15837e+06
1060	187.12	186.113	3.965	942430	855114	853399	349788	170349	658474	1.31678e+06	724601	648558	1.4096e+06	2.01601e+06	2.22249e+06	798532	409090	592809
1061	187.12	186.113	1.848	626148	506240	504933	522194	364420	572255	633678	348458	300443	723373	896602	1.21868e+06	722975	610955	503722
1062	187.863	186.855	1.07	1.12133e+06	1.18184e+06	1.28705e+06	1.62251e+06	1.32168e+06	1.28734e+06	896365	768983	1.25673e+06	538440	783068	702608	367308	1.2648e+06	1.14089e+06
1063	187.872	186.865	1.089	711689	414143	736998	1.02341e+06	1.06111e+06	1.66235e+06	2.33122e+06	934781	1.52986e+06	633331	967116	882090	532554	1.15627e+06	1.17572e+06
1064	188.014	187.006	4.615	4.24645e+06	4.49034e+06	4.8207e+06	786711	3.8594e+07	335125	557045	975295	7.91315e+06	303610	177751	157319	162432	315742	291639
1065	188.021	187.014	3.7	453685	421667	366566	433637	2.54663e+06	1.06667e+06	859477	468184	797812	377933	1.46132e+06	267685	439060	388823	471165
1066	188.021	187.014	3.404	1.23454e+06	1.06378e+06	1.01811e+06	652826	3.50968e+06	1.71966e+06	423537	926917	1.562e+06	619248	622598	815573	841840	868554	1.00288e+06
1067	188.031	187.024	0.828	5.89421e+06	5.61351e+06	5.34044e+06	6.72814e+06	909764	9.45047e+06	4.65368e+06	9.34659e+06	1.00428e+06	3.71911e+06	1.1172e+07	9.45177e+06	1.66926e+07	1.75557e+07	1.46441e+07
1068	188.031	187.024	1.16	1.36923e+06	1.39835e+06	1.05111e+06	828457	517453	1.1211e+06	1.23602e+06	751329	645937	1.6293e+06	1.67377e+06	1.8243e+06	1.49371e+06	1.59099e+06	1.94941e+06
1069	188.032	187.024	0.849	5.54909e+06	4.99504e+06	5.89851e+06	5.61784e+06	3.66491e+06	8.27991e+06	4.40025e+06	4.57498e+06	4.45484e+06	6.93365e+06	1.48986e+07	1.11098e+07	6.27687e+06	6.22827e+06	6.53362e+06
1070	188.068	187.061	3.206	1.04478e+07	9.37457e+06	9.75651e+06	1.15114e+07	6.1131e+06	9.46778e+06	9.34844e+06	6.70858e+06	5.78568e+06	1.21314e+07	1.48373e+07	1.80031e+07	9.07223e+06	1.02447e+07	8.54955e+06
1071	188.068	187.061	0.861	2.0897e+07	2.10661e+07	1.74088e+07	1.53642e+07	1.26602e+07	1.59196e+07	1.73409e+07	1.23504e+07	1.59136e+07	1.99138e+07	3.10394e+07	2.14414e+07	2.70645e+07	2.20104e+07	1.75892e+07
1072	188.068	187.06	1.246	1.42394e+06	1.50676e+06	1.78317e+06	2.20119e+06	1.40918e+06	1.72529e+06	743628	1.48828e+06	769425	2.09441e+06	2.29664e+06	2.88123e+06	2.63291e+06	1.7254e+06	1.65411e+06
1073	188.079	187.072	1.167	1.51995e+06	1.28295e+06	1.45454e+06	1.49231e+06	1.8831e+06	1.10495e+06	1.1195e+06	982121	1.32209e+06	2.29764e+06	1.55966e+06	1.64716e+06	912185	1.43507e+06	1.82376e+06
1074	188.079	187.072	0.832	6.07511e+06	7.32081e+06	6.08617e+06	8.13521e+06	5.57248e+06	6.23439e+06	5.08251e+06	4.98136e+06	5.06003e+06	8.79399e+06	6.08948e+06	7.55442e+06	6.37447e+06	5.37751e+06	5.21228e+06
1075	188.079	187.072	3.558	904362	903564	959885	953002	507396	1.21274e+06	1.21706e+06	758957	279965	1.04372e+06	1.40346e+06	1.55399e+06	1.23541e+06	792316	586943
1076	188.08	247.094	1.16	85379.3	94827.6	225854	376231	211067	91660.4	184584	124958	183751	396204	81735.5	443835	105691	105962	117920
1077	188.104	187.097	5.312	6.60841e+07	4.79074e+08	5.01107e+08	4.43104e+08	4.36664e+08	6.49118e+08	2.70493e+08	2.98261e+08	3.17013e+08	6.07845e+08	5.15555e+08	7.9021e+08	4.88045e+08	4.5928e+08	4.64398e+08
1078	188.115	187.108	2.702	1.12109e+07	1.07036e+07	1.11064e+07	3.03982e+07	9.05742e+06	5.28634e+06	9.96941e+06	1.17935e+07	7.87878e+06	1.29391e+07	9.74523e+06	6.79767e+06	6.90599e+06	6.79744e+06	7.2096e+06
1079	188.115	187.108	1.619	3.40815e+06	2.23829e+06	3.39299e+06	1.29135e+07	3.96088e+06	2.44622e+06	1.48201e+06	2.90503e+06	4.08572e+06	1.60308e+06	1.89999e+06	900283	2.59605e+06	1.89888e+06	1.86856e+06
1080	188.115	187.108	2.483	6.88156e+06	6.29578e+06	6.80221e+06	1.56389e+07	6.78842e+06	3.01393e+06	5.79012e+06	6.35671e+06	4.20738e+06	8.1801e+06	6.09572e+06	4.14078e+06	4.78316e+06	3.96251e+06	3.93314e+06
1081	188.14	187.133	7.55	3.4711e+06	3.29129e+06	3.18415e+06	2.70994e+06	2.45733e+06	1.76619e+06	1.9131e+06	1.75347e+06	2.49569e+06	4.22983e+06	6.82204e+06	5.14045e+06	4.76591e+06	2.4799e+06	1.69779e+06
1082	188.14	187.133	6.124	2.78825e+06	2.75402e+06	2.9137e+06	2.77846e+06	1.40195e+06	2.90602e+06	2.03295e+06	1.15538e+06	753302	5.57666e+06	5.37634e+06	5.68963e+06	1.98133e+06	1.76747e+06	1.94113e+06
1083	188.141	187.133	5.996	1.27625e+06	1.15891e+06	1.80618e+06	1.36614e+06	425586	1.73529e+06	636225	414836	198344	2.42537e+06	2.56032e+06	3.7036e+06	780692	842395	1.02998e+06
1084	188.867	187.86	7.155	455413	800051	787345	506553	686138	3.02863e+06	1.00189e+06	183804	571533	615222	140308	825430	255308	783177	170077
1085	188.867	187.86	7.283	589935	796234	748355	602735	345996	4.36463e+06	136873	194268	1.04044e+06	963683	219811	837703	409431	1.18863e+06	333930
1086	188.867	187.86	7.479	1.02134e+06	385246	1.53931e+06	4.88541e+06	1.74306e+06	2.42655e+07	264152	250920	1.04044e+06	1.45344e+06	180928	1.10275e+06	761099	552068	2.0897e+06
1087	188.867	187.86	0.924	7.81328e+06	6.56159e+06	1.11435e+07	1.32706e+07	1.14579e+07	1.58296e+07	9.22958e+06	9.36262e+06	1.43134e+07	3.17591e+06	4.13283e+06	1.94499e+06	9.25035e+06	9.53986e+06	1.42904e+07
1088	188.867	187.86	6.835	1.18435e+06	1.51674e+06	473468	1.4932e+06	1.74301e+06	2.54978e+06	1.21384e+06	497196	2.14924e+06	1.50242e+06	589197	1.48784e+06	1.70496e+06	1.81167e+06	2.04328e+06
1089	188.868	187.86	8.306	1.33033e+06	974706	6.91346e+06	2.5146e+06	395440	1.13492e+07	2.46136e+06	1.35634e+06	2.13102e+06	3.13133e+06	419521	2.06857e+06	783014	6.33027e+06	8.22604e+06
1090	188.868	187.86	14.664	5.3025e+06	4.26544e+06	7.12245e+06	5.04373e+06	5.42831e+06	6.58183e+06	4.84709e+06	4.31224e+06	6.06352e+06	5.50414e+06	5.16307e+06	4.39089e+06	6.81827e+06	4.23752e+06	6.27549e+06
1091	188.88	187.873	1.1	1.58629e+06	4.59531e+06	3.44675e+06	5.37837e+06	4.3815e+06	3.558e+06	2.95177e+06	5.74933e+06	8.26495e+06	2.69637e+06	3.24961e+06	2.26853e+06	4.91277e+06	3.02607e+06	2.11464e+06
1092	188.88	187.873	1.77	2.25985e+06	7.17868e+06	4.49846e+06	4.49332e+06	7.51062e+06	1.69607e+06	4.86762e+06	7.95763e+06	4.89143e+06	7.56677e+06	2.88035e+06	4.5494e+06	3.34122e+06	4.76858e+06	2.86545e+06
1093	188.88	187.873	14.489	1.74597e+06	379070	815825	352746	888942	907783	975890	521415	698354	766329	841250	1.04736e+06	315032	1.28317e+06	466907
1094	188.948	187.941	14.723	2.30422e+06	1.24217e+07	3.03541e+07	1.17746e+06	6.97837e+06	808813	1.38513e+07	8.36263e+06	9.82959e+06	2.9762e+07	1.37607e+07	5.35076e+06	2.61384e+07	2.736e+07	2.35504e+07
1095	189.009	188.002	1.761	756018	676811	647921	2.22195e+06	1.04138e+06	591366	254501	125752	138177	1.13018e+06	648213	539965	305458	405939	330652
1096	189.016	188.009	0.76	2.77688e+06	2.4771e+06	3.40645e+06	3.40505e+06	3.28172e+06	3.10559e+06	2.95075e+06	2.46873e+06	3.52613e+06	2.51752e+06	2.49826e+06	2.82825e+06	3.16647e+06	2.53457e+06	2.97135e+06
1097	189.042	188.035	3.2	8.15532e+07	8.12285e+07	7.77887e+07	6.31995e+07	6.49703e+07	7.10078e+07	6.95662e+07	5.06611e+07	6.1145e+07	8.41979e+07	1.20693e+08	1.1429e+08	1.07311e+08	8.6924e+07	7.71309e+07
1098	189.042	188.035	5.494	845894	835985	1.03479e+06	2.97284e+06	412269	1.15033e+06	842622	911772	585757	542182	2.87787e+06	2.37247e+06	787086	888300	610961
1099	189.042	188.035	4.886	1.00083e+06	1.84259e+06	612210	684397	713936	557206	562652	421401	1.36273e+06	707365	972562	876101	840034	1.00614e+06	604767
1100	189.052	188.045	1.267	5.97646e+07	5.67572e+07	5.56042e+07	8.55426e+07	1.01991e+08	7.05772e+07	4.33039e+07	8.84913e+07	1.0771e+08	3.41952e+07	5.91121e+07	2.7025e+07	1.08506e+08	5.68788e+07	4.85002e+07
1101	189.052	188.045	0.913	1.04397e+07	1.09374e+07	9.9384e+06	1.33179e+07	1.47582e+07	1.20917e+07	9.26343e+06	1.33499e+07	1.67269e+07	7.16105e+06	1.02882e+07	3.99284e+06	1.24667e+07	8.11705e+06	5.88945e+06
1102	189.063	188.056	1.226	2.90908e+07	2.87659e+07	2.77986e+07	1.90966e+07	2.65403e+07	2.72448e+07	9.87608e+06	1.89192e+07	2.32474e+07	3.73445e+07	3.1889e+07	2.97977e+07	1.63191e+07	2.44607e+07	2.11883e+07
1103	189.078	188.071	6.246	1.15303e+07	1.11696e+07	1.14219e+07	8.08706e+06	7.41425e+06	1.6102e+07	1.08836e+07	6.67902e+06	5.39349e+06	1.27232e+07	1.81034e+07	2.08657e+07	1.43647e+07	1.04042e+07	9.86901e+06
1104	189.099	188.092	0.911	9.27916e+06	7.29853e+06	8.31183e+06	5.72012e+06	9.65012e+06	8.57942e+06	7.0917e+06	6.21081e+06	1.03821e+07	7.96594e+06	1.12285e+07	9.23577e+06	1.19883e+07	7.88566e+06	7.96659e+06
1105	189.099	188.092	2.948	1.15215e+06	1.25314e+06	1.24437e+06	1.00801e+06	481789	913277	1.13898e+06	418782	157158	2.95593e+06	1.33188e+06	3.48554e+06	1.86956e+06	1.1178e+06	1.16662e+06
1106	189.099	188.092	1.466	8.31123e+06	7.93869e+06	7.16848e+06	7.34858e+06	7.67071e+06	1.00242e+07	6.61177e+06	5.33237e+06	8.26963e+06	7.95437e+06	9.84362e+06	9.1908e+06	9.33721e+06	7.48471e+06	7.31645e+06
1107	189.9	188.893	14.556	5.75445e+06	7.41433e+06	6.7309e+06	6.32714e+06	7.36635e+06	7.3867e+06	6.66248e+06	7.73079e+06	6.22193e+06	7.591e+06	7.62792e+06	6.82288e+06	6.98373e+06	6.79736e+06	7.27282e+06
1108	189.94	188.932	6.777	2.34095e+06	1.98151e+06	2.43492e+06	2.87253e+06	2.07478e+06	1.24568e+06	2.82348e+06	1.38348e+06	2.66686e+06	1.678e+06	1.29449e+06	2.19554e+06	272124	252400	2.06239e+06
1109	189.94	188.932	7.3	654438	497630	400893	581263	138842	808530	180854	329695	626707	669290	361559	482469	151169	443735	763168
1110	189.955	188.948	0.29	163843	2.49253e+06	170211	172074	177604	178780	3.45801e+06	165750	2.87238e+06	165850	169718	2.60037e+06	2.57559e+06	174009	3.12912e+06
1111	189.993	188.986	3.305	6.51751e+06	6.16807e+06	5.77937e+06	2.91872e+07	1.31185e+07	3.34531e+06	955908	277030	308796	9.12826e+06	2.0429e+06	861949	89252.5	1.11777e+06	1.957e+06
1112	190.047	189.04	1.17	7.15855e+06	5.53395e+06	6.62206e+06	8.11348e+06	3.8646e+06	5.55986e+06	5.25833e+06	4.75685e+06	4.20809e+06	9.46277e+06	7.64396e+06	1.11908e+07	5.66643e+06	8.15175e+06	6.89552e+06
1113	190.047	189.04	0.83	2.94018e+07	2.48128e+07	2.69889e+07	2.63632e+07	1.7827e+07	2.75982e+07	2.47072e+07	1.88277e+07	2.06389e+07	3.10366e+07	4.17314e+07	3.75114e+07	3.46937e+07	3.56108e+07	2.22057e+07
1114	190.083	189.076	3.224	3.70504e+06	3.75814e+06	4.48979e+06	5.8762e+06	3.16981e+06	4.84777e+06	4.28061e+06	2.33194e+06	2.72036e+06	1.95391e+06	5.612e+06	5.49822e+06	5.34592e+06	5.01288e+06	2.40689e+06
1115	190.083	189.076	3.449	1.81927e+07	1.7613e+07	1.5697e+07	1.3545e+07	1.2451e+07	1.63255e+07	1.30802e+07	1.17037e+07	1.21158e+07	2.32696e+07	2.0909e+07	2.91955e+07	2.08759e+07	1.74202e+07	1.64084e+07
1116	190.083	189.076	2.947	1.15095e+07	1.10543e+07	1.21419e+07	9.53956e+06	7.30149e+06	1.19793e+07	8.45461e+06	8.4911e+06	7.38328e+06	1.21947e+07	2.07815e+07	1.87517e+07	1.55096e+07	1.05471e+07	9.96288e+06
1117	190.084	189.076	0.882	6.40291e+06	6.46238e+06	6.05993e+06	6.08312e+06	5.84995e+06	6.75629e+06	5.39098e+06	4.87803e+06	8.78822e+06	6.38394e+06	1.2139e+07	8.10244e+06	1.00336e+07	6.48603e+06	6.24752e+06
1118	190.084	189.076	2.841	2.10317e+06	1.79996e+06	1.47496e+06	1.93304e+06	1.32215e+06	1.6005e+06	1.8728e+06	1.26383e+06	1.28949e+06	1.72723e+06	1.40966e+06	7.0674e+06	2.70759e+06	2.00371e+06	1.70989e+06
1119	190.12	189.113	3.718	6.33034e+06	4.92908e+06	5.24677e+06	6.43958e+06	2.45005e+06	8.43289e+06	2.41525e+06	607394	460444	6.43265e+06	5.70192e+06	1.16411e+07	880550	719821	914193
1120	190.12	189.113	3.935	5.86862e+06	5.4623e+06	4.30795e+06	6.87102e+06	3.45625e+06	8.72966e+06	2.36739e+06	1.78159e+06	2.33109e+06	9.0705e+06	7.11106e+06	9.00705e+06	3.14842e+06	2.77422e+06	2.67533e+06
1121	190.12	189.113	4.052	2.879e+06	1.92818e+06	1.86252e+06	2.39848e+06	1.16452e+06	2.97855e+06	1.86225e+06	1.15406e+06	1.08695e+06	3.85236e+06	3.23658e+06	5.11024e+06	1.94909e+06	2.18692e+06	2.36777e+06
1122	190.12	189.113	3.56	5.23322e+06	4.97555e+06	5.96982e+06	7.40901e+06	3.19285e+06	8.30778e+06	2.64356e+06	2.86566e+06	2.3492e+06	6.96568e+06	8.54639e+06	1.0287e+07	3.84097e+06	3.54505e+06	3.59552e+06
1123	190.12	189.113	5.141	6.58698e+06	3.54211e+06	6.38522e+06	5.09626e+06	4.6067e+06	8.61099e+06	2.53812e+06	2.45813e+06	3.62132e+06	8.11912e+06	6.84659e+06	8.67949e+06	2.97768e+06	4.04152e+06	4.73558e+06
1124	190.121	379.235	5.171	6.78249e+06	7.03541e+06	6.78044e+06	1.24507e+07	3.66198e+06	4.98528e+06	2.02648e+07	3.69246e+06	4.29215e+06	8.25568e+06	4.67297e+06	4.61009e+06	5.95288e+06	2.78131e+06	221084
1125	190.857	189.85	14.589	888373	1.01542e+06	922727	827815	937592	847638	840917	1.04312e+06	787225	1.01865e+06	982318	986496	947984	898897	915356
1126	190.865	189.857	14.684	2.17275e+06	2.1025e+06	3.13876e+06	2.52052e+06	2.23412e+06	2.39754e+06	1.95458e+06	1.84297e+06	2.09332e+06	2.36301e+06	2.22467e+06	1.827e+06	2.94976e+06	3.14023e+06	2.43568e+06
1127	190.938	189.931	14.539	3.55782e+07	1.98779e+07	1.5429e+07	1.55805e+07	2.67682e+07	1.41686e+07	1.76095e+07	1.88453e+07	1.53643e+07	1.57855e+07	2.0726e+07	1.64999e+07	1.45688e+07	1.86937e+07	1.50661e+07
1128	190.964	189.956	1.106	381400	1.02704e+06	873050	1.02918e+06	877312	648485	835738	996036	1.25891e+06	936247	906415	770671	607220	745539	603191
1129	190.995	189.988	0.716	2.00421e+07	2.09839e+07	1.93086e+07	2.25309e+07	2.20048e+07	2.7813e+07	1.88284e+07	2.57886e+07	1.93153e+07	1.72444e+07	2.56675e+07	1.04948e+07	1.93197e+07	2.12048e+07	1.77797e+07
1130	191.025	190.017	0.844	2.42121e+06	1.85878e+06	2.55938e+06	3.43155e+06	2.12912e+06	2.24876e+06	2.12319e+06	1.75609e+06	2.31615e+06	2.66348e+06	4.17866e+06	3.70715e+06	1.96508e+06	2.14572e+06	2.13107e+06
1131	191.057	190.05	4.364	3.01475e+08	2.93758e+08	3.01517e+08	4.91194e+08	6.65025e+07	2.79485e+08	2.30539e+08	1.20264e+08	9.5812e+07	6.99745e+08	4.29707e+08	4.2856e+08	1.05299e+08	1.80683e+08	2.67235e+08
1132	191.057	190.05	3.818	4.48132e+06	3.57809e+06	4.2789e+06	4.81237e+06	2.28345e+06	5.41921e+06	4.05289e+06	3.06167e+06	1.92239e+06	3.83574e+06	5.86305e+06	6.57468e+06	3.81434e+06	3.34814e+06	2.7746e+06
1133	191.061	190.054	3.43	6.69405e+07	6.27928e+07	6.40104e+07	7.64199e+07	2.62628e+07	5.82804e+07	9.11174e+07	5.41214e+07	1.0907e+07	1.08695e+08	8.14626e+07	9.48143e+07	4.49144e+07	5.16664e+07	6.43513e+07
1134	191.061	190.054	3.052	1.3291e+06	1.24792e+06	1.17676e+06	931637	879723	1.00075e+06	103479	698859	602603	1.38426e+06	2.01397e+06	2.33652e+06	1.4979e+06	1.33392e+06	1.3287e+06
1135	191.079	190.071	1.159	3.07041e+06	2.98006e+06	2.66698e+06	2.86459e+06	1.91523e+06	2.63101e+06	3.17701e+06	2.0852e+06	1.88584e+06	3.42999e+06	3.89509e+06	4.94204e+06	2.46748e+06	3.4007e+06	2.93443e+06
1136	191.079	190.071	0.831	1.53164e+07	1.36365e+07	1.18747e+07	1.13151e+07	9.09226e+06	1.24094e+07	1.76056e+07	9.77456e+06	8.64874e+06	1.37475e+07	2.24317e+07	2.16895e+07	1.55419e+07	1.22685e+07	1.3848e+07
1137	191.115	190.108	2.561	1.56823e+06	1.18388e+06	1.26463e+06	95764.5	87894.3	138859	374802	87210.4	103497	993930	155177	325915	1.34577e+07	5.80951e+06	1.3681e+06
1138	191.123	190.116	5.092	528097	304733	609907	512624	308008	887594	235207	217851	224350	568093	738869	712166	457391	408589	473525
1139	191.125	427.247	5.107	423431	708750	468309	623328	247835	434511	907293	268532	294907	627050	287717	527856	555744	338752	85320.8
1140	191.898	190.89	14.559	4.21834e+06	4.80126e+06	5.15664e+06	4.00201e+06	4.43077e+06	4.39189e+06	4.62525e+06	4.69826e+06	4.50132e+06	5.07151e+06	4.983e+06	5.21298e+06	5.05e+06	4.26158e+06	5.23572e+06
1141	191.92	190.913	0.026	631578	35605.9	34375.2	86351.4	671791	38091.8	685781	46684.3	721727	33369.9	255419	36791.5	410814	35872.7	712786
1142	191.935	190.928	1.99	6.87311e+06	1.7109e+07	9.92333e+07	2.30075e+07	7.18417e+06	2.57333e+07	2.36621e+07	6.95257e+06	1.41843e+07	8.45391e+07	9.94067e+06	3.9468e+06	1.08344e+08	6.12117e+06	2.30099e+07
1143	191.935	190.928	7.307	5.19334e+06	4.92966e+06	4.13921e+06	4.06885e+06	3.68309e+06	3.9587e+06	3.59412e+06	2.09045e+06	5.48685e+06	5.07997e+06	1.02741e+06	3.76004e+06	2.64118e+06	6.18497e+06	4.77659e+06
1144	191.935	190.928	14.583	1.92953e+08	1.845e+08	1.75783e+07	2.09701e+08	2.271e+08	2.29978e+08	2.91836e+08	1.76483e+08	2.61231e+08	2.35185e+08	2.11321e+08	1.80303e+08	8.9809e+07	1.4107e+07	2.15628e+07
1145	191.935	190.928	1.111	3.17673e+06	2.1309e+06	3.09866e+06	4.36769e+06	3.96511e+06	3.61844e+06	3.25584e+06	3.34385e+06	4.79053e+06	2.13606e+06	2.47229e+06	2.79835e+06	2.04339e+06	3.29567e+06	3.60664e+06
1146	191.949	190.942	1.374	2.37567e+06	2.28072e+06	1.8833e+06	889297	607047	1.56828e+06	2.09973e+06	1.96236e+06	359181	2.63405e+06	1.85787e+06	1.62418e+06	938564	2.11163e+06	2.78308e+06
1147	191.949	190.942	1.028	2.67912e+06	2.50579e+06	2.3835e+06	1.16346e+06	692644	1.43617e+06	2.48779e+06	2.14836e+06	303299	3.05987e+06	1.71127e+06	2.75339e+06	1.1704e+06	2.1364e+06	2.67311e+06
1148	191.958	190.951	0.991	3.0934e+06	2.23963e+06	2.70464e+06	1.36779e+06	942776	2.3609e+06	4.59844e+06	2.53315e+06	724594	4.19444e+06	3.3861e+06	3.66064e+06	1.48343e+06	1.90234e+06	2.60815e+06
1149	191.964	190.957	3.999	7.6307e+06	7.62517e+06	7.61465e+06	5.64938e+06	7.13053e+06	5.45944e+06	6.80236e+06	5.67575e+06	6.11898e+06	1.14615e+07	1.23249e+07	1.26534e+07	7.53552e+06	7.27418e+06	7.58416e+06
1150	192.009	191.001	1.164	7.95703e+06	7.4657e+06	8.0855e+06	9.25136e+06	6.05786e+06	7.27292e+06	6.6048e+06	5.92108e+06	6.61715e+06	9.33809e+06	1.22156e+07	1.00669e+07	1.14748e+07	9.86516e+06	8.07784e+06
1151	192.009	191.001	0.832	6.88981e+06	7.7091e+06	6.50266e+06	8.78579e+06	4.31992e+06	7.91125e+06	5.26523e+06	4.6021e+06	7.64063e+06	7.65024e+06	1.16872e+07	8.32621e+06	1.01325e+07	7.95396e+06	5.65718e+06
1152	192.063	191.055	1.204	1.17406e+07	8.709e+06	1.08932e+07	6.76668e+06	1.21121e+07	1.05042e+07	7.18229e+06	7.70365e+06	6.15212e+06	1.01598e+07	1.24398e+07	8.73049e+06	1.21872e+07	1.05547e+07	1.00536e+07
1153	192.063	191.055	0.856	2.7977e+07	2.75706e+07	2.73669e+07	2.18347e+07	1.98096e+07	2.27111e+07	2.88346e+07	2.07173e+07	2.08261e+07	3.48087e+07	4.85712e+07	3.19997e+07	3.5985e+07	3.07401e+07	3.00012e+07
1154	192.099	191.092	1.237	3.97614e+06	3.80362e+06	4.29824e+06	5.47227e+06	2.74581e+06	3.8473e+06	3.88271e+06	3.06775e+06	2.7754e+06	4.82933e+06	6.62328e+06	5.08817e+06	4.4458e+06	4.14383e+06	4.07241e+06
1155	192.099	191.092	0.894	3.18037e+06	3.27012e+06	3.149e+06	4.3987e+06	3.33329e+06	4.7782e+06	4.15299e+06	2.53028e+06	2.64615e+06	3.36612e+06	6.62977e+06	4.42911e+06	5.90027e+06	2.71905e+06	2.44259e+06
1156	192.849	191.842	1.02	361447	280441	382663	181639	946552	266852	325821	307993	151503	494345	441701	718705	224048	291471	326467
1157	192.938	191.931	6.77	3.33971e+06	2.97962e+06	2.72921e+06	3.87869e+06	2.97895e+06	2.40751e+06	3.05818e+06	2.13462e+06	2.88921e+06	2.918e+06	1.84742e+06	3.33652e+06	3.08614e+06	3.26285e+06	3.27598e+06
1158	192.953	191.946	14.586	1.957e+06	1.92532e+06	1.7374e+06	1.71209e+06	1.73554e+06	1.55037e+06	1.75167e+06	2.02679e+06	1.4403e+06	1.96733e+06	1.81489e+06	2.45986e+06	1.54363e+06	1.73458e+06	1.94017e+06
1159	193.035	192.027	3.554	1.26259e+06	1.05602e+06	953195	923154	449854	851739	863452	631598	743977	1.50297e+06	1.45512e+06	1.48787e+06	1.39003e+06	1.05598e+06	1.027e+06
1160	193.059	192.052	1.213	258340	879208	286728	334430	90926	298854	783486	1.00424e+06	635384	711253	591713	584171	553781	359280	618826
1161	193.073	192.066	4.624	6.58371e+06	6.5151e+06	6.65426e+06	4.96609e+06	6.74192e+06	6.51832e+06	4.55016e+06	5.10515e+06	3.91388e+06	7.25477e+06	8.72708e+06	9.3243e+06	6.74696e+06	6.04369e+06	5.51659e+06
1162	193.896	192.889	14.555	1.53684e+06	1.66251e+06	1.70743e+06	1.52129e+06	1.843e+06	1.54514e+06	1.48613e+06	1.87137e+06	1.62358e+06	1.49144e+06	1.63359e+06	1.78823e+06	1.54388e+06	1.56859e+06	2.02806e+06
1163	193.935	192.928	6.764	2.77239e+06	2.61964e+06	2.04164e+06	2.10816e+06	2.99082e+06	1.6054e+06	2.8399e+06	2.41181e+06	2.54942e+06	2.49715e+06	1.64442e+06	2.67389e+06	2.52895e+06	2.44183e+06	2.13802e+06
1164	193.936	192.928	7.271	825924	170144	1.12482e+06	1.60173e+06	1.64434e+06	1.47474e+06	1.39379e+06	396352	1.31937e+06	334343	1.05022e+06	1.55447e+06	699376	925185	1.35674e+06
1165	193.943	192.935	1.692	1.94727e+06	2.14404e+06	2.00365e+06	1.5948e+06	1.13196e+06	2.12985e+06	2.96951e+06	1.14371e+06	1.43409e+06	2.77234e+06	2.41488e+06	4.75729e+06	1.34381e+06	1.5468e+06	3.0508e+06
1166	193.955	192.948	0.998	979131	376268	465642	423612	476350	999087	2.69445e+06	863475	324236	1.0291e+06	959577	809909	210575	1.26029e+06	835643
1167	194.01	193.003	5.534	841771	1.1585e+06	812790	293398	805145	504536	1.40656e+06	2.18745e+06	835181	738225	774755	623369	672493	459452	510142
1168	194.024	193.017	1.918	1.77748e+06	1.55825e+06	1.50951e+06	2.17174e+06	1.68425e+06	1.51132e+06	1.2357e+06	877028	1.54365e+06	1.82098e+06	2.89932e+06	2.64998e+06	1.89355e+06	1.45639e+06	1.40494e+06
1169	194.024	193.017	1.169	1.45296e+06	2.77435e+06	1.29222e+06	2.22445e+06	945836	1.50567e+06	1.30229e+06	1.02544e+06	1.1776e+06	2.12036e+06	2.27405e+06	2.28303e+06	2.1592e+06	1.48716e+06	1.28092e+06
1170	194.042	193.035	0.706	1.40492e+06	1.74707e+06	1.30375e+06	2.65791e+06	1.1383e+06	376696	745784	744803	858215	846696	1.01154e+06	922234	690609	822161	1.3845e+06
1171	194.057	193.05	4.885	3.87597e+06	7.2282e+06	5.10814e+06	6.91347e+06	8.72186e+06	2.95886e+06	1.28681e+06	1.53242e+06	1.16503e+07	3.90679e+06	3.19019e+06	3.04443e+06	3.11444e+06	3.00341e+06	2.2677e+06
1172	194.061	193.053	2.669	920504	677693	656979	579951	460910	419914	588219	401435	659415	500525	825234	681024	1.22296e+06	680889	678721
1173	194.078	193.071	0.828	1.45512e+07	1.52508e+07	1.71974e+07	1.1642e+07	1.03525e+07	1.29823e+07	1.40483e+07	5.69987e+06	1.23006e+07	2.42877e+07	2.35027e+07	2.56953e+07	1.35094e+07	1.80048e+07	1.2252e+07
1174	194.078	193.071	1.163	1.45581e+06	1.39291e+06	1.43281e+06	1.39033e+06	1.37049e+06	1.14564e+06	1.50186e+06	710939	1.17916e+06	2.54747e+06	2.11168e+06	2.25737e+06	1.23717e+06	2.1134e+06	1.82799e+06
1175	194.093	193.086	7.708	446571	652800	538800	380755	449659	416843	325488	455464	530233	366583	541762	443010	753933	415438	321671
1176	194.094	193.086	6.007	1.39689e+06	1.72754e+06	1.58718e+06	1.39363e+06	1.11871e+06	2.47681e+06	333328	1.28924e+06	749836	1.38431e+06	2.53264e+06	3.11002e+06	1.71948e+06	1.03051e+06	1.29593e+06
1177	194.097	193.09	6.108	1.19362e+07	1.41719e+07	1.32411e+07	1.2894e+07	1.46269e+07	1.45336e+07	1.38474e+07	1.44775e+07	1.14636e+07	1.38493e+07	1.45885e+07	1.45677e+07	9.14612e+06	1.30671e+07	1.41267e+07
1178	194.884	193.876	1.067	119446	165463	159739	645118	2.48481e+06	144464	165849	115458	622368	212349	327006	219701	131319	106124	350394
1179	195.035	194.028	3.934	508681	474626	511428	463317	279592	436149	391297	282629	238259	577026	808720	675725	569379	513270	481013
1180	195.052	194.045	5.012	2.49503e+06	2.48344e+06	1.92429e+06	1.90838e+06	2.30141e+06	2.21899e+06	1.87134e+06	2.42831e+06	2.09179e+06	1.86463e+06	2.62481e+06	1.78257e+06	2.27152e+06	2.23112e+06	2.03188e+06
1181	195.053	194.045	3.586	7.62348e+06	7.34708e+06	7.32343e+06	7.2809e+06	5.2392e+06	6.55859e+06	5.27182e+06	5.2103e+06	5.03311e+06	9.20365e+06	1.08647e+07	1.79879e+07	7.54865e+06	7.14886e+06	7.3646e+06
1182	195.053	194.045	3.284	694007	1.08306e+06	755627	140865	665982	514723	615559	611208	976681	592025	909972	1.02259e+06	1.70873e+06	857653	584635
1183	195.056	194.049	1.618	1.62614e+07	1.61339e+07	1.6951e+07	1.69517e+07	1.40819e+06	1.06357e+07	3.4528e+07	1.9414e+07	9.5584e+06	1.38201e+07	3.25604e+07	2.36831e+07	6.43359e+06	5.73293e+06	6.28455e+06
1184	195.089	194.082	9.008	807755	932916	886612	946931	861730	1.09798e+06	761985	1.10515e+06	931186	1.41228e+06	813532	1.05338e+06	1.04866e+06	633722	841410
1185	195.125	194.118	4.736	1.53492e+06	1.83293e+06	1.89394e+06	1.33353e+06	1.38355e+06	1.68716e+06	1.16236e+06	953420	1.32079e+06	1.67663e+06	2.64215e+06	1.97642e+06	2.85773e+06	1.63542e+06	1.31034e+06
1186	195.912	194.905	6.453	740209	171658	951621	860165	690144	258872	86754.1	413265	687641	750534	436774	713794	171843	813660	707122
1187	195.912	194.905	6.81	661765	640611	749240	654405	759667	534625	869454	232239	909434	676640	371879	684729	858314	732808	507759
1188	195.912	194.905	7.982	549531	342150	654736	475171	73395.1	740233	567690	59183.6	275166	80116.7	457050	496588	423347	72840.9	100765
1189	195.912	194.905	8.835	40355.4	38094.5	519456	361470	451272	299961	46889.3	223497	53407.4	368896	164738	394740	139418	39763.5	336553
1190	195.912	194.905	13.891	814796	1.26314e+06	2.52697e+06	940525	1.82146e+06	693687	1.36033e+06	606452	548928	880066	1.57924e+06	950267	1.80353e+06	565658	777835
1191	195.913	308.899	6.468	476462	424028	577459	559784	275037	356114	394925	309993	497088	543331	225488	292051	307875	135659	502442
1192	195.931	194.924	6.437	1.57355e+06	175240	716138	547999	1.44421e+06	437806	278537	1.09634e+06	450538	1.39149e+06	283413	371294	184281	166256	239573
1193	195.931	194.924	7.298	336421	336707	174971	857227	106175	864269	614511	124837	306749	668717	278206	295656	193399	288883	614437
1194	195.931	194.924	14.573	1.0837e+07	1.00946e+07	7.09153e+06	9.02726e+06	9.48034e+06	8.5028e+06	9.26273e+06	8.25026e+06	8.13031e+06	1.02465e+07	6.67019e+06	9.6149e+06	9.96488e+06	9.76223e+06	6.97114e+06
1195	196.004	194.996	0.819	6.10969e+06	6.73435e+06	6.02017e+06	8.05283e+06	4.04222e+06	5.1284e+06	3.94677e+06	4.27764e+06	6.69324e+06	7.32467e+06	7.77273e+06	8.09913e+06	1.06382e+07	8.30707e+06	7.10776e+06
1196	196.036	195.029	3.239	825322	1.0337e+06	704013	1.28312e+06	1.07509e+06	1.30087e+06	168580	231230	244752	932457	1.95752e+06	1.51696e+06	416568	259605	220210
1197	196.058	195.05	0.761	4.21355e+07	3.94879e+07	4.10933e+07	2.43514e+07	4.07799e+06	3.43556e+07	5.68515e+07	3.4348e+07	3.13454e+06	8.12304e+07	5.93088e+07	5.88541e+07	1.7946e+07	2.65628e+07	6.45822e+07
1198	196.073	195.066	4.015	2.67598e+06	2.9335e+06	3.01702e+06	2.03751e+06	2.21323e+06	2.2406e+06	2.00049e+06	2.25143e+06	1.61106e+06	3.91471e+06	3.59984e+06	3.28241e+06	3.22799e+06	2.6642e+06	2.33915e+06
1199	196.073	195.066	4.714	1.55121e+07	1.53297e+07	1.69873e+07	2.5418e+07	1.08191e+07	2.05206e+07	6.65158e+06	7.27943e+06	4.32548e+06	1.77085e+07	4.01776e+07	6.10208e+06	1.81938e+07	2.21754e+07	2.64434e+07
1200	196.073	195.066	4.108	7.46959e+06	8.48763e+06	6.60404e+06	1.05076e+07	4.89046e+06	1.38898e+07	9.87809e+06	6.08235e+06	5.42716e+06	5.05713e+06	9.26987e+06	9.33281e+06	1.08151e+07	6.69025e+06	5.81063e+06
1201	196.073	195.066	4.958	3.51026e+06	3.73743e+06	3.74645e+06	5.28039e+06	1.61156e+06	1.71882e+06	2.11302e+06	1.2982e+06	1.08519e+06	7.46433e+06	6.49078e+06	7.98806e+06	1.66466e+06	1.90753e+06	2.67354e+06
1202	196.076	195.069	3.261	1.66709e+07	1.57327e+07	1.69821e+07	1.38914e+07	9.51707e+06	1.10895e+07	1.49067e+07	1.05652e+07	1.71673e+07	1.52258e+07	2.35559e+07	2.1672e+07	2.41489e+07	1.89289e+07	1.54691e+07
1203	196.084	195.077	3.238	1.22887e+06	1.61774e+06	1.60776e+06	1.25823e+06	722889	1.0806e+06	1.43508e+06	1.06933e+06	747987	1.70526e+06	2.21839e+06	2.39377e+06	1.60397e+06	1.36905e+06	1.98723e+06
1204	196.086	195.078	4.368	1.97935e+06	1.77946e+06	1.69401e+06	1.36338e+06	1.18291e+07	270892	81813.3	663635	697487	264862	2.26433e+06	116724	166273	492111	825964
1205	196.109	195.102	7.621	1.37948e+06	1.43458e+06	1.3138e+06	854644	972533	927406	1.20408e+06	1.7382e+06	1.13498e+06	1.53198e+06	1.55943e+06	1.566e+06	2.44838e+06	1.62852e+06	1.37179e+06
1206	196.109	195.102	5.114	5.17075e+06	5.62702e+06	1.88087e+06	4.04746e+06	5.36348e+06	4.94207e+06	2.19447e+06	1.82691e+06	2.17164e+06	1.05232e+07	7.57302e+06	7.43354e+06	2.99132e+06	1.96915e+06	5.53394e+06
1207	196.121	195.114	3.314	1.35056e+06	1.29487e+06	1.52352e+06	1.73572e+06	1.47729e+06	1.069e+06	1.21709e+06	802998	1.00365e+06	1.61354e+06	1.48083e+06	1.97268e+06	1.54907e+06	1.39313e+06	1.15384e+06
1208	196.818	195.81	0.898	1.17336e+08	3.43856e+08	2.28079e+08	2.40898e+08	2.03656e+08	1.80785e+08	2.43613e+08	4.13969e+08	3.31501e+08	2.70341e+08	2.33869e+08	1.93965e+08	2.58687e+08	1.82396e+08	3.34026e+08
1209	196.893	195.886	1.082	688938	949777	880576	1.06101e+06	1.03614e+06	766895	904412	796133	1.57511e+06	610227	670182	502188	823198	830784	589058
1210	197.014	196.007	4.189	1.00016e+07	9.65164e+06	1.01765e+07	1.39807e+07	8.73591e+06	1.66677e+07	1.01858e+07	6.93459e+06	1.25342e+07	7.50106e+06	1.27034e+07	9.85466e+06	6.44716e+06	5.32634e+06	4.53605e+06
1211	197.029	196.022	0.789	2.74699e+07	6.51346e+06	6.9506e+06	6.92041e+06	2.63162e+07	7.96998e+06	2.57367e+07	2.96795e+07	3.05291e+07	5.39843e+06	3.1247e+07	2.41845e+07	3.03949e+07	2.31637e+07	4.00548e+06
1212	197.032	196.025	1.523	4.39352e+06	3.0114e+06	3.45307e+06	3.57381e+06	1.57219e+06	3.60665e+06	3.02834e+06	2.46777e+06	2.2735e+06	4.30603e+06	6.74357e+06	5.6481e+06	4.90448e+06	4.4341e+06	4.06963e+06
1213	197.032	196.025	0.92	1.04938e+06	881452	741224	934738	602974	1.462e+06	701464	474001	390728	1.24021e+06	2.70763e+06	2.81375e+06	1.61027e+06	1.65148e+06	1.8274e+06
1214	197.068	196.061	5.633	4.37856e+06	3.99475e+06	4.08775e+06	3.07845e+06	3.45866e+06	3.36536e+06	3.76818e+06	2.79383e+06	2.71924e+06	5.23289e+06	6.17172e+06	5.85273e+06	5.64856e+06	4.04614e+06	3.86564e+06
1215	197.068	196.061	4.019	6.43823e+06	6.09067e+06	6.85045e+06	9.31469e+06	1.49601e+06	5.75094e+06	2.52807e+06	1.73558e+06	539416	1.60806e+07	1.1208e+07	1.33526e+07	1.89608e+06	2.47968e+06	4.10238e+06
1216	197.068	196.061	3.631	2.95489e+06	3.3728e+06	3.95615e+06	1.98274e+06	2.93703e+06	4.02291e+06	1.82215e+06	1.80695e+06	3.53049e+06	2.58028e+06	5.58178e+06	4.87905e+06	3.79961e+06	3.70066e+06	3.21605e+06
1217	197.068	196.061	1.186	2.51078e+06	2.1085e+06	2.78881e+06	1.64167e+06	1.52682e+06	1.73539e+06	1.48109e+06	1.25698e+06	2.07483e+06	1.77094e+06	3.78371e+06	3.78561e+06	2.91865e+06	1.68385e+06	2.50382e+06
1218	197.068	196.061	0.823	2.73716e+06	1.5358e+06	2.97425e+06	2.64933e+06	2.4403e+06	2.06424e+06	1.79248e+06	1.63437e+06	1.87459e+06	3.06036e+06	4.34243e+06	2.48613e+06	2.80861e+06	2.52185e+06	1.60101e+06
1219	197.076	196.069	4.012	245639	171957	382563	590525	181301	167943	587141	188070	166964	282680	334083	443135	309224	410295	187382
1220	197.892	196.884	1.1	364403	289388	490911	757639	416263	480139	439686	410900	530287	224045	317311	251499	146544	434687	408474
1221	197.967	196.959	1.345	1.579e+07	1.38848e+07	1.29299e+07	5.67953e+06	4.38565e+06	9.90687e+06	1.41482e+07	1.48729e+07	2.38861e+06	1.43168e+07	1.35668e+07	1.34653e+07	6.67341e+06	1.35211e+07	1.12126e+07
1222	197.967	196.959	0.974	1.13367e+08	1.11516e+08	1.08717e+08	4.58102e+07	3.16198e+07	6.46064e+07	1.03054e+08	9.11151e+07	2.27999e+07	1.34883e+08	1.01701e+08	1.34016e+08	6.73997e+07	8.99448e+07	1.04494e+08
1223	197.968	394.929	0.985	5.1321e+06	4.61066e+06	4.03127e+06	599378	169121	1.46871e+06	739399	488760	152462	1.64653e+06	5.31718e+06	1.55108e+06	1.66481e+06	1.32622e+06	1.58419e+06
1224	198.019	197.012	0.828	6.45636e+06	6.61914e+06	5.58644e+06	5.50595e+06	4.33035e+06	6.61765e+06	4.70008e+06	3.09281e+06	5.58126e+06	5.00923e+06	8.82812e+06	4.85824e+06	5.25059e+06	7.45934e+06	7.87e+06
1225	198.019	197.012	1.156	1.34491e+06	630831	1.35465e+06	1.06643e+06	640408	1.31066e+06	782913	1.09219e+06	823887	1.1601e+06	1.40909e+06	1.64372e+06	1.78974e+06	1.53749e+06	1.67044e+06
1226	198.029	197.021	0.787	8.29716e+07	8.48094e+07	8.11675e+07	6.92116e+07	6.08321e+07	6.5942e+07	8.32139e+07	8.23816e+07	7.45866e+07	9.61463e+07	9.47578e+07	9.16404e+07	9.49113e+07	7.67085e+07	7.30839e+07
1227	198.034	197.027	5.351	3.31922e+06	3.84793e+06	3.53577e+06	4.6527e+06	616926	2.6108e+06	1.30002e+06	1.36934e+06	623681	4.64795e+06	7.36813e+06	9.19865e+06	701220	2.19823e+06	3.1629e+06
1228	198.047	197.04	4.431	447761	340850	571347	465263	1.93e+06	338364	64007.9	66507	264484	147954	376263	422634	81636.4	397165	301684
1229	198.05	197.042	3.693	2.54364e+06	2.28767e+06	2.18854e+06	2.4806e+06	6.01141e+06	4.23672e+06	1.33006e+06	1.99688e+06	3.20059e+06	1.52499e+06	971880	1.42794e+06	1.86595e+06	2.40296e+06	2.26228e+06
1230	198.05	197.042	3.402	4.61968e+06	4.08064e+06	4.11247e+06	4.44e+06	7.43265e+06	6.92043e+06	2.36818e+06	3.2647e+06	4.58543e+06	2.51848e+06	3.0411e+06	2.9486e+06	3.70897e+06	4.35749e+06	4.43374e+06
1231	198.052	197.045	4.152	2.88734e+06	2.71632e+06	2.99322e+06	2.74272e+06	2.64665e+06	2.62422e+06	1.00945e+06	1.22822e+06	973054	6.96459e+06	3.51501e+06	3.55751e+06	2.62617e+06	2.8678e+06	3.31291e+06
1232	198.052	197.045	0.906	1.39914e+06	1.2856e+06	1.10199e+06	1.04282e+06	1.12664e+06	2.97769e+06	1.25128e+06	982897	971741	2.42121e+06	4.01304e+06	3.34418e+06	2.44231e+06	2.40369e+06	946861
1233	198.052	197.045	3.911	1.16549e+06	1.39939e+06	1.42791e+06	633344	1.16568e+06	1.23913e+06	1.23817e+06	940660	1.52659e+06	1.71802e+06	2.16212e+06	1.13962e+06	1.10798e+06	1.35346e+06	1.4399e+06
1234	198.064	197.056	0.828	1.27015e+07	1.80297e+07	2.05756e+07	1.50968e+07	1.00392e+07	1.78468e+07	1.89291e+07	1.92436e+07	4.82748e+06	2.09139e+07	1.99791e+07	2.19544e+07	2.33155e+07	1.50813e+07	1.50881e+07
1235	198.089	197.081	4.941	1.25921e+06	1.27012e+06	1.9506e+06	2.64096e+06	1.18561e+06	2.02171e+06	430210	466581	195288	2.05964e+06	3.7134e+06	4.97046e+06	385587	649272	252850
1236	198.089	197.081	9.242	52783.5	56300.3	3.04573e+06	4.24649e+06	50395.1	52132.2	50734.4	706254	53112.9	3.85488e+06	49280.3	55062	50702.7	1.09809e+06	50704.4
1237	198.089	197.081	5.375	1.23162e+06	1.2755e+06	1.73087e+06	1.01886e+06	922472	1.11039e+06	901773	893051	764503	1.72242e+06	1.74753e+06	1.71122e+06	1.75994e+06	1.35035e+06	1.87992e+06
1238	198.089	197.081	5.557	656492	784406	740614	341777	257510	1.08921e+06	104200	229116	174738	1.64516e+06	1.72257e+06	2.53629e+06	262832	588871	1.4381e+06
1239	198.089	197.081	5.163	1.14247e+07	8.17809e+06	9.21707e+06	8.80226e+06	6.1149e+06	8.84295e+06	8.44935e+06	4.92598e+06	7.66273e+06	1.47133e+07	1.08115e+07	1.27712e+07	1.18353e+07	8.89186e+06	1.06967e+07
1240	198.104	197.096	9.238	3.28022e+08	3.17296e+08	2.97205e+08	2.88637e+08	3.24907e+08	2.5793e+08	3.54935e+08	2.9303e+08	2.7968e+08	2.82228e+08	3.1013e+08	2.86466e+08	2.4943e+08	2.92504e+08	2.34919e+08
1241	198.125	197.118	4.561	809249	1.58136e+06	1.09461e+06	1.06589e+06	968426	915319	518584	542749	488686	1.23335e+06	1.17674e+06	2.03521e+06	1.26168e+06	694044	605835
1242	198.125	197.118	5.932	1.08208e+06	1.05746e+06	1.23333e+06	4.16272e+06	894913	2.25677e+06	630008	401982	1.22147e+06	2.22088e+06	2.2594e+06	3.41095e+06	843826	390647	932137
1243	198.125	197.118	5.466	1.24525e+06	633297	614828	588551	694085	479077	1.00994e+06	561687	942163	1.54745e+06	1.67426e+06	2.10965e+06	959153	789029	1.20814e+06
1244	198.125	197.118	5.659	2.09258e+07	2.13014e+07	2.1915e+07	1.74276e+07	1.19987e+07	1.8528e+07	1.58168e+07	7.97997e+06	9.19787e+06	4.68367e+07	3.89328e+07	4.07346e+07	1.2889e+07	1.61428e+07	1.78642e+07
1245	198.125	197.118	4.097	9.37259e+06	8.94624e+06	9.32381e+06	6.94142e+06	1.93289e+07	8.102e+06	1.77995e+06	935859	1.33437e+07	1.28163e+06	5.29872e+06	6.79039e+06	4.82003e+06	5.99898e+06	9.13152e+06
1246	198.161	197.154	5.931	2.29024e+06	2.08402e+06	2.08455e+06	2.81419e+06	1.63829e+06	4.32548e+06	53280	47764.3	59004.5	7.54306e+06	3.37932e+06	3.90348e+06	63229.4	61287.1	58932.4
1247	198.161	197.154	6.959	850931	1.16956e+06	1.09537e+06	776370	695637	2.45478e+06	712703	615856	559765	3.11269e+06	1.55421e+06	3.39915e+06	624423	732620	1.0718e+06
1248	198.897	197.889	6.446	536348	193745	1.1484e+06	559921	360641	591757	131006	103654	341543	502108	128618	491985	247776	494537	292331
1249	198.897	197.889	14.67	5.53308e+06	4.33847e+06	5.94309e+06	3.88648e+06	4.26e+06	3.92327e+06	4.28856e+06	3.67681e+06	5.43253e+06	6.17941e+06	6.60994e+06	3.31029e+06	6.16372e+06	5.94267e+06	5.3999e+06
1250	198.909	197.902	14.508	7.28057e+06	6.35237e+06	6.98697e+06	5.97305e+06	6.42015e+06	7.659e+06	5.40584e+06	3.87087e+06	5.80526e+06	3.69663e+06	4.5098e+06	4.69341e+06	4.99205e+06	5.48195e+06	4.34505e+06
1251	198.909	197.902	1.103	808659	2.02489e+06	1.6445e+06	2.18558e+06	1.55108e+06	1.26535e+06	1.58721e+06	2.06571e+06	2.26603e+06	1.48119e+06	1.46339e+06	1.19492e+06	1.34232e+06	1.20483e+06	1.0188e+06
1252	198.97	197.963	1.024	2.37686e+06	2.53696e+06	2.63091e+06	855917	608571	998098	2.02647e+06	2.41101e+06	318842	2.75418e+06	2.33718e+06	1.75067e+06	1.67461e+06	2.06985e+06	1.5272e+06
1253	199.039	198.032	3.238	1.84493e+08	1.65919e+08	1.79709e+08	1.56163e+08	1.8681e+08	1.53468e+08	1.72487e+08	2.06605e+08	1.79539e+08	1.86628e+08	1.86076e+08	1.78223e+08	2.2538e+08	1.95135e+08	1.85114e+08
1254	199.047	198.04	2.922	909916	737593	848196	803732	471986	531645	747893	349299	276339	1.3272e+06	3.64443e+06	2.07619e+06	415609	774118	960628
1255	199.047	198.04	0.831	9.31607e+06	8.69982e+06	7.08693e+06	1.59398e+07	7.2763e+06	7.64668e+06	7.61957e+06	9.1291e+06	1.7285e+07	9.72439e+06	1.26694e+07	1.2941e+07	1.09599e+07	1.81305e+07	1.1247e+07
1256	199.081	198.074	1.281	1.13637e+08	1.30946e+08	1.2567e+08	1.50768e+08	1.95256e+08	1.33628e+08	9.42586e+07	1.57664e+08	1.93374e+08	6.74527e+07	1.12386e+08	5.54885e+07	1.71372e+08	1.33472e+08	9.99736e+07
1257	199.081	198.074	0.924	5.7486e+06	6.71371e+06	5.69286e+06	8.66966e+06	9.11751e+06	6.66352e+06	5.2136e+06	7.76746e+06	9.6348e+06	3.96259e+06	5.22725e+06	1.94385e+06	6.21686e+06	5.54126e+06	5.64493e+06
1258	199.084	198.077	2.553	5.39324e+06	4.95707e+06	5.11882e+06	4.14645e+06	5.15683e+06	6.04861e+06	5.67373e+06	4.49086e+06	4.49326e+06	6.60546e+06	6.89223e+06	8.68344e+06	6.2321e+06	7.53923e+06	6.4922e+06
1259	199.084	198.077	3.204	3.93519e+06	2.06278e+06	2.92363e+06	2.09955e+06	1.88513e+06	2.91237e+06	1.86307e+06	1.37079e+06	1.52003e+06	2.09827e+06	5.12664e+06	4.72323e+06	3.7952e+06	2.12681e+06	1.99599e+06
1260	199.929	198.922	14.561	5.05095e+06	5.41256e+06	5.09608e+06	4.17805e+06	5.91431e+06	5.35841e+06	5.58363e+06	4.95136e+06	5.52002e+06	5.90164e+06	5.17886e+06	5.78813e+06	6.03363e+06	5.6274e+06	5.99669e+06
1261	200.029	199.022	2.031	1.41842e+06	1.08731e+06	1.03466e+06	892368	382290	673036	476509	457763	178686	1.21109e+06	2.40434e+06	1.82385e+06	829420	1.38793e+06	1.83651e+06
1262	200.045	199.037	0.813	1.24184e+07	1.39807e+07	9.07904e+06	1.0926e+07	8.10097e+06	6.51418e+06	9.04952e+06	6.6864e+06	9.57699e+06	2.20211e+07	9.2849e+06	1.50452e+07	8.00663e+06	8.61298e+06	9.23577e+06
1263	200.068	199.061	3.46	2.67579e+06	2.46483e+06	1.96506e+06	192677	321312	3.59125e+06	400082	1.91193e+06	254764	3.5579e+06	6.50395e+06	6.17285e+06	4.03652e+06	2.23872e+06	245425
1264	200.068	199.061	0.883	4.26179e+06	3.56908e+06	3.84167e+06	4.10869e+06	3.04096e+06	2.56113e+06	3.29491e+06	2.97684e+06	2.7427e+06	3.39511e+06	5.66889e+06	3.51457e+06	4.99001e+06	5.28064e+06	3.29879e+06
1265	200.077	199.069	0.663	4.94267e+06	4.54012e+06	4.54752e+06	2.26032e+06	5.50439e+06	3.41436e+06	5.04127e+06	3.309e+06	4.3883e+06	2.75939e+06	4.82392e+06	5.95901e+06	8.94969e+06	5.45547e+06	3.43843e+06
1266	200.079	199.072	0.84	2.77001e+06	2.06326e+06	2.66538e+06	3.39489e+06	3.38158e+06	2.97483e+06	2.68847e+06	1.95185e+06	2.05943e+06	2.97513e+06	3.11235e+06	3.14049e+06	3.09608e+06	2.64343e+06	2.28078e+06
1267	200.104	199.097	4.19	1.73476e+06	1.36343e+06	1.27925e+06	2.84519e+06	920775	2.47037e+06	640798	358459	380825	1.6151e+06	2.51607e+06	4.28192e+06	632066	500956	833451
1268	200.104	199.097	5.663	1.92787e+07	2.07431e+07	2.03318e+07	2.11121e+07	1.58585e+07	2.40218e+07	1.46538e+07	1.06961e+07	1.11329e+07	3.87896e+07	3.28683e+07	4.43573e+07	1.79729e+07	1.66848e+07	1.47506e+07
1269	200.104	199.097	5.593	3.20455e+06	812798	3.20356e+06	1.95401e+07	846881	5.27169e+06	545802	9.95428e+06	1.19369e+06	5.93791e+06	2.84504e+07	2.7381e+06	1.74856e+07	1.65286e+06	1.33799e+07
1270	200.104	199.097	4.748	2.81877e+06	2.60044e+06	2.41587e+06	1.96242e+06	946714	1.8199e+06	3.07077e+06	895297	1.36408e+06	3.3112e+06	5.14898e+06	4.36051e+06	3.39081e+06	2.55433e+06	1.78354e+06
1271	200.105	199.097	6.852	995401	2.33626e+06	2.11136e+06	661732	706264	1.58279e+06	3.14774e+06	834092	837597	2.16719e+06	917743	2.29043e+06	1.03105e+06	788347	1.0682e+06
1272	200.105	199.097	6.484	1.1816e+06	1.01275e+06	1.21867e+06	996492	870139	876204	931976	803440	1.29214e+06	1.34393e+06	1.5352e+06	2.4641e+06	1.18305e+06	1.15777e+06	1.11335e+06
1273	200.106	445.209	4.738	304327	183687	541532	1.22861e+06	423990	224610	131491	121586	179307	242091	252546	281302	270375	196971	241304
1274	200.141	199.133	5.916	5.11054e+06	3.69434e+06	3.80653e+06	5.22728e+06	1.43952e+06	5.53519e+06	2.47501e+06	1.13049e+06	2.16324e+06	8.00363e+06	7.70692e+06	8.32275e+06	2.77676e+06	2.13272e+06	1.7099e+06
1275	200.141	199.133	6.315	5.71596e+06	5.84281e+06	5.23787e+06	7.31982e+06	5.00383e+06	6.70472e+06	1.41464e+06	1.28738e+06	1.40327e+06	1.68096e+07	6.03995e+06	8.13703e+06	2.0953e+06	1.76204e+06	1.43335e+06
1276	200.177	199.17	11.043	1.24814e+06	1.30777e+06	1.21566e+06	1.55609e+06	1.59457e+06	1.04882e+06	1.43717e+06	1.46662e+06	1.96947e+06	1.29876e+06	1.29493e+06	1.51086e+06	1.56772e+06	1.39936e+06	1.32174e+06
1277	200.177	199.169	7.835	3.44249e+06	3.50373e+06	3.23443e+06	2.33457e+06	1.47454e+06	1.67024e+06	2.06469e+06	1.92292e+06	1.4029e+06	4.60479e+06	1.26793e+07	8.16072e+06	3.16734e+06	2.38797e+06	2.04123e+06
1278	200.794	199.788	1.008	671558	713708	710976	337480	454099	527905	1.00595e+06	1.19012e+06	695853	1.29373e+06	820667	1.33533e+06	535627	620993	815847
1279	200.976	199.969	0.882	4.20042e+06	3.66217e+06	3.61853e+06	2.2257e+07	2.40314e+06	2.25965e+06	1.5148e+06	2.88921e+06	5.48798e+06	2.54077e+06	2.743e+06	2.06128e+06	2.81697e+06	2.41171e+06	1.96284e+06
1280	201.019	200.011	8.61	612444	437668	683339	921202	740879	887156	1.01121e+06	448265	772300	533928	774400	869682	739676	579401	706717
1281	201.063	200.056	1.209	1.15075e+07	1.23224e+07	1.55148e+07	1.46564e+07	1.04971e+07	1.10296e+07	1.05611e+07	9.67807e+06	8.93203e+06	1.42074e+07	1.77409e+07	1.699e+07	1.64764e+07	1.3973e+07	1.36815e+07
1282	201.063	200.056	0.847	4.02767e+07	3.53811e+07	3.32204e+07	2.92059e+07	2.99452e+07	3.59382e+07	2.26453e+07	2.72128e+07	3.32165e+07	3.41712e+07	4.70014e+07	3.81334e+07	3.89839e+07	3.29446e+07	3.01947e+07
1283	201.1	200.092	5.471	1.68917e+06	2.29205e+06	2.14554e+06	1.32681e+06	1.57221e+06	1.94022e+06	1.41182e+06	1.83272e+06	1.425e+06	1.92767e+06	2.24275e+06	2.11387e+06	2.23572e+06	1.64457e+06	1.58381e+06
1284	201.1	200.092	2.892	4.74528e+06	4.43371e+06	4.7267e+06	3.67489e+06	2.36701e+06	3.12452e+06	4.98176e+06	3.8333e+06	2.31688e+06	5.46438e+06	7.29976e+06	4.73405e+06	6.24452e+06	4.63838e+06	4.68762e+06
1285	201.136	200.129	2.267	3.66335e+06	4.01314e+06	3.98113e+06	6.06566e+06	3.07994e+06	4.74486e+06	216178	2.58489e+06	1.10711e+07	778988	1.15453e+06	1.64991e+06	6.05368e+06	4.36227e+06	915247
1286	201.136	200.129	4.901	1.50822e+06	1.7253e+06	1.36932e+06	2.20103e+06	1.57983e+06	3.02739e+06	3.3242e+06	200778	2.50273e+06	1.70965e+06	1.39091e+06	1.70624e+06	908565	1.54671e+06	4.3384e+06
1287	201.136	200.129	1.924	1.67193e+06	1.72222e+06	1.49992e+06	2.86739e+06	1.44611e+06	2.19654e+06	208092	1.1221e+06	5.79086e+06	363183	528409	469822	3.57719e+06	1.59563e+06	486440
1288	201.136	200.129	2.587	1.32111e+06	1.16525e+06	1.30972e+06	1.66903e+06	911955	1.85029e+06	174448	827144	4.49256e+06	225631	313332	482742	2.5683e+06	1.21564e+06	335332
1289	201.136	200.129	5.701	412968	693910	750037	299654	217870	618316	699367	370913	192587	1.62685e+06	767483	2.03746e+06	473755	447560	445723
1290	201.858	200.85	1.051	187850	826881	524164	977072	4.17831e+06	263885	117142	135913	607440	544790	815543	155179	211536	191088	389326
1291	201.972	200.965	14.701	8.69599e+06	7.19608e+06	6.62436e+06	6.70945e+06	6.78854e+06	6.41097e+06	6.30637e+06	6.48612e+06	4.93164e+06	6.99083e+06	7.14774e+06	6.3461e+06	5.83168e+06	6.51316e+06	7.5223e+06
1292	202.024	201.017	0.838	3.12328e+06	2.18807e+06	2.57688e+06	3.22665e+06	1.26548e+06	2.12729e+06	1.95274e+06	1.28546e+06	1.70542e+06	2.06413e+06	2.54557e+06	2.56378e+06	3.25711e+06	2.22483e+06	2.67911e+06
1293	202.029	201.022	1.81	1.10818e+06	870949	1.03909e+06	999403	1.02444e+06	1.12553e+06	903886	624628	803167	858068	1.69758e+06	1.64488e+06	1.53497e+06	1.1287e+06	1.37096e+06
1294	202.03	201.022	2.822	2.25953e+06	2.22861e+06	2.01315e+06	1.45469e+06	2.48176e+06	2.12574e+06	1.87696e+06	1.55935e+06	2.00762e+06	1.5737e+06	3.09532e+06	2.1122e+06	3.24968e+06	2.63304e+06	2.41025e+06
1295	202.042	201.034	0.823	2.16692e+06	1.92593e+06	1.8675e+06	2.5757e+06	1.90617e+06	1.73715e+06	1.90329e+06	1.43117e+06	2.21369e+06	3.41064e+06	2.9065e+06	3.43507e+06	1.85569e+06	1.88076e+06	2.2596e+06
1296	202.047	201.039	0.834	1.48136e+06	1.90446e+06	1.6347e+06	3.27542e+06	2.36127e+06	921915	908003	793429	1.77743e+06	1.6607e+06	3.26155e+06	1.49912e+06	2.56389e+06	1.47012e+06	910480
1297	202.048	201.04	1.182	3.14915e+06	2.37976e+06	1.22609e+06	1.842e+06	1.91254e+06	2.17892e+06	2.04494e+06	2.1747e+06	1.63189e+06	3.89758e+06	4.47702e+06	2.78929e+06	3.41386e+06	2.57276e+06	2.98894e+06
1298	202.048	261.062	0.857	1.03715e+07	9.84195e+06	1.1014e+07	1.10097e+07	9.26843e+06	1.11718e+07	8.14877e+06	5.42179e+06	1.03794e+07	1.18217e+07	1.98442e+07	1.26233e+07	1.48416e+07	1.12608e+07	1.0282e+07
1299	202.061	201.053	0.823	2.76135e+07	2.32666e+07	1.14005e+07	2.37162e+07	1.13585e+07	2.21482e+07	2.70038e+07	1.32841e+07	2.1677e+07	2.43489e+07	2.85186e+07	2.46975e+07	2.65401e+07	1.33021e+07	1.95235e+07
1300	202.084	201.076	3.798	2.10789e+07	1.77556e+07	1.84277e+07	1.65432e+07	1.2051e+07	2.0465e+07	1.83598e+07	1.24325e+07	1.31885e+07	2.75942e+07	2.30842e+07	3.61361e+07	2.10108e+07	2.03368e+07	2.03753e+07
1301	202.084	201.076	3.675	8.47819e+06	6.99707e+06	9.34177e+06	4.54114e+06	3.75987e+06	5.74499e+06	6.37656e+06	7.2763e+06	5.9098e+06	9.20906e+06	7.82259e+06	1.45269e+07	4.6663e+06	7.67859e+06	4.40775e+06
1302	202.095	201.087	1.482	4.08061e+06	4.15667e+06	3.78863e+06	1.01755e+06	7.36482e+06	4.72266e+06	4.16486e+06	1.51704e+06	3.2063e+06	3.40097e+06	2.78429e+06	4.88123e+06	5.26335e+06	5.48832e+06	4.78409e+06
1303	202.095	201.087	0.923	1.10844e+07	1.06279e+07	1.05882e+07	2.8655e+06	2.03432e+07	1.45473e+07	8.79105e+06	4.17535e+06	1.05831e+07	8.69031e+06	1.02371e+07	1.22386e+07	2.16075e+07	1.30132e+07	1.10721e+07
1304	202.095	201.088	2.887	846321	860218	1.01574e+06	641773	738589	978217	874383	669250	658079	1.0211e+06	1.3228e+06	1.15497e+06	1.34169e+06	935228	827191
1305	202.12	201.112	5.357	2.44541e+06	2.08227e+06	1.87115e+06	2.0993e+06	1.56986e+06	2.67679e+06	1.86776e+06	933305	1.0785e+06	2.86851e+06	2.76598e+06	3.38166e+06	1.67607e+06	1.5653e+06	1.3726e+06
1306	202.12	201.112	5.881	5.15116e+07	5.8082e+07	5.22928e+07	5.58824e+07	4.84627e+07	7.15136e+07	4.25146e+07	6.32144e+07	3.60724e+07	6.79534e+07	5.19011e+07	4.28597e+07	3.21488e+07	5.272e+07	7.77494e+07
1307	202.12	201.113	5.971	2.24859e+08	2.47581e+08	2.22793e+08	2.10844e+08	1.2869e+08	2.64025e+08	1.83502e+08	1.48116e+08	1.15156e+08	3.06746e+08	3.14396e+08	4.57299e+08	3.00095e+08	2.14732e+08	2.23566e+08
1308	202.12	201.113	3.691	1.03756e+06	1.14092e+06	1.08346e+06	940407	976797	1.14166e+06	995761	666248	890462	1.25921e+06	1.45788e+06	1.51391e+06	1.16533e+06	1.70449e+06	1.01672e+06
1309	202.12	201.113	5.02	2.83142e+06	3.3393e+06	3.43257e+06	1.08941e+06	2.39491e+06	1.96428e+06	1.73412e+06	1.164e+06	2.06997e+06	4.1313e+06	2.40993e+06	4.61134e+06	3.6704e+06	2.42828e+06	2.71644e+06
1310	202.12	201.113	4.359	9.52997e+07	9.58142e+07	9.96495e+07	8.30064e+07	8.99501e+07	7.85289e+07	8.63731e+07	8.15149e+07	1.44802e+08	1.19487e+08	9.88952e+07	1.00264e+08	8.22478e+07	7.75215e+07	7.77857e+07
1311	202.131	201.124	1.614	1.90449e+06	2.61962e+06	1.65768e+06	6.94024e+06	3.05602e+06	1.0271e+06	876568	1.67066e+06	2.51455e+06	1.10406e+06	1.15812e+06	717612	1.09576e+06	1.17074e+06	1.10276e+06
1312	202.131	201.124	2.7	3.37033e+06	3.17999e+06	3.27313e+06	1.1143e+07	2.66784e+06	2.01508e+06	2.03399e+06	2.52041e+06	3.51599e+06	2.81571e+06	2.0476e+06	2.33295e+06	1.95065e+06	2.24312e+06	2.50251e+06
1313	202.156	201.149	8.141	1.00589e+06	1.43174e+06	1.45811e+06	275767	691240	769919	1.09397e+06	1.54688e+06	763903	1.89373e+06	1.76437e+06	1.58011e+06	1.98822e+06	1.001e+06	1.00813e+06
1314	203.003	201.996	0.961	5.76946e+06	5.89267e+06	6.31138e+06	2.20215e+06	1.61173e+06	3.61988e+06	6.59834e+06	5.16252e+06	1.30123e+06	1.06064e+07	6.46288e+06	1.16814e+07	3.2496e+06	4.78356e+06	5.82769e+06
1315	203.025	202.018	2.916	478364	604473	627741	690024	473115	615121	480701	334440	703224	668106	824216	579428	649755	609458	627954
1316	203.025	202.017	0.871	5.59916e+06	5.78714e+06	6.06741e+06	4.47695e+06	3.2954e+06	4.17727e+06	4.2469e+06	2.81973e+06	3.36834e+06	7.05202e+06	8.02267e+06	6.09063e+06	7.08656e+06	4.67214e+06	5.32891e+06
1317	203.036	202.029	0.815	1.32413e+07	2.87948e+07	1.7476e+07	2.01042e+07	1.45981e+07	1.24365e+07	1.36269e+07	8.01843e+06	1.54544e+07	2.47878e+07	1.72771e+07	1.47633e+07	1.778e+07	1.42433e+07	1.85933e+07
1318	203.043	202.035	0.834	3.83519e+06	3.98228e+06	4.10826e+06	3.13783e+06	3.35105e+06	3.86386e+06	2.40547e+06	1.77065e+06	2.87953e+06	6.06348e+06	5.11713e+06	4.10637e+06	4.11081e+06	5.4308e+06	3.56641e+06
1319	203.079	202.071	0.849	1.28695e+07	1.36359e+07	1.03743e+07	8.9637e+06	8.06439e+06	1.10108e+07	9.4466e+06	6.23636e+06	1.38346e+07	1.0549e+07	2.04641e+07	2.01531e+07	1.43001e+07	1.34841e+07	9.52724e+06
1320	203.079	202.072	1.22	3.55483e+06	3.66936e+06	5.88883e+06	4.15656e+06	4.38693e+06	4.6051e+06	3.05618e+06	3.4452e+06	3.97851e+06	2.7646e+06	4.37625e+06	4.58141e+06	6.21761e+06	4.32867e+06	4.33697e+06
1321	203.115	202.108	1.342	8.51863e+06	6.41408e+06	6.17874e+06	1.19606e+07	1.13041e+07	6.41158e+06	4.18632e+06	7.69618e+06	1.56803e+07	1.05168e+07	7.08199e+06	6.72886e+06	9.66481e+06	9.33655e+06	5.64075e+06
1322	203.115	202.108	2.919	5.04013e+06	3.90383e+06	4.48331e+06	2.64656e+06	3.10583e+06	4.72195e+06	2.8829e+06	2.0041e+06	2.20443e+06	4.08541e+06	8.88448e+06	6.85719e+06	3.94027e+06	4.19663e+06	5.81784e+06
1323	203.115	202.108	2.389	772349	1.52432e+06	1.4972e+06	173619	392783	870843	693501	712268	519233	1.02045e+06	1.88887e+06	1.93161e+06	869775	1.38767e+06	844385
1324	204.027	203.02	0.758	8.13117e+07	6.90469e+07	7.87957e+07	8.07414e+07	8.55298e+07	8.66628e+07	7.32936e+07	8.36105e+07	8.6406e+07	6.67135e+07	7.71952e+07	6.29251e+07	7.58784e+07	7.30964e+07	7.31209e+07
1325	204.039	203.032	5.537	9.41993e+06	1.08988e+07	9.26244e+06	3.71168e+06	9.99594e+06	5.29779e+06	1.62729e+07	1.84015e+07	9.39489e+06	8.35087e+06	9.24175e+06	7.21681e+06	7.53269e+06	6.66516e+06	5.96188e+06
1326	204.058	203.05	0.813	4.42491e+06	3.77181e+06	4.4548e+06	3.56541e+06	3.54859e+06	4.03037e+06	3.82625e+06	3.28657e+06	3.31275e+06	5.32649e+06	5.06199e+06	5.13748e+06	3.90094e+06	4.02313e+06	2.88987e+06
1327	204.063	203.055	2.999	607804	517199	510262	503984	369719	960205	432379	197787	201046	868988	1.65078e+06	984966	759465	455574	438436
1328	204.063	249.061	0.849	3.14164e+07	2.81773e+07	2.76568e+07	2.45835e+07	1.85648e+07	2.4075e+07	2.5545e+07	2.02061e+07	2.35574e+07	3.32369e+07	4.29736e+07	3.64351e+07	3.74664e+07	3.36357e+07	2.37701e+07
1329	204.074	203.067	0.821	8.40767e+06	7.96355e+06	6.39815e+06	5.19934e+06	7.12588e+06	6.12347e+06	6.88993e+06	4.62378e+06	8.19889e+06	8.99303e+06	9.3777e+06	8.19736e+06	7.1909e+06	5.83327e+06	4.88566e+06
1330	204.089	203.082	3.202	6.28117e+08	5.42426e+08	5.76166e+08	6.76483e+08	8.07538e+08	5.2175e+08	5.23332e+08	6.01864e+08	7.68099e+08	4.3047e+08	5.58069e+08	4.71343e+08	4.76333e+08	4.43093e+08	4.66427e+08
1331	204.099	203.092	3.547	3.24186e+07	2.33443e+07	2.46748e+07	2.05883e+07	1.29763e+07	3.03224e+07	2.40893e+07	1.54545e+07	1.82041e+07	3.41848e+07	3.01249e+07	4.11435e+07	2.25546e+07	2.54621e+07	2.5833e+07
1332	204.099	203.092	4.146	2.63178e+07	2.40569e+07	2.46467e+07	2.07197e+07	1.46594e+07	2.63717e+07	2.00938e+07	1.59572e+07	1.84877e+07	3.38518e+07	3.39945e+07	3.50755e+07	2.7344e+07	2.64061e+07	2.47708e+07
1333	204.099	203.092	3.86	2.25735e+07	2.1349e+07	2.29965e+07	2.29075e+07	1.21001e+07	2.54925e+07	2.23768e+07	1.19706e+07	2.00208e+07	3.2782e+07	2.92731e+07	3.47388e+07	1.37094e+07	1.82305e+07	2.37568e+07
1334	204.099	203.092	4.925	2.59155e+06	2.87571e+06	3.03793e+06	2.88675e+06	1.7109e+06	2.52662e+06	1.93257e+06	1.75968e+06	3.31845e+06	3.27169e+06	3.46406e+06	4.073e+06	2.98197e+06	2.78122e+06	2.60405e+06
1335	204.101	407.194	3.553	201994	153756	265507	904505	141744	89596.6	205569	119966	320666	176181	55198.4	177204	165175	168358	84751.7
1336	204.135	203.128	5.387	5.27072e+06	4.58951e+06	4.01205e+06	5.71796e+06	3.94384e+06	7.41443e+06	2.23235e+06	1.90978e+06	2.70019e+06	7.91301e+06	5.96554e+06	6.95023e+06	3.66493e+06	2.49373e+06	3.3052e+06
1337	204.136	203.128	4.892	1.65915e+06	1.84885e+06	1.51843e+06	2.72081e+06	1.7674e+06	2.58119e+06	382360	222925	2.36492e+06	1.8467e+06	1.31341e+06	1.91717e+06	817047	1.75417e+06	2.85678e+06
1338	204.136	203.128	5.252	1.52785e+06	1.44853e+06	1.41743e+06	1.71989e+06	1.21367e+06	2.27247e+06	1.30151e+06	824637	747171	1.81467e+06	1.76739e+06	2.25421e+06	1.06079e+06	1.13347e+06	878783
1339	204.136	203.128	4.222	9.71336e+06	9.82968e+06	1.01785e+07	1.50163e+07	3.95079e+06	7.93483e+06	5.61728e+06	3.00036e+06	4.30469e+06	1.6651e+07	1.27517e+07	1.75758e+07	7.54603e+06	4.8781e+06	2.11308e+06
1340	204.136	203.128	5.585	1.75309e+06	1.55181e+06	1.80731e+06	1.82043e+06	785922	3.26969e+06	1.0191e+06	637705	593728	1.72783e+06	2.84467e+06	3.96234e+06	1.02096e+06	852839	874108
1341	204.136	203.128	4.686	1.76871e+07	1.76602e+07	1.78547e+07	1.45112e+07	1.58584e+07	1.85592e+07	1.02357e+07	9.20475e+06	1.21407e+07	2.4064e+07	2.48145e+07	2.36769e+07	1.93636e+07	1.54494e+07	1.92682e+07
1342	204.136	203.128	4.77	3.58417e+06	3.29693e+06	3.85914e+06	2.08245e+06	1.05118e+06	2.7906e+06	483929	374968	5.58131e+06	5.52497e+06	7.33358e+06	6.58701e+06	399463	3.5857e+06	6.48041e+06
1343	204.851	203.844	1.086	3.51968e+06	8.75666e+06	9.23845e+06	1.31239e+07	1.00463e+07	8.9531e+06	6.71519e+06	1.45854e+07	1.93828e+07	5.72425e+06	7.00269e+06	4.58801e+06	9.22752e+06	7.75038e+06	4.16494e+06
1344	204.986	203.979	3.169	1.21753e+06	1.12333e+06	1.06301e+06	1.53555e+06	5.89e+06	1.12897e+06	1.29099e+06	1.23975e+06	1.86623e+06	1.57126e+06	967980	898885	1.1084e+06	1.29853e+06	887789
1345	204.986	203.979	3.529	1.35398e+07	1.69682e+07	1.61504e+07	1.56043e+07	1.53529e+07	1.56756e+07	3.23643e+07	1.62906e+07	1.41484e+07	1.56318e+07	1.35699e+07	1.58498e+07	2.56935e+07	1.66802e+07	2.87554e+07
1346	205.011	204.004	0.755	4.01061e+07	3.45475e+07	3.39189e+07	4.46486e+07	4.65559e+07	4.47882e+07	3.13548e+07	2.06704e+07	4.06131e+07	2.96457e+07	3.00773e+07	3.79305e+07	3.36542e+07	3.93921e+07	3.96341e+07
1347	205.027	204.019	1.276	823458	861787	790732	1.37847e+06	1.64553e+06	1.28335e+06	610026	1.21883e+06	2.18542e+06	607999	1.06209e+06	391869	1.89968e+06	1.03714e+06	618226
1348	205.037	204.03	4.569	1.01917e+06	938832	955791	904141	1.26562e+06	1.11648e+06	673995	545107	1.07926e+06	818972	1.40701e+06	850235	1.21023e+06	1.12441e+06	995503
1349	205.037	204.03	3.156	1.09715e+07	1.05088e+07	1.0234e+07	2.30061e+07	6.77657e+06	3.54853e+07	7.75656e+06	3.01252e+06	5.63359e+06	8.29111e+06	7.12696e+06	5.37761e+06	5.64314e+06	5.41919e+06	5.09736e+06
1350	205.05	204.043	1.161	8.38499e+06	6.58542e+06	8.66108e+06	6.74153e+06	9.46004e+06	9.3546e+06	5.67763e+06	1.22876e+07	1.20529e+07	6.8542e+06	6.22931e+06	7.08274e+06	9.38845e+06	5.61619e+06	5.61518e+06
1351	205.073	204.066	4.986	2.43503e+07	2.49226e+07	2.42935e+07	1.30375e+07	2.59845e+07	2.15162e+07	2.71396e+07	1.23236e+07	1.1665e+07	2.89145e+07	2.49346e+07	4.04551e+07	2.69133e+07	2.79509e+07	3.19506e+07
1352	205.073	204.066	5.232	119739	2.31037e+06	1.99907e+06	9.26119e+06	7.71286e+06	120374	182387	213130	178751	339524	199957	264527	283968	277278	177216
1353	205.077	204.07	4.099	1.4447e+06	1.52578e+06	1.502e+06	1.41656e+06	910623	1.28868e+06	1.1644e+06	832860	636105	2.60316e+06	2.52415e+06	2.67891e+06	1.65919e+06	1.3056e+06	1.32692e+06
1354	205.085	204.077	1.585	654280	403073	518545	336827	258255	563748	386666	191429	197776	609373	858553	662587	527849	413712	338405
1355	205.094	204.087	1.285	4.69803e+06	3.54258e+06	3.3467e+06	2.87929e+06	3.38532e+06	4.60708e+06	2.35794e+06	2.35844e+06	2.49418e+06	3.36621e+06	7.12213e+06	6.16678e+06	3.29883e+06	4.21309e+06	4.19573e+06
1356	205.095	204.087	0.836	2.22142e+07	2.02863e+07	2.57433e+07	2.78041e+07	1.40372e+07	2.07335e+07	1.34148e+07	1.26889e+07	1.01586e+07	3.82545e+07	3.86953e+07	3.97701e+07	1.53266e+07	2.0678e+07	1.49765e+07
1357	205.095	204.087	1.16	4.3284e+06	3.66703e+06	2.96007e+06	5.11704e+06	1.1207e+06	1.80767e+06	2.4036e+06	1.76122e+06	2.41076e+06	5.06364e+06	4.05164e+06	6.35495e+06	2.62154e+06	2.34803e+06	2.27725e+06
1358	205.866	204.859	1.038	1.29147e+06	1.06844e+06	1.40327e+06	2.45898e+06	3.60458e+07	198270	177490	111555	718951	340694	2.1017e+06	261647	112961	332070	793327
1359	205.948	204.941	0.891	1.65975e+06	2.02935e+06	1.82207e+06	431093	2.27631e+06	1.50797e+06	1.70779e+06	1.85199e+06	579600	724038	1.72963e+06	1.72563e+06	4.74254e+06	3.25191e+06	3.53785e+06
1360	205.995	204.988	0.84	5.67456e+06	5.65377e+06	5.56537e+06	2.99322e+06	2.32215e+06	4.40366e+06	5.2388e+06	4.04519e+06	1.65447e+06	7.25565e+06	4.56683e+06	1.03074e+07	5.66676e+06	5.73161e+06	7.60656e+06
1361	206.024	205.017	1.633	1.63248e+06	1.65764e+06	1.62713e+06	1.69773e+06	1.53948e+06	1.65343e+06	1.28159e+06	1.53416e+06	1.13028e+06	1.69464e+06	3.15897e+06	1.96418e+06	2.44013e+06	1.85851e+06	1.79224e+06
1362	206.032	205.024	0.931	430559	390700	371425	1.02395e+06	539013	637217	433926	426596	346776	686488	607838	856088	1.36484e+06	654616	463130
1363	206.033	241.002	0.93	3.59317e+06	3.68449e+06	3.10179e+06	4.09625e+06	2.07783e+06	3.73105e+06	2.84376e+06	1.92593e+06	3.5779e+06	2.27957e+06	4.03717e+06	3.06504e+06	5.60775e+06	4.80757e+06	3.5654e+06
1364	206.061	205.053	4.598	3.48208e+06	3.72761e+06	3.40456e+06	3.48279e+06	2.32041e+06	4.55372e+06	2.49402e+06	2.15025e+06	2.13244e+06	3.97822e+06	5.0807e+06	5.01864e+06	3.56623e+06	2.86676e+06	3.52251e+06
1365	206.061	205.054	3.635	313006	409114	307645	382532	312321	258547	560752	338542	488143	351995	905795	1.25197e+06	1.44049e+06	229761	709119
1366	206.061	205.054	3.836	404348	440138	505415	370591	183594	375842	446174	433319	370374	452803	1.14336e+06	1.42404e+06	1.27021e+06	827776	655532
1367	206.078	205.071	0.89	1.37719e+07	1.40484e+07	1.29396e+07	1.1674e+07	9.19235e+06	1.44174e+07	1.33135e+07	7.65889e+06	1.07519e+07	1.67217e+07	2.10366e+07	1.7603e+07	1.59378e+07	1.49758e+07	1.3922e+07
1368	206.078	205.071	2.609	790174	516478	585127	582943	555668	726343	619435	433397	258642	551905	841351	1.17054e+06	2.06783e+06	1.18139e+06	1.08211e+06
1369	206.079	205.071	1.195	3.23264e+06	1.96903e+06	2.11773e+06	3.30933e+06	1.49069e+06	2.27888e+06	1.43727e+06	1.2634e+06	1.40015e+06	3.55057e+06	3.4463e+06	2.53917e+06	2.69081e+06	2.2326e+06	2.29967e+06
1370	206.079	205.071	3.052	1.52039e+07	1.26689e+07	1.18603e+07	8.56167e+06	953628	7.71659e+06	1.27353e+07	4.42878e+06	884819	3.76464e+07	2.75595e+07	4.24388e+07	2.85679e+06	7.13434e+06	1.09248e+07
1371	206.115	205.108	4.568	1.19407e+07	1.40176e+07	1.2242e+07	1.21866e+07	8.37616e+06	1.35022e+07	1.1726e+07	8.49127e+06	1.30901e+07	1.41817e+07	1.4993e+07	1.73812e+07	1.26806e+07	1.16971e+07	1.3942e+07
1372	206.115	205.108	4.36	9.15662e+06	8.46663e+06	8.83064e+06	8.87273e+06	4.96501e+06	8.56753e+06	7.89175e+06	5.93185e+06	7.57625e+06	1.18636e+07	1.14291e+07	1.19983e+07	9.21097e+06	8.51865e+06	9.26788e+06
1373	206.13	205.123	9.61	1.15309e+07	1.42613e+07	1.53631e+07	6.77854e+06	5.60664e+06	4.78457e+06	1.88921e+07	1.27608e+07	3.29258e+07	4.27693e+06	3.11073e+06	1.8798e+06	2.06942e+07	1.52086e+07	1.92579e+07
1374	206.846	205.839	1.094	4.40556e+06	1.14318e+07	1.11161e+07	1.63211e+07	1.16847e+07	1.11092e+07	7.98594e+06	1.7992e+07	2.42632e+07	8.26519e+06	9.53084e+06	5.75756e+06	1.12834e+07	9.56826e+06	5.27604e+06
1375	206.846	205.839	2.448	599073	4.61845e+06	1.2379e+06	1.74143e+06	3.19345e+06	2.30531e+06	1.67868e+06	4.3861e+06	1.34747e+06	2.60734e+06	2.00377e+06	1.04774e+06	1.21888e+06	1.0901e+06	1.08405e+06
1376	206.922	205.915	1.032	1.40483e+07	1.23741e+07	1.4593e+07	8.85991e+06	4.01504e+06	1.25936e+07	2.17612e+07	9.07639e+06	3.05914e+06	1.63054e+07	8.34043e+06	2.4449e+07	6.38815e+06	3.13653e+06	2.10891e+07
1377	207.009	206.002	1.158	3.1311e+06	4.30242e+06	2.8942e+06	3.19686e+06	5.14359e+06	2.87498e+06	2.72779e+06	3.26507e+06	7.9877e+06	2.75174e+06	2.37356e+06	1.27589e+06	4.00342e+06	1.71102e+06	3.22138e+06
1378	207.035	206.028	4.472	598354	611436	602259	349005	256676	1.25964e+06	718725	505267	575740	315396	868990	986245	656421	510066	361650
1379	207.036	206.029	3.745	2.19661e+07	108660	102561	180882	47700.7	106843	87744	55772.7	73794.9	206857	2.74892e+06	140688	1.67197e+06	74823.5	2.44052e+06
1380	207.052	206.045	3.415	1.02312e+07	9.67204e+06	1.04105e+07	1.41782e+07	9.61823e+06	1.25667e+07	1.09793e+07	7.60623e+06	9.38239e+06	9.24804e+06	1.0015e+07	8.64644e+06	1.30035e+07	1.09014e+07	1.00155e+07
1381	207.053	206.045	3.755	1.18883e+09	1.08787e+09	1.09258e+09	2.13471e+09	2.69575e+08	1.14257e+09	8.04024e+08	4.2964e+08	3.60401e+08	2.40833e+09	1.62508e+09	1.4306e+09	2.88509e+08	5.99934e+08	9.01492e+08
1382	207.053	206.045	4.035	8.16475e+06	8.02726e+06	7.11334e+06	4.27038e+06	3.57313e+06	4.84142e+06	9.52285e+06	5.65429e+06	7.34645e+06	7.66975e+06	1.11185e+07	9.38138e+06	1.55591e+07	9.5909e+06	8.80898e+06
1383	207.089	206.082	4.508	995206	1.16456e+06	982553	447159	2.00171e+06	760335	380198	220985	237972	3.45453e+06	1.81983e+06	1.87538e+06	319532	688284	1.15816e+06
1384	207.089	206.082	4.743	1.47353e+07	1.45995e+07	1.29114e+07	1.59343e+07	1.01551e+07	1.74138e+07	1.35718e+07	1.04174e+07	7.12244e+06	1.70153e+07	1.70682e+07	1.98982e+07	1.82753e+07	1.32106e+07	1.04689e+07
1385	207.089	206.082	4.258	5.13202e+06	4.76218e+06	4.96567e+06	2.71438e+06	2.12427e+06	4.97758e+06	7.20675e+06	5.4655e+06	2.84944e+06	7.5221e+06	8.27356e+06	1.038e+07	7.79923e+06	5.97308e+06	5.3855e+06
1386	207.093	206.085	1.426	439488	372945	307462	848737	388937	372427	388204	268825	419052	298950	407363	439185	955193	364162	305021
1387	207.11	206.103	1.156	913852	807824	914543	1.3633e+06	638441	472664	622097	467291	548848	4.20539e+06	1.3336e+06	2.7534e+06	576661	294297	262394
1388	207.11	206.103	0.819	1.6293e+07	1.59801e+07	1.5975e+07	1.83209e+07	3.36348e+06	4.68556e+06	7.77207e+06	7.63913e+06	4.49239e+06	3.8166e+07	2.81876e+07	4.76141e+07	7.86766e+06	4.7803e+06	6.30925e+06
1389	207.131	413.254	3.76	140529	97104.4	128605	120769	230748	224477	247644	62816.3	60226.8	138112	118043	253599	162513	335196	360718
1390	207.133	206.125	3.752	1.86901e+06	73919.4	1.9537e+06	123050	610668	72682.7	1.65627e+06	37941	34759.9	5.46444e+06	104724	95707.2	37346.5	1.0965e+06	2.06484e+06
1391	207.861	206.854	1.051	1.61794e+06	1.33372e+06	1.78349e+06	3.10234e+06	4.65398e+07	242702	65996.8	96727.1	876056	368420	2.53558e+06	114773	51719.1	394992	982604
1392	207.922	206.915	1.373	2.78931e+07	2.85175e+07	2.98307e+07	1.56489e+07	7.525e+06	2.31675e+07	4.99405e+07	2.18924e+07	6.26324e+06	2.84878e+07	2.31933e+07	6.08419e+07	1.3482e+07	2.82418e+07	5.44836e+07
1393	207.922	206.915	1.023	2.0121e+07	1.82519e+07	2.30937e+07	9.29285e+06	5.32039e+06	1.47079e+07	2.98632e+07	1.20403e+07	4.23032e+06	2.1865e+07	1.30453e+07	3.384e+07	8.54578e+06	1.46009e+07	2.97387e+07
1394	207.959	206.951	3.131	903493	935597	1.05716e+06	216959	251381	1.37832e+06	875909	417242	188673	1.2145e+06	1.68439e+06	2.69753e+06	708694	1.05018e+06	2.25141e+06
1395	207.959	206.951	2.01	1.71476e+06	1.7416e+06	1.68347e+06	524498	201830	1.47196e+06	767963	298082	221876	2.99362e+06	2.81983e+06	5.46629e+06	736155	1.48793e+06	3.52415e+06
1396	207.98	206.972	14.702	4.68729e+06	5.76812e+06	5.46332e+06	6.91792e+06	6.52446e+06	4.30865e+06	4.29594e+06	3.4479e+06	4.16679e+06	6.11967e+06	5.66087e+06	4.88882e+06	5.36073e+06	4.45057e+06	5.88191e+06
1397	207.995	206.988	1.055	6.91704e+06	6.82916e+06	6.52231e+06	3.22195e+06	2.12072e+06	3.99374e+06	6.48049e+06	5.0424e+06	1.17033e+06	7.4911e+06	4.95037e+06	7.46345e+06	3.13928e+06	5.82324e+06	6.93197e+06
1398	208.003	206.996	1.359	5.36295e+06	5.39614e+06	5.24722e+06	5.49162e+06	4.0481e+06	4.37121e+06	4.65733e+06	2.91576e+06	3.66674e+06	6.86097e+06	8.46828e+06	8.99989e+06	8.27514e+06	7.10563e+06	7.11241e+06
1399	208.004	206.996	0.838	4.1791e+06	3.76461e+06	4.13933e+06	3.16753e+06	1.8986e+06	4.04248e+06	3.8825e+06	1.95843e+06	3.42624e+06	3.0266e+06	4.74663e+06	5.22664e+06	3.65278e+06	3.60946e+06	3.9649e+06
1400	208.019	207.012	4.656	2.17431e+06	2.02048e+06	2.26997e+06	4.37864e+06	2.49605e+06	1.00327e+06	2.63555e+06	885037	510013	5.20115e+06	1.69004e+06	1.86915e+06	1.22312e+06	1.88468e+06	2.50766e+06
1401	208.058	207.05	0.799	4.13564e+07	4.03926e+07	3.74805e+07	4.32534e+07	2.26051e+07	4.03271e+07	1.92553e+07	3.99029e+07	2.88699e+07	4.80716e+07	2.82758e+07	2.31701e+07	4.42365e+07	2.26723e+07	3.27605e+07
1402	208.073	207.065	4.336	856323	543454	475456	357287	402761	627775	526936	370829	454091	575873	1.01895e+06	544165	726115	729750	496507
1403	208.073	207.065	4.135	490590	579193	532799	506653	232584	477309	266433	412259	206821	1.22185e+06	1.47733e+06	979122	302588	387318	600964
1404	208.073	207.066	4.574	3.94991e+06	4.10287e+06	5.31814e+06	4.68889e+06	3.90542e+06	4.99507e+06	3.25034e+06	3.31217e+06	3.02816e+06	3.23545e+06	2.74171e+06	3.70791e+06	6.24796e+06	4.37279e+06	2.42317e+06
1405	208.074	253.072	4.563	1.39101e+06	628018	861690	2.75872e+06	1.07461e+06	2.12328e+06	878474	2.09299e+06	800974	443065	590458	1.25144e+06	2.03762e+06	927009	549839
1406	208.076	207.069	4.811	682108	637650	819257	710064	642269	780369	461228	397938	836771	1.20584e+06	867017	892384	858632	712853	660293
1407	208.076	207.069	3.825	780150	880558	791339	1.76286e+06	374160	1.47079e+06	450528	225925	134487	2.50989e+06	796509	2.78278e+06	655504	263551	415436
1408	208.076	207.069	4.067	660339	627655	579704	742751	535191	469888	373404	352804	355358	576774	1.49721e+06	1.20989e+06	1.28109e+06	732849	534979
1409	208.077	207.069	3.489	2.49316e+06	2.63226e+06	2.48013e+06	1.77663e+06	1.57134e+06	1.64288e+06	2.43971e+06	1.79187e+06	1.97339e+06	2.25345e+06	4.14244e+06	3.05926e+06	3.46786e+06	2.63079e+06	2.34804e+06
1410	208.093	243.062	0.828	1.22916e+07	1.7055e+07	1.97812e+07	1.47287e+07	9.6737e+06	1.74388e+07	1.79885e+07	1.88134e+07	4.27173e+06	2.02637e+07	1.90141e+07	2.01762e+07	2.24248e+07	1.46071e+07	1.44726e+07
1411	208.094	207.087	0.845	2.39713e+06	2.00237e+06	1.75782e+06	1.61739e+06	1.98137e+06	2.91047e+06	1.68316e+06	1.89067e+06	2.13026e+06	2.31148e+06	3.57875e+06	2.48409e+06	3.52268e+06	3.07027e+06	2.19758e+06
1412	208.094	207.087	1.186	1.55796e+06	3.03718e+06	2.3821e+06	1.15491e+06	2.10837e+06	2.12883e+06	1.63933e+06	1.54574e+06	1.00707e+06	2.04925e+06	1.72993e+06	2.05242e+06	2.85852e+06	2.40519e+06	2.32744e+06
1413	208.146	207.138	7.884	1.54509e+06	1.70771e+06	1.92861e+06	1.40368e+06	1.84593e+06	1.09657e+06	874694	469907	1.529e+06	2.54391e+06	3.28341e+06	825822	2.43759e+06	1.93837e+06	579990
1414	208.844	207.836	1.089	3.62405e+06	1.04434e+07	1.14767e+07	1.5722e+07	1.25085e+07	1.05541e+07	9.21941e+06	1.77253e+07	2.13927e+07	7.19484e+06	7.38438e+06	5.72316e+06	1.2054e+07	9.20019e+06	5.05501e+06
1415	208.844	207.836	2.436	756706	2.6854e+06	1.28442e+06	1.6949e+06	2.39694e+06	2.66452e+06	1.25689e+06	4.51998e+06	1.3695e+06	3.1731e+06	1.95684e+06	1.36498e+06	1.45415e+06	1.37356e+06	1.26952e+06
1416	208.925	207.918	14.583	2.85247e+06	2.45792e+06	2.74383e+06	1.8853e+06	2.43671e+06	1.48559e+06	3.60884e+06	2.21274e+06	2.44493e+06	3.33671e+06	3.05896e+06	2.12833e+06	1.91833e+06	2.4149e+06	2.79211e+06
1417	208.938	207.931	1.113	643574	1.13478e+06	1.41239e+06	1.37851e+06	1.15787e+06	1.07839e+06	1.45098e+06	1.25742e+06	1.53218e+06	1.84486e+06	878690	1.43288e+06	923845	992877	1.28911e+06
1418	209.054	208.047	2.459	1.25832e+06	1.04012e+06	965042	1.71854e+06	960902	1.18588e+06	897442	490405	740787	1.43351e+06	2.1159e+06	1.47279e+06	692796	766470	484174
1419	209.068	208.061	3.258	3.50682e+06	2.45154e+06	2.61944e+06	2.17206e+06	1.83325e+06	2.23188e+06	2.50941e+06	1.76824e+06	1.74293e+06	3.75053e+06	2.69216e+06	3.40918e+06	2.79768e+06	2.5607e+06	2.52036e+06
1420	209.068	208.061	0.911	1.13373e+06	1.50584e+06	842055	487433	530803	811552	865502	727761	503326	1.32387e+06	1.99237e+06	1.68269e+06	2.4999e+06	1.0576e+06	1.10634e+06
1421	209.072	208.064	3.03	6.16752e+06	5.7623e+06	5.17243e+06	3.48352e+06	1.20294e+06	2.96037e+06	1.12995e+07	8.97674e+06	3.4028e+06	4.66866e+06	9.51001e+06	7.18024e+06	3.20041e+06	3.04449e+06	3.52774e+06
1422	209.072	208.065	2.705	1.96196e+06	1.85359e+06	1.9689e+06	976962	164610	1.83899e+06	6.50598e+06	3.12097e+06	1.93542e+06	863603	2.54238e+06	2.42412e+06	405117	370306	556876
1423	209.105	208.097	2.476	607585	643924	979967	416844	752570	572601	1.04171e+06	686507	536420	605997	826756	1.08403e+06	1.08965e+06	1.0676e+06	1.1187e+06
1424	209.852	208.845	0.739	1.78647e+08	1.69181e+08	1.75201e+08	1.67448e+08	1.90089e+08	1.875e+08	1.78556e+08	2.07942e+08	1.89727e+08	1.44095e+08	1.43168e+08	1.01355e+08	7.89051e+07	1.80291e+08	1.22795e+08
1425	209.858	208.851	1.037	416491	294385	419959	832088	1.33694e+07	103162	172834	108628	531958	245692	563839	254783	109998	276932	237331
1426	209.919	208.912	1.04	5.4832e+06	4.60481e+06	6.10928e+06	2.75111e+06	1.73247e+06	4.6987e+06	8.86098e+06	3.18665e+06	1.56507e+06	7.12342e+06	4.03228e+06	9.28338e+06	3.27083e+06	4.62243e+06	7.7175e+06
1427	209.968	208.96	14.509	833620	953260	880730	945991	597094	685753	582764	813415	633258	804238	714952	1.06156e+06	557641	966568	832738
1428	210.006	208.998	3.912	918619	903730	789105	239261	901653	905631	793378	719402	1.01274e+06	850400	1.09638e+06	602667	746184	817900	879156
1429	210.019	209.012	0.826	8.56442e+06	1.06966e+07	1.02139e+07	1.32573e+07	6.83576e+06	1.20585e+07	5.86123e+06	4.81576e+06	8.31986e+06	9.02153e+06	1.58665e+07	9.54114e+06	1.22429e+07	1.03855e+07	1.01465e+07
1430	210.019	209.012	1.408	197018	200310	226504	171109	241981	257009	118091	80765.7	177610	280896	383576	349757	258561	372039	342017
1431	210.021	465.041	1.418	693651	555629	625616	440300	116813	222319	704215	502730	112314	869309	725471	970914	273215	491959	714523
1432	210.052	209.045	4.938	6.93204e+06	7.44562e+06	8.10861e+06	1.04739e+07	6.9887e+06	9.98381e+06	5.32245e+06	4.05817e+06	5.60707e+06	6.71062e+06	1.03401e+07	9.07861e+06	7.92948e+06	6.33708e+06	6.57235e+06
1433	210.052	209.045	4.455	2.6644e+06	2.7405e+06	2.60274e+06	2.27223e+06	2.75362e+06	2.89891e+06	2.29083e+06	3.45049e+06	2.75696e+06	2.74538e+06	2.59934e+06	2.95414e+06	4.00865e+06	3.40395e+06	3.32407e+06
1434	210.053	209.045	3.467	3.0822e+06	1.45313e+06	2.39628e+06	3.65359e+06	984147	1.5852e+06	2.16799e+06	1.11492e+06	682160	2.74394e+06	2.39472e+06	2.55382e+06	2.75004e+06	2.09381e+06	2.08503e+06
1435	210.056	209.049	2.817	402809	318228	398305	215588	208886	374857	537394	271625	352351	536011	564347	623284	369384	474471	493166
1436	210.064	209.056	2.262	7.00936e+06	5.80315e+06	6.78804e+06	6.18381e+06	6.33194e+06	4.31334e+06	4.76044e+06	5.89847e+06	4.0915e+06	5.8141e+06	7.32166e+06	5.378e+06	6.12485e+06	5.75841e+06	4.55187e+06
1437	210.086	209.079	5.309	1.17277e+07	1.19534e+07	1.03636e+07	1.01793e+07	1.08249e+07	1.45645e+07	7.05464e+06	1.06236e+07	6.98654e+06	1.17218e+07	1.08146e+07	1.43033e+07	9.42117e+06	9.50933e+06	9.34987e+06
1438	210.089	209.081	4.008	795809	745722	1.52487e+06	1.49087e+06	876994	1.28526e+06	1.0151e+06	502168	781354	796581	1.15411e+06	1.35607e+06	809959	961549	653057
1439	210.089	209.081	4.718	7.82414e+06	7.89904e+06	7.08428e+06	1.10546e+07	5.09744e+06	1.20567e+07	6.76099e+06	5.52756e+06	4.90066e+06	5.22654e+06	8.92416e+06	9.22935e+06	7.97779e+06	6.49601e+06	5.01003e+06
1440	210.089	209.081	4.233	1.12049e+06	2.89174e+06	2.32083e+06	2.34963e+06	1.80759e+06	2.97407e+06	1.84894e+06	924958	1.58403e+06	1.45712e+06	1.33591e+06	3.14863e+06	1.28021e+06	2.35641e+06	1.31588e+06
1441	210.092	209.085	4.139	2.52096e+07	2.48454e+07	2.51082e+07	2.06663e+07	1.47439e+07	1.95326e+07	2.60015e+07	1.54463e+07	2.60995e+07	2.43945e+07	3.56899e+07	3.00984e+07	3.44929e+07	3.01643e+07	2.8258e+07
1442	210.092	209.085	4.491	1.79538e+06	1.79991e+06	1.86637e+06	2.04001e+06	1.36892e+06	1.79139e+06	1.77451e+06	1.40153e+06	1.54973e+06	2.11356e+06	3.35188e+06	2.92152e+06	2.1854e+06	1.60944e+06	1.46454e+06
1443	210.102	209.094	5.291	4.68539e+06	4.24715e+06	4.10499e+06	4.40217e+06	1.5123e+07	2.95657e+06	3.56581e+06	4.47868e+06	3.50752e+06	3.54708e+06	5.57945e+06	3.28211e+06	4.4284e+06	3.13723e+06	3.61645e+06
1444	210.125	209.118	8.454	2.70491e+06	2.63353e+06	2.6607e+06	4.95484e+06	2.80517e+06	2.80236e+06	2.07455e+06	2.6556e+06	1.50232e+06	1.53634e+06	2.41302e+06	2.08911e+06	3.40634e+06	2.53841e+06	2.30336e+06
1445	210.125	209.118	5.91	852738	907468	759358	759647	715387	1.93937e+06	721728	297019	400662	1.26469e+06	1.61069e+06	1.5389e+06	667074	660338	878195
1446	210.125	209.118	5.622	124350	377849	382607	233290	160995	112504	99425.2	147200	191171	566263	340716	854994	177219	155807	369416
1447	210.125	209.118	6.746	1.75592e+06	1.9403e+06	1.38861e+06	1.13117e+06	1.08097e+06	2.19974e+06	913219	960098	743330	1.58292e+06	1.87379e+06	2.14615e+06	1.32569e+06	888056	821345
1448	210.162	209.154	7.942	1.90343e+07	6.93986e+06	2.4705e+07	8.74065e+06	8.15784e+06	2.64684e+07	5.04715e+06	5.01869e+06	7.2299e+06	5.34128e+06	5.96575e+06	5.82259e+06	9.92518e+06	5.71737e+06	1.3154e+07
1449	210.841	209.833	1.093	861760	3.37847e+06	2.19843e+06	4.01091e+06	3.28405e+06	2.40404e+06	1.83012e+06	4.26712e+06	5.38201e+06	1.98691e+06	2.00669e+06	1.02884e+06	2.73004e+06	2.2528e+06	1.29141e+06
1450	211.03	210.023	3.56	1.05934e+06	817269	984244	805317	745862	795944	831252	667593	848816	963438	1.31851e+06	1.28712e+06	1.17048e+06	975876	1.0402e+06
1451	211.033	210.026	2.719	1.64124e+06	1.82655e+06	1.90335e+06	638643	970273	3.00758e+06	1.60175e+06	950585	889086	3.13893e+06	3.42385e+06	4.9164e+06	1.28166e+06	1.36395e+06	1.13876e+06
1452	211.047	210.04	3.246	3.0217e+06	2.66138e+06	2.47947e+06	2.0574e+06	2.02392e+06	1.93257e+06	2.9192e+06	1.82761e+06	2.52945e+06	2.84405e+06	3.93909e+06	3.10912e+06	3.49705e+06	3.41534e+06	3.22981e+06
1453	211.047	210.04	0.938	815778	1.04126e+06	499577	535276	700379	558447	592651	460312	396304	1.32403e+06	4.76425e+06	4.20508e+06	1.07622e+06	1.08421e+06	794847
1454	211.051	210.044	3.168	929937	939103	925206	1.104e+06	294200	2.27025e+06	107423	110058	143494	1.67222e+06	4.22889e+06	3.16927e+06	98440.6	106167	98999.6
1455	211.084	210.077	4.045	458487	421627	314633	553511	341639	1.47445e+06	323619	234363	153658	826554	1.00456e+06	593208	277862	348030	289041
1456	211.084	256.083	1.169	861551	672650	1.11482e+06	398262	527789	729458	629532	626790	1.01796e+06	700487	2.2518e+06	1.26645e+06	1.12195e+06	931300	863391
1457	211.12	210.113	4.036	2.08632e+06	1.82242e+06	1.92751e+06	1.5582e+06	1.99674e+06	1.74511e+06	1.07792e+06	1.55166e+06	2.15504e+06	1.46302e+06	2.23526e+06	1.8809e+06	2.86907e+06	2.19905e+06	1.70595e+06
1458	211.849	210.842	0.741	1.49148e+08	1.42084e+08	1.40734e+08	1.47875e+08	1.48437e+08	1.56041e+08	1.48201e+08	1.74202e+08	1.61662e+08	1.47835e+08	1.26836e+08	9.82727e+07	1.36758e+08	1.4511e+08	1.04108e+08
1459	212.031	211.024	3.764	1.55868e+06	1.6499e+06	1.94254e+06	1.09805e+07	70882.7	930296	108198	68774.1	63007.8	7.5769e+06	1.05833e+06	1.33084e+06	135783	357909	795332
1460	212.063	211.056	5.418	697813	724571	620235	507115	5.63654e+06	86413.6	75995.8	129129	210455	124334	706338	112276	97236.4	88843.8	256412
1461	212.068	211.061	4.795	1.07706e+07	1.11142e+07	1.01105e+07	5.5171e+06	4.31071e+06	1.05795e+07	3.00763e+06	1.80879e+06	1.72508e+06	3.56042e+07	2.49377e+07	1.84223e+07	3.96342e+06	6.30579e+06	8.19225e+06
1462	212.068	211.061	4.928	8.60645e+06	9.39937e+06	9.05105e+06	1.38388e+07	5.84405e+06	1.40387e+07	3.68625e+06	2.10542e+06	1.19806e+06	1.48868e+07	1.48281e+07	1.87777e+07	2.19131e+06	2.12931e+06	2.1205e+06
1463	212.079	211.072	1.772	1.86066e+06	768387	750202	734102	615732	1.45496e+06	837747	600753	672649	3.36447e+06	1.2398e+06	2.35741e+06	936888	656126	481573
1464	212.089	211.082	1.164	1.60011e+06	1.42178e+06	1.47344e+06	1.85073e+06	1.58836e+06	1.22697e+06	1.65079e+06	1.18838e+06	1.64335e+06	2.05222e+06	1.93693e+06	2.25952e+06	1.73067e+06	1.8614e+06	1.96917e+06
1465	212.105	211.097	4.255	6.21078e+06	7.28762e+06	6.22511e+06	1.14408e+07	5.50457e+06	5.90832e+06	7.34171e+06	3.90547e+06	4.24098e+06	6.00549e+06	8.33399e+06	8.50729e+06	1.21566e+07	5.99852e+06	8.84014e+06
1466	212.14	247.109	3.893	202850	156991	162828	28024.5	25980	263484	306204	211854	28472.1	200113	280509	309400	136879	166372	262942
1467	212.141	211.133	7.68	432597	387447	465275	368167	369060	355468	359064	449984	582352	365303	436248	437811	653177	443849	302124
1468	212.141	211.133	6.335	5.02177e+07	4.80229e+07	4.78171e+07	3.97198e+07	2.88192e+07	6.10233e+07	2.57529e+07	1.62561e+07	2.0294e+07	6.83092e+07	1.10776e+08	1.05239e+08	2.96416e+07	3.47e+07	4.74732e+07
1469	212.141	211.133	7.168	4.1284e+06	3.71218e+06	4.81437e+06	4.15089e+06	1.82403e+06	3.42776e+06	2.45389e+06	2.18534e+06	5.47332e+06	4.18866e+06	2.9275e+06	4.30345e+06	5.71373e+06	4.51277e+06	3.45244e+06
1470	212.141	211.133	3.906	422975	444679	378219	168148	98576.5	299256	570061	403255	686671	247334	190560	149208	1.40084e+06	825926	658319
1471	212.881	211.873	7.471	659099	650732	695258	584114	373833	4.85265e+06	763275	578595	1.23329e+06	594661	429075	460959	992798	686629	589333
1472	212.881	211.874	1.098	1.30216e+06	4.10184e+06	1.08721e+06	5.40584e+06	4.35939e+06	1.37625e+06	4.16428e+06	4.26814e+06	7.17137e+06	2.51822e+06	2.9965e+06	1.20121e+06	4.07425e+06	2.73455e+06	2.24247e+06
1473	212.881	211.874	1.708	203363	6.01671e+06	6.75249e+06	987972	2.367e+06	1.29875e+07	1.01998e+06	3.92427e+06	1.29061e+07	1.59627e+06	2.87853e+06	6.60402e+06	8.01503e+06	2.56712e+06	948780
1474	212.881	211.874	15.919	226664	6.46949e+06	3.81175e+06	6.47714e+06	233130	2.03711e+07	2.97375e+06	221734	7.35953e+06	1.91265e+06	4.90907e+06	9.30374e+06	1.62132e+06	7.46091e+06	211755
1475	212.978	211.97	0.715	9.00964e+06	7.24038e+06	7.58895e+06	1.00748e+07	6.89836e+06	9.92925e+06	7.18866e+06	7.46235e+06	8.14226e+06	5.07387e+06	4.44836e+06	1.57891e+06	1.04346e+07	7.73282e+06	9.44464e+06
1476	213.009	212.002	3.963	1.64863e+07	1.70896e+07	1.60652e+07	9.51655e+07	3.14932e+07	6.40844e+06	4.98018e+06	1.02661e+06	944461	2.45379e+07	891749	425481	160201	588982	1.25777e+06
1477	213.028	212.02	0.715	2.78967e+06	5.98699e+06	2.78702e+06	4.82665e+06	5.93112e+06	5.49379e+06	2.40541e+06	4.19744e+06	4.07922e+06	4.02855e+06	3.25525e+06	2.07172e+06	4.961e+06	4.50758e+06	4.87613e+06
1478	213.03	212.023	1.591	1.69734e+06	1.26497e+06	1.45816e+06	3.10708e+06	1.75345e+06	2.38674e+06	68769.7	63932.3	67043.5	2.51547e+06	4.8056e+06	3.17349e+06	74433.8	64657.9	70531.7
1479	213.063	212.056	4.101	1.32917e+06	1.11016e+06	1.13264e+06	1.05655e+06	794384	1.21407e+06	980606	747633	728092	1.12077e+06	1.53771e+06	1.7905e+06	1.08392e+06	1.24543e+06	1.10389e+06
1480	213.063	212.056	0.858	1.2593e+07	1.01943e+07	1.15714e+07	6.78603e+06	8.03321e+06	1.29943e+07	7.59926e+06	4.71568e+06	9.93458e+06	1.0307e+07	1.44628e+07	9.70712e+06	1.48368e+07	7.45138e+06	4.9531e+06
1481	213.1	212.092	3.362	552941	1.08696e+06	671214	515188	556737	1.08611e+06	272078	212519	337746	556829	1.53767e+06	1.10164e+06	665708	480677	445199
1482	213.136	212.129	5.802	1.29836e+06	1.3518e+06	1.39647e+06	873451	385228	1.56716e+06	887750	796973	564422	1.82161e+06	2.46033e+06	3.12047e+06	1.58243e+06	1.62731e+06	1.75075e+06
1483	213.136	212.129	5.119	1.2225e+06	1.10597e+06	992231	1.22183e+06	181623	1.31208e+06	5.21886e+06	400440	552872	1.56593e+06	559944	419979	1.39073e+06	816528	272446
1484	213.846	212.839	0.739	6.27747e+07	6.01983e+07	5.35579e+07	5.71199e+07	6.95225e+07	6.17165e+07	6.51613e+07	7.00484e+07	6.16099e+07	4.99774e+07	4.79802e+07	4.56246e+07	5.01089e+07	5.39263e+07	5.35229e+07
1485	213.884	212.877	0.943	4.3479e+06	1.21143e+06	3.78183e+06	6.05575e+06	5.99477e+06	3.72291e+06	2.15106e+06	4.66046e+06	5.84223e+06	916910	3.63706e+06	1.13236e+06	3.59745e+06	4.79483e+06	2.8187e+06
1486	213.894	212.886	0.706	4.98935e+06	4.16854e+06	4.07937e+06	4.79278e+06	4.61337e+06	1.66757e+07	1.56701e+07	5.92012e+06	6.24143e+06	9.05754e+06	8.33702e+06	6.4387e+06	5.41615e+06	1.76888e+07	1.23646e+07
1487	213.894	212.886	0.922	1.01026e+07	7.41862e+06	5.89348e+06	1.00178e+07	1.4853e+07	2.24168e+07	1.3776e+07	1.48056e+07	1.19265e+07	7.14069e+06	8.36162e+06	2.75842e+06	8.21949e+06	1.83502e+07	2.0115e+07
1488	213.941	212.933	1.034	2.55177e+06	2.1234e+06	2.61266e+06	798122	623300	1.43074e+06	2.18427e+06	1.42372e+06	437292	3.5926e+06	2.36197e+06	2.28592e+06	1.50455e+06	1.87341e+06	2.44738e+06
1489	214.02	213.012	0.844	2.45637e+07	2.83841e+07	2.43479e+07	2.27341e+07	2.95437e+07	2.40366e+07	2.56708e+07	3.24478e+07	3.12842e+07	1.90756e+07	2.20734e+07	1.5476e+07	2.82018e+07	2.1516e+07	1.7409e+07
1490	214.047	213.04	2.766	1.23665e+06	1.18557e+06	1.14809e+06	1.17468e+06	742166	1.26587e+06	1.16077e+06	693535	837851	1.07889e+06	1.79744e+06	1.55048e+06	1.46487e+06	1.40971e+06	1.16643e+06
1491	214.048	213.04	0.879	5.47757e+06	6.60626e+06	5.98021e+06	5.53024e+06	4.0772e+06	7.89406e+06	3.84492e+06	3.56636e+06	5.61298e+06	5.18349e+06	1.01463e+07	6.25746e+06	8.18913e+06	6.30961e+06	5.19632e+06
1492	214.056	213.049	0.709	8.98665e+06	1.15657e+07	1.59435e+07	8.06051e+06	9.07988e+06	8.78789e+06	9.12325e+06	7.91432e+06	9.16118e+06	1.10024e+07	1.00374e+07	1.89358e+07	8.40921e+06	8.16951e+06	8.83635e+06
1493	214.084	213.076	4.96	2.39235e+06	2.60071e+06	2.73241e+06	4.04816e+06	700341	774544	1.23943e+06	456889	441894	5.03331e+06	4.69185e+06	6.28004e+06	692345	846051	1.48584e+06
1494	214.084	213.076	4.613	1.45501e+06	896258	711615	1.83855e+06	445670	880928	940359	498661	364580	1.6332e+06	1.18542e+06	2.03344e+06	893024	796258	774485
1495	214.084	213.076	3.643	6.30164e+06	3.86542e+06	5.97852e+06	3.57906e+06	3.09934e+06	4.69602e+06	4.09537e+06	2.78423e+06	3.04372e+06	4.73005e+06	7.30013e+06	6.69276e+06	4.69956e+06	4.64839e+06	4.18073e+06
1496	214.084	213.077	3.492	2.82183e+06	2.40824e+06	2.40164e+06	2.34085e+06	1.90033e+06	2.72041e+06	2.58201e+06	1.72894e+06	1.88194e+06	2.53725e+06	4.26057e+06	6.14092e+06	817340	2.25375e+06	2.07634e+06
1497	214.092	213.085	0.67	6.59844e+07	5.71998e+07	5.7177e+07	6.58144e+07	5.33784e+07	5.66845e+07	5.64113e+07	5.87811e+07	4.67634e+07	5.9398e+07	5.89427e+07	5.56552e+07	6.38569e+07	5.62185e+07	5.15302e+07
1498	214.095	213.088	2.2	9.65064e+06	8.60098e+06	7.26476e+06	8.76483e+06	5.77972e+06	6.39235e+06	8.68956e+06	6.26435e+06	6.82444e+06	1.15199e+07	1.17165e+07	1.11614e+07	1.14739e+07	1.01359e+07	1.09265e+07
1499	214.095	213.088	0.933	3.24484e+06	2.54907e+06	2.37107e+06	2.76042e+06	1.8673e+06	2.16357e+06	2.53517e+06	1.99048e+06	2.46687e+06	3.57622e+06	7.1081e+06	2.99667e+06	2.78528e+06	2.25835e+06	2.42538e+06
1500	214.099	213.092	8.277	3.41175e+06	2.80889e+06	3.4878e+06	3.17495e+06	3.30549e+06	2.78471e+06	2.61834e+06	2.62258e+06	2.57021e+06	3.32424e+06	3.33925e+06	3.49315e+06	2.7367e+06	2.67711e+06	2.92754e+06
1501	214.099	213.092	8.147	8.33779e+06	7.88046e+06	7.35944e+06	8.14431e+06	8.65419e+06	8.39434e+06	7.71548e+06	9.64213e+06	1.08345e+07	8.36426e+06	8.09619e+06	8.29519e+06	7.24471e+06	7.00856e+06	1.06557e+07
1502	214.12	213.113	5.854	1.40381e+06	1.48268e+06	1.42783e+06	3.29775e+06	943930	1.91945e+06	3.30959e+06	3.2993e+06	2.84293e+06	6.48913e+06	2.21102e+06	3.6443e+06	3.26674e+06	2.40241e+06	1.21704e+06
1503	214.12	213.113	6.35	3.78462e+06	3.43298e+06	2.46602e+06	3.95043e+06	1.70925e+06	2.08659e+06	2.60848e+06	1.18307e+06	2.60269e+06	3.72749e+06	4.11901e+06	4.54248e+06	3.27209e+06	3.1938e+06	2.7672e+06
1504	214.12	213.113	5.712	728082	790216	732903	3.7268e+06	577175	1.19265e+06	3.30959e+06	3.2993e+06	2.84293e+06	2.83102e+06	716060	2.42633e+06	3.26674e+06	2.40241e+06	1.18581e+06
1505	214.12	213.113	6.139	7.80723e+06	7.93858e+06	7.51249e+06	1.34956e+07	5.3789e+06	9.67403e+06	560331	478412	467046	1.63584e+07	1.04176e+07	1.52368e+07	555143	434613	813200
1506	214.12	213.113	6.047	4.41915e+06	3.71188e+06	2.42849e+06	3.56809e+06	2.20345e+06	2.81316e+06	1.57215e+06	1.35394e+06	992076	1.08336e+07	5.98167e+06	8.56221e+06	1.94256e+06	1.88546e+06	3.10709e+06
1507	214.132	213.124	3.211	877615	849351	626019	543043	796402	853008	539577	540273	304592	790811	1.18232e+06	1.27084e+06	890491	952909	782696
1508	214.156	213.149	7.073	2.21818e+06	2.06807e+06	2.11201e+06	1.92347e+06	544866	1.91264e+06	728887	670622	555453	5.57319e+06	3.70907e+06	5.98067e+06	2.04461e+06	1.38019e+06	1.13725e+06
1509	214.156	213.149	8.452	1.5432e+06	3.51102e+06	2.31691e+06	2.00609e+06	1.66039e+06	776411	938605	1.12608e+06	1.7407e+06	2.85196e+06	1.05607e+06	4.55971e+06	3.06662e+06	1.22006e+06	1.2314e+06
1510	214.86	213.853	1.037	1.80823e+06	2.50789e+06	2.26249e+06	1.8019e+06	3.16828e+06	1.63827e+06	2.11581e+06	2.90863e+06	3.10786e+06	2.82028e+06	2.28249e+06	3.47245e+06	3.02642e+06	2.29273e+06	1.75935e+06
1511	214.878	213.871	0.205	426334	4.35269e+06	3.87056e+06	1.76863e+06	1.71393e+06	185901	1.09811e+07	1.24377e+06	8.02452e+06	2.0758e+06	2.16474e+06	5.43379e+06	176601	2.18125e+06	6.95626e+06
1512	214.878	213.871	1.106	456626	1.78124e+06	1.65325e+06	2.43055e+06	1.7096e+06	1.77335e+06	1.6272e+06	2.03168e+06	3.55607e+06	981876	1.15633e+06	1.20443e+06	1.63296e+06	1.16255e+06	1.90269e+06
1513	214.896	213.889	0.889	7.02835e+06	2.58113e+07	2.21135e+07	8.8342e+06	1.35575e+07	1.22223e+07	1.75966e+07	2.50223e+07	1.06396e+07	1.66522e+07	8.88076e+06	2.02485e+07	2.59739e+07	2.4723e+07	3.13864e+07
1514	214.971	213.963	4.23	1.86279e+08	2.04225e+08	2.20524e+08	1.8334e+08	2.00198e+08	1.89204e+08	1.94013e+08	1.97243e+08	1.8807e+08	1.59887e+08	1.92077e+08	1.44978e+08	1.78946e+08	2.02057e+08	2.13258e+08
1515	215.025	214.018	1.489	2.02524e+07	1.99384e+07	1.82768e+07	1.90855e+07	1.58212e+07	2.126e+07	1.73003e+07	1.15198e+07	1.71301e+07	2.65063e+07	2.54098e+07	2.63708e+07	1.80341e+07	1.61109e+07	1.67951e+07
1516	215.042	214.035	0.898	1.40649e+06	880626	1.18173e+06	1.08354e+06	629129	2.03709e+06	901018	607967	697903	1.53884e+06	3.71326e+06	3.0985e+06	2.02754e+06	1.68872e+06	2.33405e+06
1517	215.079	214.072	2.253	1.18e+06	2.38418e+06	2.47827e+06	2.59357e+06	976589	872071	1.11527e+06	2.16344e+06	1.19253e+06	1.24836e+06	1.06344e+06	997455	2.61976e+06	1.15685e+06	736082
1518	215.079	214.071	3.211	559695	347759	979368	668350	695826	498753	783222	341299	884055	604680	1.74286e+06	703910	472295	479660	697833
1519	215.079	214.071	1.204	3.28102e+06	3.42858e+06	3.32915e+06	4.03889e+06	2.5972e+06	3.19986e+06	3.07006e+06	2.53781e+06	3.2464e+06	2.88162e+06	2.45352e+06	3.76152e+06	4.24854e+06	2.75648e+06	3.94731e+06
1520	215.079	214.072	0.862	5.7777e+06	6.91259e+06	7.75267e+06	5.22861e+06	4.73873e+06	5.92891e+06	4.72476e+06	4.43275e+06	6.71313e+06	8.14953e+06	9.28004e+06	7.6866e+06	8.22284e+06	7.57445e+06	5.37871e+06
1521	215.081	429.154	3.204	9.64881e+06	7.18216e+06	6.08137e+06	9.07712e+06	1.38689e+07	6.43864e+06	4.78026e+06	1.0285e+07	9.95641e+06	4.94463e+06	5.16495e+06	4.67187e+06	4.7834e+06	5.2527e+06	4.769e+06
1522	215.152	214.144	5.605	1.48797e+06	1.85951e+06	1.77726e+06	1.96276e+06	1.35871e+06	4.46818e+06	2.93064e+06	2.51026e+06	1.77854e+06	4.26878e+06	2.3022e+06	2.29663e+06	2.86363e+06	1.83165e+06	1.82216e+06
1523	215.866	214.859	12.9	7.22139e+06	1.28246e+07	9.49207e+06	6.48606e+06	6.31785e+06	2.97796e+06	6.64859e+06	1.0122e+07	5.99552e+06	9.93667e+06	7.43686e+06	9.89624e+06	7.47425e+06	6.68304e+06	1.31502e+07
1524	215.974	214.967	4.219	1.16482e+07	1.289e+07	1.46239e+07	1.24871e+07	1.47096e+07	1.41458e+07	1.88097e+07	1.36424e+07	1.34963e+07	1.17012e+07	1.44161e+07	1.2127e+07	1.39363e+07	1.18946e+07	1.25085e+07
1525	215.998	214.991	4.466	68393.8	626018	74770.4	100388	1.09109e+06	29978.4	27427.6	87140.1	60285.5	79465.6	1.61776e+06	88130.6	965980	143575	1.5543e+06
1526	215.999	214.992	8.558	106423	35181.4	73650.6	1.14238e+06	730315	857875	197563	119643	550882	973616	1.30356e+06	137923	868505	77186.4	400626
1527	215.999	214.992	7.589	2.53652e+06	327209	177548	127128	1.4659e+06	256862	1.53253e+06	122646	1.01089e+06	413011	1.45715e+06	118675	300854	288977	1.53723e+06
1528	215.999	214.992	3.869	819914	120598	408753	323009	1.61732e+06	374962	1.94526e+06	266661	1.23614e+06	133906	3.71445e+06	327919	1.30167e+06	326089	1.04045e+06
1529	216	214.992	1.506	49337.7	1.72828e+06	1.13014e+06	1.04872e+06	177644	1.78262e+06	82761	70506	74453.6	373441	866457	572394	295676	42748.5	670188
1530	216.003	214.996	0.957	6.71148e+06	4.9893e+06	4.08501e+06	2.75121e+06	1.99305e+06	5.85519e+06	1.43704e+07	5.12767e+06	2.03852e+06	1.97457e+07	9.71838e+06	1.83507e+07	3.11046e+06	4.19258e+06	7.75667e+06
1531	216.022	215.015	0.757	5.20792e+07	1.0605e+07	1.10201e+07	2.99563e+07	4.19761e+07	2.05669e+07	1.03227e+07	1.98511e+07	9.81694e+07	1.561e+07	2.8221e+07	4.37295e+06	4.96512e+07	7.06849e+06	6.80265e+07
1532	216.033	215.026	3.631	1.55171e+06	133310	1.70998e+06	84934.7	399216	93215	132345	90708.7	313746	84668.1	650443	104792	418717	151275	326097
1533	216.033	215.026	10.8	65085.8	26981.8	35220.2	22808.8	29754.3	23363.8	64718.9	23968.8	269221	25199.1	39022.2	536510	136553	320762	28686.3
1534	216.033	215.026	10.235	53474.6	273119	36572.9	551973	75005.9	524277	27599.3	794026	25978.6	624674	35426.2	850292	25661.2	351635	28281.6
1535	216.034	215.026	8.938	76195	2.02877e+06	760392	1.37748e+06	90004	76249.6	79380.9	201435	88630.7	765355	1.49188e+06	1.72277e+06	1.87336e+06	101833	1.59036e+06
1536	216.034	215.026	9.683	42214.7	2.22082e+06	738428	547627	84182.5	767260	119883	832615	60629.2	55717.8	42081.5	37323.4	64260.5	871718	39181
1537	216.034	215.027	15.089	1.5824e+06	123395	130755	119699	168039	42919.4	1.56643e+06	182377	636943	37395.9	225201	36451.4	317570	132675	825485
1538	216.034	215.027	0.139	2.14279e+06	133037	45729.4	46201.3	840807	254306	861619	126151	150900	94611.7	2.07043e+06	133450	449676	100015	3.05947e+06
1539	216.034	215.027	4.985	315984	2.05595e+06	313962	497732	348897	328636	323903	3.12558e+06	338651	1.21531e+06	343437	289977	378885	310743	1.83145e+06
1540	216.034	215.027	4.314	1.36908e+06	108620	121309	127121	1.49806e+06	96412.2	101383	167462	99437.6	156769	139618	127012	1.53459e+06	104572	111714
1541	216.034	215.027	8.702	58578.8	1.259e+06	60547.7	1.50072e+06	51393.1	147194	96564.8	179568	777577	1.33709e+06	1.92836e+06	1.92052e+06	1.59855e+06	107459	1.65093e+06
1542	216.034	215.027	14.649	1.98043e+06	38276.9	38829.2	39933	142397	39727.9	1.53784e+06	114773	3.24209e+06	133717	38576.4	1.56557e+06	122940	270400	417702
1543	216.034	215.027	6.524	1.98599e+06	2.9295e+06	1.12755e+06	2.93658e+06	1.90345e+06	1.12953e+06	807042	3.95489e+06	1.32343e+06	1.81062e+06	849483	2.68753e+06	706734	3.46361e+06	769439
1544	216.034	215.027	9.062	73604.8	858191	143647	1.47817e+06	96636.1	74378.3	67429.3	183488	173643	766413	1.49188e+06	3.63977e+06	3.01514e+06	202080	2.1376e+06
1545	216.034	215.027	4.404	2.69573e+06	94102	85710.9	1.06891e+06	1.41964e+06	135903	65593	128507	2.3483e+06	129278	258840	108611	821336	160916	1.30908e+06
1546	216.035	215.027	10.089	114942	388589	1.09493e+06	1.49026e+06	693685	64640.4	136259	1.56056e+06	148782	436714	105999	640602	53363.2	808169	56156.6
1547	216.035	215.028	7.954	2.17702e+06	130447	89032.4	50943.8	1.52435e+06	47426.3	163540	47004.5	1.5794e+06	47394.4	2.12525e+06	45415.1	186602	51969.6	703111
1548	216.035	215.028	2.479	57916.3	190710	109895	1.4549e+06	76308.3	539973	67921.7	186398	65421.4	460026	106651	925232	123550	2.17541e+06	63453.6
1549	216.036	215.028	6.213	320195	2.96733e+06	1.78396e+06	142141	271931	941472	237785	2.28119e+06	499809	453265	116107	3.87603e+06	149307	385217	132890
1550	216.036	215.029	0.039	179145	17236.4	16908.5	17648.4	17739.8	17702.7	623406	17254.4	630676	16389.7	745657	18097.1	16349.6	16602.2	749236
1551	216.039	215.032	9.369	1.82229e+06	2.91652e+06	2.92165e+06	3.71773e+06	2.22775e+06	2.76835e+06	2.49949e+06	2.97335e+06	3.22499e+06	2.25472e+06	2.50249e+06	1.82987e+06	2.98645e+06	2.57047e+06	2.19887e+06
1552	216.039	215.032	9.192	387996	520250	468181	526892	355300	417739	490260	467846	427551	417450	325882	524352	488498	392753	369726
1553	216.039	215.032	3.885	995788	902873	1.08936e+06	776203	1.03966e+06	1.02394e+06	920749	935177	1.54814e+06	1.3236e+06	86913.7	864502	1.71543e+06	1.25879e+06	1.1503e+06
1554	216.039	215.032	8.34	720744	698960	768532	992655	1.01966e+06	1.26504e+06	802878	1.03386e+06	933802	607882	896596	622638	1.15338e+06	611538	880989
1555	216.039	215.032	1.254	3.44148e+08	3.70859e+08	4.13497e+08	3.7224e+08	4.00478e+08	4.00246e+08	3.32177e+08	4.14356e+08	4.3705e+08	2.24785e+08	2.87165e+08	2.09544e+08	4.46691e+08	3.67907e+08	2.2602e+08
1556	216.039	215.032	0.765	7.27262e+09	6.163e+09	6.77863e+09	7.84546e+09	7.46362e+09	7.12624e+09	6.92016e+09	7.76294e+09	7.74762e+09	6.26574e+09	5.54002e+09	5.13402e+09	6.94362e+09	6.98817e+09	6.7261e+09
1557	216.039	215.032	2.257	2.8005e+07	2.52433e+07	1.34161e+07	1.30807e+07	3.00187e+07	1.72284e+07	1.49926e+07	2.45901e+07	2.38302e+07	2.39247e+07	2.51905e+07	1.03206e+07	3.3822e+07	2.27885e+07	1.54178e+07
1558	216.041	431.075	2.263	4.70884e+06	5.07799e+06	4.55313e+06	5.58244e+06	5.18132e+06	4.90092e+06	4.67378e+06	5.07667e+06	5.11261e+06	5.15194e+06	4.23858e+06	3.87763e+06	4.49197e+06	4.89234e+06	4.56717e+06
1559	216.056	215.049	0.756	2.57777e+07	392756	394337	410482	3.46774e+07	4.74147e+07	3.96018e+06	368796	3.90333e+07	409437	3.63839e+07	372752	3.82564e+07	354864	426828
1560	216.056	215.049	2.895	872887	571736	801564	381472	613210	906877	743854	279539	751543	681921	942504	1.25743e+06	586146	580366	1.12781e+06
1561	216.058	215.051	0.871	6.84351e+06	2.42427e+06	5.81112e+06	4.84107e+06	6.3254e+06	7.28874e+06	5.60894e+06	9.2821e+06	7.58306e+06	4.55877e+06	1.49709e+07	6.20532e+06	5.49281e+06	3.82467e+06	9.27026e+06
1562	216.063	215.056	2.062	2.82556e+06	3.15694e+06	2.82868e+06	2.3006e+06	1.20916e+06	2.95615e+06	2.39037e+06	2.23077e+06	2.06819e+06	4.81699e+06	4.96535e+06	5.41337e+06	3.959e+06	3.23514e+06	4.71183e+06
1563	216.074	215.067	1.161	340706	449615	450639	309808	115462	348640	277261	597886	378940	281628	502920	668686	214793	685529	427071
1564	216.075	275.089	1.162	589234	560367	599470	1.19911e+06	872992	668250	617547	437744	561334	729707	531202	684037	349520	937066	767857
1565	216.089	215.082	3.742	4.54833e+06	4.62288e+06	4.42486e+06	2.75961e+06	3.90595e+06	4.87736e+06	1.23922e+06	2.95003e+06	3.66494e+06	4.52241e+06	5.57345e+06	6.81154e+06	5.7834e+06	4.27899e+06	4.39689e+06
1566	216.099	215.092	3.709	2.10289e+06	3.48217e+06	2.25735e+06	3.80059e+06	3.20959e+06	4.22633e+06	3.40481e+06	2.42886e+06	1.74952e+06	4.1616e+06	2.66276e+06	6.02844e+06	2.27678e+06	2.08881e+06	3.74545e+06
1567	216.099	215.092	4.946	1.78712e+06	1.57133e+06	2.23279e+06	3.31387e+06	2.31798e+06	2.24412e+06	1.01544e+06	717097	639537	2.74773e+06	3.94792e+06	5.8827e+06	837870	558696	362171
1568	216.099	215.092	4.392	1.57193e+07	1.48921e+07	1.57138e+07	1.86945e+07	1.01268e+07	2.24636e+07	1.31872e+07	9.91614e+06	1.10232e+07	1.96636e+07	2.53405e+07	2.57753e+07	1.79136e+07	1.30616e+07	1.29305e+07
1569	216.099	215.092	3.879	2.00424e+06	1.73373e+06	876308	2.46245e+06	1.60227e+06	6.14714e+06	3.52488e+06	902871	464317	4.56593e+06	1.04693e+07	1.05369e+07	1.01159e+06	927130	979401
1570	216.099	215.092	4.185	5.84231e+06	7.81829e+06	8.72698e+06	4.82446e+06	2.81098e+06	6.83922e+06	3.72223e+06	2.7376e+06	6.18212e+06	6.32576e+06	1.24937e+07	1.22778e+07	5.67436e+06	6.7609e+06	9.78008e+06
1571	216.11	215.103	0.834	9.60092e+06	9.36688e+06	8.26311e+06	7.49157e+06	5.85318e+06	1.59578e+07	4.93794e+06	4.93117e+06	1.12336e+07	8.34098e+06	1.03009e+07	4.59943e+06	9.5725e+06	5.01498e+06	5.14573e+06
1572	216.111	215.103	1.167	1.64973e+06	1.31596e+06	1.46846e+06	1.94888e+06	1.05827e+06	1.47564e+06	1.21706e+06	1.0691e+06	1.0481e+06	2.02899e+06	1.46959e+06	1.4628e+06	1.02863e+06	1.265e+06	1.29179e+06
1573	216.135	215.128	6.31	223733	267280	221294	2.59476e+06	139837	804606	115245	134284	180298	3.20623e+06	513421	438516	529583	334132	203740
1574	216.135	215.128	6.603	6.99533e+07	7.16841e+07	7.34981e+07	5.73769e+07	6.11102e+07	9.67974e+07	5.74829e+07	3.57064e+07	4.11947e+07	9.3376e+07	8.48291e+07	1.19319e+08	9.14423e+07	6.79807e+07	5.4679e+07
1575	216.136	215.128	4.104	599656	721603	705254	983193	580088	574106	426611	749381	564349	736175	1.02105e+06	886780	1.2548e+06	1.09029e+06	624184
1576	216.136	215.128	4.362	2.92242e+06	2.73588e+06	2.68118e+06	2.83836e+06	2.3045e+06	4.39218e+06	1.35758e+06	1.34675e+06	1.68322e+06	4.74532e+06	4.64147e+06	5.86456e+06	3.95613e+06	2.34326e+06	2.37093e+06
1577	216.136	215.128	4.572	1.03702e+06	406915	1.40001e+06	1.23864e+06	1.19063e+06	604008	218470	149243	1.68322e+06	1.02214e+06	561500	2.33889e+06	626617	717390	598875
1578	216.136	215.128	4.977	4.7181e+06	4.6113e+06	4.63236e+06	5.09269e+06	4.44446e+06	4.43582e+06	5.03468e+06	3.14213e+06	4.4001e+06	5.18761e+06	5.04327e+06	5.33413e+06	5.17683e+06	5.07163e+06	3.75148e+06
1579	216.147	215.14	1.846	2.93628e+06	2.80081e+06	2.95667e+06	9.04515e+06	2.613e+06	1.2056e+06	1.60404e+06	1.89082e+06	1.63537e+06	3.06841e+06	2.91258e+06	2.06705e+06	1.98452e+06	1.50235e+06	1.71e+06
1580	216.147	215.14	2.483	1.62799e+06	1.49988e+06	1.6686e+06	1.46833e+06	2.01992e+06	1.57608e+06	1.33183e+06	893443	876459	1.62233e+06	1.90046e+06	2.66354e+06	1.6275e+06	1.89747e+06	1.77476e+06
1581	216.172	215.165	9.008	2.47013e+06	2.72183e+06	2.87435e+06	2.57152e+06	1.86954e+06	1.44979e+06	1.90718e+06	2.17367e+06	2.37308e+06	3.35674e+06	5.55015e+06	4.11477e+06	3.90293e+06	2.24067e+06	1.97702e+06
1582	216.172	215.165	7.431	1.35158e+06	1.21025e+06	1.30171e+06	927194	807498	629578	1.12276e+06	1.04023e+06	559303	2.97554e+06	3.3232e+06	3.1123e+06	1.82742e+06	1.53797e+06	1.22228e+06
1583	216.172	215.165	8.44	1.91615e+06	2.13374e+06	2.03277e+06	268675	688808	441411	1.23238e+06	595193	482427	1.70151e+06	9.90731e+06	7.26908e+06	921429	546899	599343
1584	216.543	215.536	3.564	2.41802e+06	2.73822e+06	3.05989e+06	4.97403e+06	1.35762e+06	2.91504e+06	492472	208474	272659	4.96636e+06	8.85702e+06	8.33179e+06	374211	125186	81604.9
1585	216.875	215.868	14.499	2.69339e+06	1.15988e+06	1.43821e+06	2.30215e+06	2.87155e+06	2.81241e+06	884444	1.28127e+06	1.41916e+06	1.26249e+06	1.56911e+06	1.8079e+06	1.16057e+06	2.56689e+06	1.15778e+06
1586	216.875	215.868	1.102	1.14508e+06	3.90498e+06	3.12638e+06	4.62465e+06	3.52146e+06	3.28731e+06	2.80609e+06	4.12691e+06	6.56493e+06	2.2788e+06	2.63087e+06	1.88313e+06	3.48575e+06	2.5628e+06	1.46268e+06
1587	216.875	215.868	1.78	1.94533e+06	8.81059e+06	3.60253e+06	8.6058e+06	1.77649e+07	2.10596e+06	2.43296e+06	1.11848e+07	6.5339e+06	7.78883e+06	6.39105e+06	4.90377e+06	2.50087e+06	6.54234e+06	3.03582e+06
1588	216.912	215.905	0.868	5.85099e+06	1.79673e+07	1.59121e+07	1.62438e+07	1.39993e+07	8.79496e+06	1.18666e+07	1.74457e+07	1.85247e+07	1.40232e+07	5.67227e+06	8.45345e+06	6.96118e+06	1.30677e+07	1.7656e+07
1589	216.912	215.904	1.071	8.94286e+06	1.85347e+07	1.50856e+07	3.69147e+07	2.06584e+07	2.25499e+07	1.56351e+07	3.95006e+07	5.63201e+07	1.38653e+07	2.24861e+07	7.86742e+06	3.59136e+07	2.11734e+07	1.06216e+07
1590	216.966	215.959	4.234	1.52627e+07	1.4883e+07	1.67455e+07	1.43104e+07	1.80313e+07	1.26397e+07	1.7074e+07	1.39258e+07	1.54055e+07	1.43626e+07	1.51045e+07	1.78141e+07	1.47123e+07	1.74691e+07	1.52962e+07
1591	216.982	215.975	14.773	1.05602e+06	44349.4	1.5462e+06	44780.4	41781.2	44818.1	53492.5	42056.8	544137	48763.6	50008.5	42962.4	46568	624626	578329
1592	216.983	215.976	8.55	34806.1	34611.6	36815.2	456036	265445	267818	32392.7	32285.5	377664	338405	520057	31343.1	601746	34549.5	35370.3
1593	216.983	215.976	5.562	64127.8	1.14303e+06	573004	334942	62745.5	62334.6	67237.4	401873	67906.2	68980	70997	725715	74465.4	63144.4	68297.1
1594	216.983	215.976	1.634	51948.9	56452.4	833226	574433	54501.8	832430	55327.4	49721.2	67290.6	598103	96626	802809	166515	380113	56744.9
1595	216.983	215.976	0.06	112362	7897.22	7671.71	8108.69	8168.72	8483.24	8754.05	7579.85	135501	7441.14	231891	8327.55	159976	7984.2	7873.85
1596	217.038	216.031	1.159	1.61053e+06	2.31069e+06	2.39076e+06	2.63316e+06	2.89465e+06	2.54084e+06	2.12197e+06	2.5053e+06	5.34082e+06	1.5839e+06	4.86706e+06	1.17971e+06	1.58056e+06	1.57953e+06	1.77483e+06
1597	217.039	216.031	5.256	53587.9	52696.3	184948	51823.7	54421.1	49163	91937.9	104879	67145.4	70236.5	62330.6	132599	61705.9	193114	230190
1598	217.043	216.035	1.257	2.03697e+07	2.33399e+07	2.41407e+07	2.1124e+07	2.52778e+07	2.35734e+07	1.78146e+07	3.06111e+07	2.49744e+07	1.39467e+07	1.67467e+07	1.29232e+07	2.49068e+07	2.03877e+07	1.85293e+07
1599	217.05	216.043	1.209	1.44825e+07	1.32151e+07	1.35835e+07	1.50875e+07	1.51401e+07	1.32808e+07	1.08215e+07	1.43396e+07	1.56983e+07	9.82906e+06	1.01489e+07	8.94444e+06	1.56055e+07	1.07799e+07	1.14841e+07
1600	217.058	216.05	0.836	1.3396e+07	1.26078e+07	1.31137e+07	1.95445e+07	1.14698e+07	1.04515e+07	1.04998e+07	1.1222e+07	2.09131e+07	1.3639e+07	1.69616e+07	1.50603e+07	1.42461e+07	2.10266e+07	1.36813e+07
1601	217.058	216.05	1.16	2.80894e+06	2.96342e+06	2.83748e+06	1.65273e+06	1.74579e+06	2.25984e+06	1.92363e+06	1.72004e+06	2.66376e+06	3.6477e+06	3.66437e+06	2.94122e+06	2.25517e+06	3.93689e+06	2.75602e+06
1602	217.094	216.087	1.87	5.24774e+06	5.22253e+06	4.91454e+06	3.84658e+06	3.2512e+06	4.45589e+06	4.80309e+06	3.39942e+06	3.54411e+06	6.72328e+06	6.53919e+06	7.29235e+06	5.95116e+06	5.41394e+06	4.91391e+06
1603	217.095	216.087	2.988	2.49148e+06	1.99657e+06	2.10802e+06	2.01573e+06	1.78381e+06	1.72729e+06	1.04337e+06	874700	1.70213e+06	7.06671e+06	1.57463e+06	4.5239e+06	1.93896e+06	2.18001e+06	2.2892e+06
1604	217.095	216.087	0.832	6.71499e+06	6.88949e+06	7.66257e+06	6.72583e+06	6.64937e+06	6.73635e+06	6.60947e+06	3.67842e+06	6.46465e+06	7.86164e+06	9.0227e+06	9.44398e+06	8.67539e+06	8.29648e+06	5.70892e+06
1605	217.131	216.124	3.224	1.12905e+06	928925	1.10716e+06	680907	777064	1.11484e+06	1.26235e+06	731686	667288	1.71337e+06	1.67951e+06	1.50888e+06	780457	709088	738918
1606	217.829	216.821	1.041	3.85959e+06	1.22821e+07	7.94873e+06	8.64173e+06	2.71822e+07	1.33045e+06	1.32014e+06	4.03608e+06	4.19093e+06	9.75659e+06	8.64331e+06	1.4331e+06	977714	3.60926e+06	5.62009e+06
1607	217.86	216.853	12.91	4.22456e+07	2.92049e+07	5.28518e+07	2.53578e+07	3.69123e+07	2.18583e+07	4.00093e+07	3.09591e+07	2.40168e+07	4.39878e+07	3.07694e+07	6.14251e+07	3.12861e+07	2.67711e+07	3.47403e+07
1608	217.916	216.909	1.002	1.44419e+06	1.25523e+06	1.57058e+06	1.5754e+06	986665	1.59023e+06	1.51724e+06	1.34444e+06	1.87226e+06	1.71285e+06	1.99682e+06	1.32793e+06	1.29599e+06	1.75561e+06	1.70406e+06
1609	217.944	216.937	14.484	817191	736397	678052	754035	1.34132e+06	997282	1.01924e+06	916656	575656	821293	592906	685736	588052	968430	670309
1610	217.951	216.944	1.429	3.21928e+06	3.63149e+06	2.91571e+06	1.66845e+06	695980	2.66347e+06	5.14799e+06	1.83359e+06	438578	3.82029e+06	2.26964e+06	8.45432e+06	1.25748e+06	3.09276e+06	5.83551e+06
1611	217.987	216.98	2.013	1.3241e+06	1.25479e+06	1.32108e+06	630498	364831	1.0243e+06	980661	478037	375021	2.2979e+06	1.73702e+06	4.13015e+06	755355	1.13322e+06	2.85515e+06
1612	218.004	216.996	14.465	1.704e+06	1.86541e+06	1.6502e+06	2.32433e+06	1.63953e+06	2.20158e+06	1.42511e+06	2.07194e+06	1.71787e+06	2.77693e+06	809624	3.17901e+06	905725	4.59354e+06	1.09338e+06
1613	218.018	217.01	0.776	1.74287e+07	510710	512766	1.22338e+07	1.3772e+07	1.34295e+07	8.73629e+06	479554	1.59585e+07	532401	9.24341e+06	484699	1.09437e+07	461438	1.45246e+07
1614	218.019	277.033	0.783	1.49515e+07	1.3111e+07	3.34869e+06	3.66434e+06	1.54215e+07	2.06493e+07	2.11973e+07	1.71805e+07	1.39963e+07	3.3328e+06	4.79413e+06	1.10719e+07	3.4545e+06	1.91816e+07	1.4475e+07
1615	218.02	217.013	2.172	276050	1.10456e+06	852281	909063	944024	461951	1.06206e+06	557028	870133	815900	756725	751202	1.11163e+06	788750	1.10744e+06
1616	218.021	217.013	2.389	138436	1.3095e+06	1.01249e+06	959365	474229	235529	1.1694e+06	180415	986582	1.64322e+06	165356	931604	1.00024e+06	1.08704e+06	1.09736e+06
1617	218.021	217.014	4.069	1.01435e+06	846442	131110	973955	1.00729e+06	1.09996e+06	891151	834912	831013	1.04409e+06	1.09643e+06	939374	1.1869e+06	792461	1.24095e+06
1618	218.025	217.017	3.121	1.03844e+06	1.5464e+06	1.02257e+06	2.76025e+06	1.84106e+06	1.39769e+06	257467	348574	411863	1.92729e+06	458581	906709	480142	694695	1.05253e+06
1619	218.036	217.029	2.268	3.24242e+06	2.86847e+06	2.83929e+06	2.9547e+06	2.68742e+06	6.32611e+06	2.0786e+06	3.5936e+06	2.90908e+06	2.54657e+06	3.12734e+06	2.27102e+06	4.12823e+06	2.59602e+06	2.33543e+06
1620	218.036	217.029	1.248	7.55468e+07	8.49441e+07	7.10292e+07	7.85675e+07	8.59657e+07	8.90044e+07	7.49199e+07	9.07487e+07	9.45603e+07	4.83542e+07	6.30785e+07	4.48754e+07	9.73845e+07	7.85638e+07	6.9294e+07
1621	218.042	217.035	1.162	957555	1.18512e+06	1.15137e+06	1.29905e+06	1.13802e+06	1.25367e+06	956015	1.05521e+06	1.04675e+06	1.56018e+06	1.21945e+06	1.54163e+06	1.08513e+06	1.36986e+06	1.122e+06
1622	218.055	217.048	6.321	6.96963e+06	7.31879e+06	6.00085e+06	3.95943e+06	2.20764e+06	6.3096e+06	3.13169e+06	3.06051e+06	1.46076e+06	9.65519e+06	1.25493e+07	1.40873e+07	3.59211e+06	4.79255e+06	5.22938e+06
1623	218.078	217.071	0.876	3.00875e+06	2.40681e+06	4.0969e+06	2.14348e+06	2.08792e+06	2.29033e+06	3.04187e+06	1.90406e+06	2.17429e+06	2.99832e+06	6.28237e+06	4.56313e+06	3.73187e+06	4.33385e+06	2.67183e+06
1624	218.078	217.071	1.227	1.66612e+06	990359	1.23517e+06	1.73104e+06	1.30175e+06	1.5353e+06	1.4866e+06	1.45907e+06	2.27775e+06	2.14826e+06	2.80732e+06	1.41242e+06	2.78652e+06	1.85083e+06	2.08199e+06
1625	218.078	217.071	3.639	388641	310266	319925	265832	214735	236527	263029	216723	181841	920106	431109	571188	451640	329143	853136
1626	218.098	217.09	4.794	1.3276e+06	1.01716e+06	1.40519e+06	2.16259e+06	698037	2.17496e+06	970741	1.93008e+06	2.90991e+06	1.75612e+06	5.10747e+06	2.99062e+06	2.16728e+06	1.48175e+06	2.66326e+06
1627	218.115	217.108	4.352	6.8519e+06	6.46101e+06	6.69529e+06	1.78966e+07	2.35705e+06	1.32231e+07	2.72482e+06	2.48336e+06	2.2876e+06	2.62185e+07	1.80248e+07	2.39546e+07	3.5586e+06	3.1258e+06	3.17753e+06
1628	218.115	217.108	4.796	1.52419e+08	1.54955e+08	1.55302e+08	1.74228e+08	9.15358e+07	1.68928e+08	9.08047e+07	7.54162e+07	9.9329e+07	2.45391e+08	2.56976e+08	2.93301e+08	1.40457e+08	1.20727e+08	1.27474e+08
1629	218.115	217.108	4.491	1.0885e+07	1.48704e+07	1.07874e+07	1.15301e+07	8.9703e+06	1.1436e+07	1.24145e+07	1.21791e+07	1.5381e+07	1.9421e+07	2.14343e+07	1.13916e+07	1.93996e+07	1.74531e+07	1.70156e+07
1630	218.115	217.108	4.13	7.47697e+06	6.64838e+06	6.81192e+06	7.02935e+06	6.05556e+06	7.03591e+06	6.76171e+06	5.01941e+06	5.49476e+06	9.14323e+06	9.50415e+06	1.15352e+07	7.18579e+06	6.87558e+06	7.02296e+06
1631	218.126	217.119	2.208	4.93877e+06	4.32945e+06	5.46007e+06	1.77435e+07	4.52868e+06	1.55505e+06	3.9073e+06	4.40234e+06	2.87298e+06	7.18947e+06	4.23039e+06	2.97598e+06	2.48804e+06	2.7438e+06	3.14079e+06
1632	218.126	217.119	2.473	7.32447e+06	7.00974e+06	6.41188e+06	2.21697e+07	5.89729e+06	3.41404e+06	4.92061e+06	5.19434e+06	4.59112e+06	6.8509e+06	5.14171e+06	4.73076e+06	3.91581e+06	3.38548e+06	4.32188e+06
1633	218.151	217.144	5.142	1.18979e+06	936096	1.46733e+06	1.43835e+06	812396	737024	746806	341285	410104	2.78247e+06	1.35944e+06	2.59048e+06	553047	709022	563257
1634	218.151	217.144	4.963	2.17944e+06	1.83415e+06	1.74866e+06	1.99787e+06	959186	1.92003e+06	1.15855e+06	906597	702201	3.20662e+06	2.36739e+06	3.22795e+06	1.12774e+06	1.47102e+06	1.40359e+06
1635	218.909	217.901	1.092	2.95215e+06	8.40996e+06	8.14399e+06	1.35974e+07	1.11748e+07	7.97344e+06	5.4912e+06	1.23391e+07	2.06983e+07	5.87951e+06	8.31263e+06	3.04841e+06	1.21402e+07	7.30979e+06	3.66973e+06
1636	218.939	217.931	1.167	493523	350871	2.03935e+06	1.56357e+06	2.31435e+06	1.81459e+06	1.94292e+06	1.50538e+06	3.4838e+06	403777	286662	764548	1.07483e+06	1.06291e+06	3.24846e+06
1637	218.996	217.989	5.81	1.69123e+06	1.41517e+06	1.34788e+06	1.9158e+06	1.76092e+06	1.52494e+06	1.53602e+06	2.90193e+06	1.42209e+06	1.44525e+06	1.30134e+06	1.42236e+06	1.46083e+06	1.67159e+06	1.57008e+06
1638	219.02	218.012	2.622	5.39984e+06	5.03267e+06	4.83362e+06	7.01778e+06	2.19641e+06	5.09019e+06	3.38487e+06	2.41031e+06	2.46865e+06	5.28239e+06	8.49413e+06	8.78241e+06	5.05299e+06	4.71669e+06	5.75567e+06
1639	219.02	218.013	2.405	2.98202e+06	3.0728e+06	2.84095e+06	3.7879e+06	3.25322e+06	2.98484e+06	2.08386e+06	1.54995e+06	4.54445e+06	2.791e+06	4.39433e+06	3.17085e+06	4.14075e+06	3.36761e+06	3.22585e+06
1640	219.029	218.022	2.197	345009	203462	167419	204914	121071	188810	165576	135710	115784	420719	604343	694851	125593	198154	126151
1641	219.04	218.032	1.251	5.52607e+06	6.37747e+06	6.12544e+06	5.5731e+06	7.25242e+06	6.50002e+06	4.85573e+06	7.12558e+06	6.71461e+06	4.61082e+06	5.07042e+06	3.10628e+06	7.39436e+06	5.76164e+06	5.79762e+06
1642	219.074	218.067	0.858	1.59015e+07	1.54329e+07	1.45048e+07	1.13655e+07	1.23648e+07	1.42922e+07	1.24709e+07	1.07221e+07	1.68266e+07	1.40522e+07	2.08258e+07	1.95747e+07	2.21e+07	1.55358e+07	1.69289e+07
1643	219.074	218.066	1.167	1.41467e+06	1.22353e+06	1.60626e+06	958967	1.11815e+06	1.16234e+06	2.616e+06	1.33367e+06	950253	3.69173e+06	2.07543e+06	2.00232e+06	1.20667e+06	1.67638e+06	2.33446e+06
1644	219.089	218.082	5.508	600901	554071	585827	653363	1.18077e+06	570739	619104	457304	508264	453563	615630	705090	1.39125e+06	697793	562616
1645	219.093	218.086	2.719	33991.7	34028	1.73117e+06	1.953e+06	1.01369e+06	36340.3	35519.8	371213	35847.1	34852.4	34154.5	325395	83528.3	519757	35656.4
1646	219.11	218.103	0.875	1.24924e+06	1.30094e+06	1.45431e+06	930599	978565	1.25794e+06	1.33636e+06	1.0453e+06	943272	1.68027e+06	2.39166e+06	1.75213e+06	1.5924e+06	1.31943e+06	902146
1647	219.11	218.103	2.718	1.37084e+08	1.24911e+08	1.29013e+08	1.02067e+08	1.09487e+08	1.53637e+08	9.73812e+07	1.02283e+08	1.003e+08	1.40206e+08	1.38632e+08	1.36649e+08	1.39219e+08	1.24491e+08	1.29338e+08
1648	219.11	218.103	2.239	2.96212e+06	2.65216e+06	3.84819e+06	1.93427e+06	7.0415e+06	7.21705e+06	2.32033e+06	4.04501e+06	9.8928e+06	4.10007e+06	1.90977e+07	4.30917e+06	1.41828e+07	1.88033e+06	2.05342e+06
1649	219.129	218.122	2.729	750294	662153	642748	177865	62015.1	108051	425729	79618.7	24522.9	100136	23365	437878	63199.5	1.32438e+06	119439
1650	219.824	218.817	1.045	8.86177e+06	2.65677e+07	1.7378e+07	1.88697e+07	5.62348e+07	3.24411e+06	2.82901e+06	7.91273e+06	7.85612e+06	2.19546e+07	1.87314e+07	3.46836e+06	1.68346e+06	8.01083e+06	1.29659e+07
1651	219.861	218.853	14.593	2.74803e+06	926119	1.0422e+06	2.23758e+06	1.0257e+06	911936	847638	2.36146e+06	2.67016e+06	918708	923958	969713	984038	951329	1.02968e+06
1652	219.881	218.873	0.748	1.04845e+08	9.83187e+07	1.05623e+08	9.93887e+07	9.99281e+07	1.14963e+08	9.87044e+07	1.05247e+08	1.18275e+08	9.0952e+07	1.129e+08	9.57204e+07	1.12868e+08	1.02632e+08	9.34106e+07
1653	219.881	218.873	1.079	1.48617e+06	1.24904e+06	811962	1.30361e+06	2.52872e+06	2.20096e+06	942613	2.42574e+06	3.3325e+06	708402	1.65009e+06	437065	2.97524e+06	1.23284e+06	806881
1654	219.973	332.958	1.004	329845	345262	349205	165758	133370	243520	479848	281064	138257	693375	403082	503233	263081	265987	400714
1655	219.974	218.967	1.024	198927	225665	207149	112032	96174.9	156245	262182	168493	91927.1	397790	231463	449363	180287	159458	262702
1656	220.034	219.027	3.912	8.44444e+06	7.82685e+06	7.92674e+06	3.5762e+06	7.47542e+06	6.72148e+06	8.31322e+06	6.25302e+06	8.51834e+06	7.7544e+06	1.07267e+07	7.14251e+06	6.08504e+06	7.90172e+06	8.47486e+06
1657	220.034	219.027	4.184	2.11067e+06	1.68053e+06	1.64746e+06	1.71549e+06	1.63134e+06	2.05784e+06	1.34224e+06	1.41414e+06	852227	1.84028e+06	2.10951e+06	2.03258e+06	2.43099e+06	2.09674e+06	1.85636e+06
1658	220.058	219.05	0.843	1.03583e+07	1.12851e+07	9.66207e+06	9.70273e+06	8.90195e+06	8.31551e+06	9.05584e+06	5.86151e+06	7.98795e+06	1.3166e+07	1.68029e+07	1.43165e+07	1.25818e+07	1.08854e+07	1.09903e+07
1659	220.077	219.069	5.055	1.46082e+06	1.06077e+06	1.85605e+06	1.45154e+06	721606	2.62634e+06	1.21337e+06	707082	837618	1.47104e+06	2.29332e+06	2.29454e+06	173267	130187	309900
1660	220.077	219.069	3.659	2.02756e+06	1.19766e+06	2.03544e+06	2.54528e+06	731023	1.85357e+06	434172	297972	917361	1.91404e+06	3.80896e+06	3.33726e+06	1.60571e+06	1.00521e+06	1.2531e+06
1661	220.084	219.077	1.598	7.57826e+06	7.43702e+06	8.06731e+06	7.87624e+06	8.7351e+06	7.7193e+06	6.97366e+06	7.3362e+06	8.07119e+06	7.51078e+06	7.47157e+06	6.57527e+06	7.80199e+06	6.41763e+06	6.39338e+06
1662	220.084	219.077	2.47	2.46491e+06	1.92313e+06	2.19943e+06	1.24033e+06	1.10915e+06	2.60851e+06	3.86347e+06	2.55125e+06	1.08876e+06	6.01671e+06	4.18382e+06	3.40707e+06	1.98298e+06	1.78537e+06	1.91701e+06
1663	220.094	219.087	3.06	3.70616e+06	3.96939e+06	3.18041e+06	3.23021e+06	2.46649e+06	3.1173e+06	3.66784e+06	2.91747e+06	3.01584e+06	4.71764e+06	5.6815e+06	8.19867e+06	2.9507e+06	4.49216e+06	2.98868e+06
1664	220.094	219.087	0.835	7.04911e+06	6.39865e+06	7.43807e+06	5.06932e+06	3.30138e+06	1.10199e+07	6.96882e+06	5.32394e+06	4.32151e+06	9.44369e+06	1.79255e+07	1.11845e+07	7.37675e+06	7.18812e+06	7.40006e+06
1665	220.131	219.123	3.195	6.56279e+06	4.83461e+06	6.91786e+06	2.48318e+06	4.01145e+06	6.0916e+06	4.02193e+06	3.08668e+06	4.18216e+06	5.82417e+06	8.10839e+06	7.97579e+06	6.37537e+06	4.13697e+06	4.39882e+06
1666	220.131	219.123	3.623	911965	559130	816819	456930	803319	997060	768396	1.31355e+06	736806	1.05982e+06	872143	1.17779e+06	2.65326e+06	892089	1.04654e+06
1667	220.852	219.845	14.663	1.17131e+06	764495	933996	721970	820129	1.7103e+06	1.16424e+06	1.08486e+06	646970	1.11293e+06	925767	1.58172e+06	1.63867e+06	1.51089e+06	1.44691e+06
1668	220.852	219.845	1.765	955809	8.58849e+06	5.86411e+06	5.24943e+06	6.21055e+06	2.18264e+06	5.76435e+06	6.42957e+06	5.34327e+06	6.9438e+06	6.02017e+06	2.21817e+06	4.63559e+06	329515	2.76623e+06
1669	220.853	219.845	1.095	1.05972e+07	2.13204e+07	1.52513e+07	1.69885e+07	6.71199e+06	1.60596e+07	1.99375e+07	2.4389e+07	1.9807e+07	1.74222e+07	1.70407e+07	1.24908e+07	1.80677e+07	1.84185e+07	1.28435e+07
1670	220.959	219.952	0.749	1.15437e+06	2.36743e+06	992599	1.28216e+06	975736	1.24468e+06	1.01864e+06	1.31966e+06	1.91457e+06	1.23445e+06	1.47786e+06	1.3667e+06	1.65586e+06	1.6079e+06	808502
1671	220.961	440.915	0.769	3.74799e+06	6.08763e+06	6.68625e+06	7.79368e+06	5.73664e+06	6.1925e+06	6.44923e+06	8.2262e+06	4.99467e+06	5.43182e+06	4.95775e+06	5.30208e+06	6.4013e+06	5.61119e+06	6.10926e+06
1672	220.989	219.982	1.3	414464	461379	444312	1.59499e+06	1.97378e+06	941554	656114	701797	2.47191e+06	868082	484349	937812	2.09644e+06	675146	642849
1673	220.99	219.982	1.283	7.45292e+07	8.29866e+07	9.34134e+07	1.43365e+08	1.18316e+08	1.46366e+08	9.64478e+07	1.01353e+08	2.36056e+08	3.99238e+07	6.8421e+07	7.22624e+07	1.50484e+08	9.62684e+07	8.9191e+07
1674	221.035	220.028	0.874	1.3956e+06	1.72587e+06	2.30475e+06	1.90412e+06	1.13459e+06	1.64713e+06	1.22345e+06	1.10434e+06	1.33629e+06	2.34937e+06	2.93764e+06	2.10959e+06	2.96269e+06	1.86315e+06	1.43093e+06
1675	221.068	220.061	4.778	4.20562e+07	4.29075e+07	4.78637e+07	3.43109e+07	3.46873e+07	4.65383e+07	3.47796e+07	3.09034e+07	4.45203e+07	4.39628e+07	4.16846e+07	4.17909e+07	6.43382e+07	5.44392e+07	5.74969e+07
1676	221.068	220.061	4.092	3.81738e+06	4.57494e+06	3.78582e+06	2.84427e+06	1.96293e+06	5.49702e+06	2.34341e+06	1.98148e+06	2.04764e+06	6.83777e+06	8.96155e+06	8.87591e+06	2.83649e+06	5.35989e+06	5.38955e+06
1677	221.068	220.061	3.992	2.21835e+06	2.05243e+06	1.91754e+06	2.89655e+06	507973	2.54872e+06	1.10855e+06	1.02127e+06	677433	2.8096e+06	2.889e+06	3.9732e+06	1.85518e+06	2.02676e+06	2.51678e+06
1678	221.072	220.065	1.624	1.30646e+06	1.61396e+06	1.58608e+06	1.43116e+06	1.15207e+06	1.29545e+06	948910	779999	1.34299e+06	1.34112e+06	1.83481e+06	1.61612e+06	3.47905e+06	2.01179e+06	1.18789e+06
1679	221.072	220.065	1.175	2.08753e+06	2.79267e+06	1.89051e+06	1.20536e+06	2.35336e+06	2.7709e+06	3.11756e+06	2.14577e+06	1.66695e+06	5.41385e+06	4.9985e+06	2.59798e+06	3.63945e+06	1.66766e+06	2.2599e+06
1680	221.09	220.082	0.803	9.67899e+07	8.39475e+07	9.07735e+07	7.56812e+07	1.85477e+08	4.70744e+07	3.41542e+07	6.69205e+07	2.58124e+08	5.04013e+07	4.77436e+07	6.1991e+07	6.60144e+07	5.14777e+07	3.05857e+07
1681	221.154	220.146	8.324	3.67083e+06	3.00731e+06	2.98222e+06	2.53392e+06	9.71154e+06	2.4597e+06	1.37158e+06	1.85981e+06	6.08082e+06	3.12648e+06	3.16081e+06	3.29219e+06	4.26317e+06	2.82448e+06	2.90662e+06
1682	221.821	220.814	1.041	3.73821e+06	1.14233e+07	7.9277e+06	8.25989e+06	2.62854e+07	1.38671e+06	1.51937e+06	3.47543e+06	3.71801e+06	9.5402e+06	8.03313e+06	1.58923e+06	700362	3.21167e+06	5.86411e+06
1683	221.86	220.853	1.086	525972	376286	421714	891195	709256	833544	301783	510195	1.00385e+06	198752	423079	194706	518314	410172	391750
1684	221.86	220.853	7.278	478547	611868	717050	630648	284972	637617	409836	302789	474824	544083	273679	897358	358810	681543	471532
1685	221.86	220.853	14.64	2.06385e+06	2.0459e+06	2.46716e+06	1.58398e+06	2.71935e+06	2.06313e+06	1.91946e+06	2.22605e+06	1.91977e+06	1.78e+06	1.83479e+06	1.62424e+06	1.78722e+06	2.53948e+06	2.01877e+06
1686	221.898	220.891	14.547	413421	398655	259962	288967	423071	449257	346841	395962	332020	395673	487839	423259	423378	492543	452129
1687	221.938	220.931	2.005	829107	901082	920379	663763	217732	858368	512236	267907	209951	915901	1.73076e+06	2.87602e+06	616899	901323	1.82535e+06
1688	221.974	220.967	4.322	902877	751715	1.72702e+06	213303	430005	1.16815e+06	906465	649317	254273	1.18699e+06	1.1891e+06	2.55836e+06	1.95987e+06	1.81235e+06	3.37558e+06
1689	222.019	221.012	1.163	624976	360829	405307	416442	345101	420385	580407	255768	495155	607011	465488	1.13517e+06	812271	842438	1.10429e+06
1690	222.027	221.019	0.822	1.01351e+07	1.24656e+07	1.14236e+07	9.585e+06	1.38622e+07	9.97027e+06	9.7886e+06	8.64906e+06	7.95867e+06	1.25344e+07	1.61048e+07	1.21016e+07	1.38475e+07	1.21632e+07	1.00561e+07
1691	222.052	221.045	3.488	4.86598e+06	2.69623e+06	4.92811e+06	3.58207e+06	2.91194e+06	3.87878e+06	3.10304e+06	2.09877e+06	3.58526e+06	4.68651e+06	6.34182e+06	5.7232e+06	5.41009e+06	4.34815e+06	3.88221e+06
1692	222.052	221.045	5.534	843767	833032	1.16891e+06	1.11256e+06	987049	1.2607e+06	1.11007e+06	1.1496e+06	1.12615e+06	1.24162e+06	1.0554e+06	1.10078e+06	1.0571e+06	833838	1.08845e+06
1693	222.073	221.066	0.835	1.8144e+07	2.32748e+07	2.58232e+07	2.14517e+07	1.29511e+07	1.93271e+07	2.19535e+07	1.81321e+07	1.34985e+07	2.87e+07	4.39319e+07	3.39774e+07	2.54901e+07	2.75701e+07	2.75955e+07
1694	222.074	221.066	1.187	7.39977e+06	4.99205e+06	5.64831e+06	4.43411e+06	1.70287e+06	1.23805e+07	4.64142e+06	5.6008e+06	3.9474e+06	8.46797e+06	8.94173e+06	7.53841e+06	3.79987e+06	7.78889e+06	7.97571e+06
1695	222.089	221.081	7.425	2.10788e+06	2.30422e+06	2.28669e+06	2.23396e+06	2.05188e+06	1.4685e+06	2.07489e+06	2.28411e+06	1.7217e+06	2.19166e+06	2.13447e+06	2.07843e+06	1.25634e+07	5.14242e+06	2.10617e+06
1696	222.092	221.085	4.483	2.74313e+06	2.64307e+06	2.50953e+06	1.73616e+06	1.37958e+06	1.52358e+06	1.5792e+06	1.39442e+06	2.46171e+06	2.37366e+06	3.60299e+06	3.35337e+06	3.85464e+06	2.71525e+06	2.56511e+06
1697	222.1	221.093	3.147	8.82849e+06	7.81487e+06	8.55388e+06	2.36832e+07	5.54674e+06	4.19557e+06	6.88428e+06	6.52437e+06	8.46704e+06	9.36339e+06	5.80882e+06	4.61205e+06	5.22109e+06	5.88227e+06	5.8806e+06
1698	222.1	221.093	2.785	1.24775e+06	1.0477e+06	1.14793e+06	3.30317e+06	1.99425e+06	919385	470595	594630	2.49021e+06	605590	503644	332750	700069	475453	422624
1699	222.11	221.103	3.213	1.2496e+06	854028	1.31555e+06	774288	810713	769280	932283	755542	727282	1.49517e+06	1.15468e+06	1.45466e+06	864307	1.27341e+06	1.25755e+06
1700	222.161	221.154	10.343	1.04631e+06	844922	1.04147e+06	869527	773148	798227	1.07528e+06	913187	936504	854054	1.10607e+06	1.13592e+06	792929	1.01829e+06	968769
1701	222.91	221.902	7.423	110335	229882	120653	76123.6	164813	2.66295e+06	115906	107054	192944	178434	79389	200546	206216	149099	358399
1702	222.91	221.902	6.451	153417	128694	1.94226e+06	152167	149789	639770	318231	151890	314145	434381	146446	273368	2.10444e+06	755161	1.50813e+06
1703	222.91	221.902	6.811	1.09023e+06	1.01529e+06	2.24943e+06	1.47897e+06	1.36499e+06	1.50186e+06	849312	717742	3.05243e+06	1.25478e+06	1.34508e+06	1.22089e+06	967390	1.59878e+06	2.41982e+06
1704	223.03	222.023	4.076	2.30522e+06	2.42475e+06	2.378e+06	1.94326e+06	2.09463e+06	1.37896e+06	2.28601e+06	2.22879e+06	2.98383e+06	2.50046e+06	3.54447e+06	2.8892e+06	3.91675e+06	3.11321e+06	2.69954e+06
1705	223.037	222.03	2.248	3.68127e+07	3.22476e+07	3.11591e+07	2.88583e+07	3.38761e+07	2.92713e+07	2.51923e+07	3.74966e+07	2.75441e+07	3.2061e+07	3.19944e+07	2.59563e+07	3.51653e+07	3.21544e+07	2.68045e+07
1706	223.048	222.04	2.232	9.63684e+06	9.43232e+06	1.0237e+07	1.9925e+07	3.34308e+06	8.83597e+06	5.99133e+06	3.10136e+06	4.26185e+06	2.56868e+07	1.38379e+07	1.27288e+07	2.36462e+06	5.88627e+06	9.17498e+06
1707	223.048	222.041	3.911	248577	416676	640597	371701	226032	358399	342924	243336	388154	522155	461291	692392	495732	346161	773161
1708	223.084	222.077	2.352	6.03635e+06	5.75894e+06	5.93116e+06	4.61676e+06	6.46479e+06	6.01786e+06	5.20587e+06	3.60769e+06	6.82022e+06	5.96045e+06	1.12357e+07	7.67188e+06	8.55298e+06	7.20211e+06	6.90377e+06
1709	223.084	222.077	3.392	4.29312e+06	3.45644e+06	3.48866e+06	2.75394e+06	5.07527e+06	3.88773e+06	3.46779e+06	3.39061e+06	3.13427e+06	3.89802e+06	3.48329e+06	3.72189e+06	4.95772e+06	3.56665e+06	3.11216e+06
1710	223.084	222.077	3.702	2.07112e+06	2.98665e+06	2.63356e+06	1.86778e+06	1.29548e+06	2.8669e+06	3.11651e+06	1.912e+06	1.71224e+06	3.79969e+06	4.323e+06	4.82488e+06	3.7272e+06	2.55834e+06	2.33856e+06
1711	223.084	222.077	4.134	4.96319e+06	4.91207e+06	5.30611e+06	4.24011e+06	1.88678e+06	3.95678e+06	5.75554e+06	3.50149e+06	1.22176e+06	7.0227e+06	7.9074e+06	7.21786e+06	5.82936e+06	4.33889e+06	3.96831e+06
1712	223.084	222.077	2.753	4.93191e+06	4.71905e+06	4.98599e+06	3.41973e+06	2.34838e+06	4.69745e+06	5.46328e+06	3.48405e+06	3.12083e+06	6.43371e+06	6.14649e+06	6.73275e+06	5.98309e+06	6.34506e+06	4.01483e+06
1713	223.121	222.113	3.039	1.76988e+06	1.46912e+06	1.55887e+06	2.70421e+06	1.42831e+06	1.08943e+06	730499	383984	290996	2.40608e+06	3.95469e+06	2.98403e+06	688187	708990	560906
1714	223.849	222.842	1.039	541897	518359	524279	654184	671367	677555	1.48728e+06	616538	1.06353e+06	954006	605166	984684	306964	672010	805358
1715	224.021	223.014	4.751	2.08414e+06	2.71139e+06	2.42414e+06	1.70282e+06	1.75596e+06	2.33115e+06	1.19856e+06	1.52347e+06	838728	3.01543e+06	3.04522e+06	2.77745e+06	2.13767e+06	1.91468e+06	2.31762e+06
1716	224.035	223.028	14.459	3.32856e+06	1.72527e+06	1.20671e+06	5.22196e+06	4.63496e+06	4.56239e+06	4.40207e+06	5.5066e+06	5.19338e+06	4.17813e+06	5.2898e+06	4.26944e+06	4.93772e+06	4.46265e+06	4.74207e+06
1717	224.04	223.033	2.262	2.865e+06	2.52117e+06	2.42881e+06	1.95381e+06	2.37823e+06	2.42375e+06	2.03818e+06	2.85146e+06	1.76031e+06	2.13966e+06	2.60359e+06	2.03033e+06	2.72686e+06	2.42256e+06	2.31192e+06
1718	224.043	223.036	3.069	407300	441816	410011	69521.8	59118	62825.3	67760.2	57261.7	64744.1	7.18144e+06	70477.3	203434	67035	62691	67005
1719	224.068	223.06	3.209	1.06354e+06	816154	937133	671614	896299	788623	878448	630825	543126	874342	1.22104e+06	1.08213e+06	2.08314e+06	1.06741e+06	968878
1720	224.068	223.06	4.191	1.81161e+06	1.80417e+06	1.93968e+06	1.2941e+06	933958	2.11211e+06	1.839e+06	886593	607034	3.97411e+06	2.62729e+06	3.12999e+06	926921	1.21627e+06	1.4641e+06
1721	224.072	223.064	3.529	3.63856e+06	3.39666e+06	4.039e+06	4.67326e+06	2.09227e+06	3.04291e+06	3.25154e+06	2.22195e+06	3.17142e+06	5.23076e+06	6.37399e+06	5.60061e+06	5.75934e+06	5.6489e+06	5.65185e+06
1722	224.072	223.064	2.488	696300	590755	552814	2.44803e+06	713308	643356	73319.2	66496.7	240386	811229	400848	666582	104826	152190	266247
1723	224.072	223.065	3.058	1.6041e+06	1.02067e+06	894809	966167	438483	535086	685039	376530	733357	1.53958e+06	961236	1.20893e+06	705339	650602	705188
1724	224.072	223.064	4.334	2.99033e+06	2.91823e+06	2.66352e+06	2.81457e+06	2.69648e+06	2.1887e+06	3.4438e+06	3.60682e+06	4.83077e+06	5.03737e+06	3.99775e+06	6.08408e+06	4.40238e+06	3.81919e+06	4.37782e+06
1725	224.079	223.072	2.924	1.08143e+06	820590	811521	1.01506e+06	612964	1.14896e+06	934629	799952	611661	1.10548e+06	1.52967e+06	1.20097e+06	746378	785746	746280
1726	224.08	223.072	3.556	8.99579e+06	8.8491e+06	2.23797e+06	7.11216e+06	6.41775e+06	6.33732e+06	7.81304e+06	5.47386e+06	6.91025e+06	8.8445e+06	8.92215e+06	9.94904e+06	9.95937e+06	1.124e+07	9.16092e+06
1727	224.102	223.095	5.971	8.45838e+06	8.12664e+06	9.11279e+06	7.49282e+06	5.10015e+06	9.28169e+06	6.97522e+06	6.98653e+06	3.40555e+06	1.15107e+07	9.69233e+06	1.18525e+07	8.01716e+06	7.67085e+06	7.6107e+06
1728	224.104	223.097	6.291	1.04056e+06	990728	881626	1.11198e+06	695422	1.06617e+06	387938	455741	487976	1.65219e+06	1.39908e+06	1.98496e+06	690581	1.35268e+06	1.08007e+06
1729	224.105	223.097	4.418	559396	350294	547855	384433	274910	1.04615e+06	555440	217698	272253	491502	978703	951914	442696	413712	472879
1730	224.105	223.097	5.441	1.7143e+06	1.89176e+06	1.6392e+06	1.13402e+06	794646	1.25545e+06	1.77878e+06	951724	1.34038e+06	2.02969e+06	1.20463e+06	2.39976e+06	2.13105e+06	1.26598e+06	1.52021e+06
1731	224.108	223.101	4.937	1.22506e+07	1.20667e+07	1.29992e+07	9.80447e+06	7.74244e+06	1.2495e+07	1.1044e+07	7.97975e+06	1.43168e+07	1.20343e+07	1.86981e+07	1.60184e+07	1.90268e+07	1.53913e+07	1.36099e+07
1732	224.116	223.108	3.435	434694	294028	312694	139930	192647	284506	300315	329748	129246	412083	516628	657488	622184	415624	414397
1733	224.141	223.134	6.183	824984	1.2385e+06	813571	835682	739185	704087	605841	479756	828410	1.45949e+06	1.10144e+06	1.59805e+06	1.02617e+06	866181	952670
1734	224.141	223.134	7.599	212320	536581	474335	310433	249022	276665	552548	366253	683815	767801	631773	534937	350639	457274	238224
1735	224.177	223.17	7.427	3.08522e+06	3.14765e+06	3.13061e+06	869522	3.93743e+06	1.41652e+06	2.68342e+06	2.1301e+06	3.38397e+06	4.0094e+06	5.27967e+06	2.5469e+06	5.49576e+06	3.54393e+06	2.62075e+06
1736	224.864	223.857	1.047	80102.3	88624.3	79596.8	64492.9	2.60548e+06	66605.9	111221	77428.4	62981.9	142405	231761	147335	74461.3	71168.3	97455.6
1737	224.925	223.918	1.082	209061	513456	497148	135381	198818	245595	634530	301364	205031	948018	404837	878650	134079	376459	471850
1738	224.944	223.937	6.607	1.06403e+07	1.14598e+07	1.2716e+07	8.35359e+06	1.1565e+07	1.51686e+07	1.61247e+07	2.32031e+07	1.01482e+07	9.24242e+06	1.2333e+07	1.23367e+07	1.16597e+07	1.18726e+07	1.2095e+07
1739	224.944	223.937	14.42	1.02027e+06	573568	566253	9.75445e+06	521743	520285	484103	644074	574241	694923	1.74036e+06	1.84808e+06	709523	543072	591042
1740	225.009	224.002	3.261	498744	382156	369506	345266	451313	584206	229715	206368	348772	234284	650358	517728	525519	394134	343310
1741	225.027	224.019	3.207	516939	395435	495961	396096	270974	360289	87514.8	376192	257491	422776	1.25296e+06	457561	1.40287e+06	395313	650932
1742	225.034	224.027	0.364	4.0679e+06	4.2356e+06	4.06233e+06	4.00264e+06	4.05133e+06	182965	4.0804e+06	3.90148e+06	4.50425e+06	4.55225e+06	4.23846e+06	3.5788e+06	4.0882e+06	3.93995e+06	4.35616e+06
1743	225.049	224.042	3.441	2.44401e+06	2.49845e+06	2.26346e+06	1.84356e+06	1.30911e+06	2.78005e+06	1.58483e+06	1.22197e+06	1.44869e+06	3.24056e+06	3.97071e+06	4.49232e+06	2.64327e+06	2.297e+06	1.94498e+06
1744	225.063	224.056	4.033	9.16312e+06	8.86022e+06	8.03963e+06	4.14981e+06	3.64867e+06	5.23444e+06	1.0099e+07	6.03519e+06	7.7301e+06	9.23412e+06	1.30939e+07	1.13901e+07	1.57222e+07	1.0536e+07	1.0644e+07
1745	225.063	224.056	0.877	2.774e+06	5.05232e+06	6.65537e+06	2.61041e+06	3.03499e+06	3.83173e+06	3.88731e+06	2.43129e+06	3.74006e+06	2.69884e+06	7.22968e+06	6.13012e+06	3.07357e+06	3.06838e+06	2.18906e+06
1746	225.063	224.056	1.169	988924	918664	646470	413518	246984	1.4281e+06	793142	580454	1.75123e+06	664885	787779	1.0879e+06	637147	809763	562990
1747	225.1	224.093	4.045	831644	458296	610800	1.16192e+06	1.12398e+06	916614	699358	382614	449280	1.21063e+06	803852	915350	710639	1.04775e+06	754156
1748	225.826	224.818	0.739	9.80955e+06	1.06402e+07	1.39998e+07	1.02831e+07	9.81603e+06	1.08353e+07	1.38693e+07	1.66279e+07	2.03666e+07	1.50747e+07	1.61178e+07	1.49351e+07	1.38622e+07	1.92193e+07	1.04311e+07
1749	225.986	224.979	0.827	4.85839e+06	4.6477e+06	4.41778e+06	5.69812e+06	288222	5.52581e+06	3.67491e+06	6.97324e+06	298240	2.61389e+06	3.47237e+06	4.99145e+06	1.5385e+07	1.60452e+07	1.3143e+07
1750	226.009	225.001	14.693	3.50825e+06	2.59132e+06	3.33694e+06	2.85166e+06	1.99736e+06	2.67711e+06	2.92587e+06	2.99558e+06	3.4538e+06	3.79606e+06	4.86395e+06	3.39238e+06	3.83503e+06	3.39178e+06	3.70758e+06
1751	226.014	225.007	0.806	1.27213e+07	1.4497e+07	6.9492e+06	1.50603e+07	7.08285e+06	1.55825e+07	6.41766e+06	5.99549e+06	7.14641e+06	1.42686e+07	8.881e+06	1.58646e+07	1.18402e+07	1.9816e+07	1.66551e+07
1752	226.047	497.092	0.777	4.11754e+06	7.27273e+06	4.49614e+06	5.29311e+06	4.27824e+06	4.17188e+06	6.22296e+06	9.03613e+06	4.21806e+06	4.71083e+06	3.61053e+06	7.43444e+06	3.60796e+06	4.64117e+06	5.14392e+06
1753	226.047	225.04	3.948	3.53987e+06	3.10478e+06	3.34735e+06	3.27586e+06	2.75407e+06	4.42636e+06	3.08171e+06	1.19069e+06	1.98027e+06	3.64855e+06	4.09827e+06	4.47514e+06	3.3773e+06	3.78092e+06	2.10818e+06
1754	226.049	225.041	0.761	2.50632e+06	279100	280224	1.35939e+06	1.50155e+06	1.88539e+06	1.93746e+06	262074	1.66584e+06	290954	2.04362e+06	264885	1.57721e+06	252173	1.78458e+06
1755	226.051	225.044	1.612	3.81763e+06	4.52116e+06	4.89611e+06	2.91002e+06	2.9721e+06	3.57785e+06	3.44388e+06	3.49865e+06	1.87422e+06	4.02563e+06	4.83286e+06	4.57703e+06	4.25241e+06	4.82043e+06	5.80816e+06
1756	226.051	225.044	3.438	1.97056e+06	2.09227e+06	1.79992e+06	1.89129e+06	1.2393e+06	1.87486e+06	1.57908e+06	1.24571e+06	1.47338e+06	2.30255e+06	2.38714e+06	3.19573e+06	3.20454e+06	2.41274e+06	2.17104e+06
1757	226.056	225.049	9.216	1.80345e+07	1.90463e+07	2.14685e+07	1.91321e+07	1.82724e+07	1.63087e+07	2.06715e+07	1.88693e+07	1.63494e+07	2.04991e+07	2.07092e+07	1.89098e+07	1.7186e+07	1.80358e+07	1.58287e+07
1758	226.059	225.052	3.226	516050	475104	546759	521636	380173	245603	341605	204918	286972	394461	557079	391083	1.01939e+06	608895	594073
1759	226.059	225.052	0.809	2.50421e+06	724370	1.91168e+06	1.23922e+06	1.07528e+06	1.63539e+06	2.80727e+06	636949	2.78083e+06	1.68802e+06	3.87564e+06	2.957e+06	3.02206e+06	1.12854e+06	1.57327e+06
1760	226.068	225.061	0.959	1.48112e+08	3.56708e+07	1.40961e+08	4.75543e+07	6.03115e+07	1.06368e+08	5.99872e+07	6.38129e+07	8.4598e+07	5.43339e+07	1.24649e+08	6.43529e+07	7.25266e+07	6.31816e+07	7.58697e+07
1761	226.068	225.061	0.759	2.75948e+08	2.12449e+08	2.36912e+08	2.41614e+08	2.54098e+08	2.53597e+08	2.29588e+08	2.52447e+08	2.59298e+08	1.861e+08	2.45973e+08	2.09883e+08	2.3176e+08	2.17496e+08	3.71983e+07
1762	226.079	225.072	6.348	330669	384724	363074	110156	3.2367e+06	114769	99514.2	89336.6	115424	132556	432208	152409	133481	120118	119558
1763	226.084	225.077	4.141	895107	385986	837750	263014	136492	303833	189982	196627	818116	762507	1.21272e+06	850288	235752	273524	333035
1764	226.084	225.076	3.392	6.04085e+06	5.75578e+06	5.38711e+06	9.2176e+06	4.41926e+06	8.97617e+06	5.1416e+06	3.54576e+06	5.36878e+06	5.67303e+06	5.99318e+06	6.02102e+06	6.2722e+06	4.97016e+06	4.5324e+06
1765	226.084	225.077	3.935	1.78498e+06	1.98507e+06	1.75937e+06	4.94763e+06	364640	869455	570787	421110	468210	6.45579e+06	1.59583e+06	2.79088e+06	710687	1.24798e+06	1.45048e+06
1766	226.095	225.088	2.599	3.03167e+06	2.1798e+06	3.20165e+06	2.01592e+06	2.11632e+06	1.31313e+06	1.47425e+06	818145	555650	5.27394e+06	3.48836e+06	3.43993e+06	3.98234e+06	3.91993e+06	2.59951e+06
1767	226.12	225.113	4.399	1.56084e+07	1.74388e+07	2.00076e+07	4.22954e+06	1.12855e+07	1.40221e+07	3.49482e+06	1.0599e+06	2.63451e+06	3.7374e+07	5.20418e+07	4.1234e+07	1.96774e+06	1.73541e+07	2.65854e+07
1768	226.12	225.113	6.369	1.17493e+07	1.08857e+07	1.2944e+07	1.423e+07	1.01922e+07	1.01813e+07	9.05235e+06	5.9292e+06	8.29875e+06	1.68126e+07	1.62834e+07	1.1448e+07	1.05065e+07	9.97568e+06	8.55091e+06
1769	226.12	225.113	4.703	3.49214e+07	3.44431e+07	3.26537e+07	2.8444e+07	3.95077e+07	3.46275e+07	2.22567e+07	1.73264e+07	1.54864e+07	4.08543e+07	5.32575e+07	5.47308e+07	3.68012e+07	3.08979e+07	2.694e+07
1770	226.131	225.124	3.811	629635	603876	596095	775569	344800	573635	1.16711e+06	367938	443750	882028	679854	896212	851774	395882	442075
1771	226.156	225.149	7.76	790963	740752	768614	801419	439785	229856	498651	478132	412783	1.79694e+06	751609	1.35283e+06	473651	511899	418750
1772	226.156	225.149	7.631	3.94443e+06	6.10469e+06	3.77428e+06	3.80051e+06	3.61985e+06	4.32666e+06	3.88897e+06	4.62541e+06	4.72888e+06	3.98986e+06	3.97208e+06	5.52893e+06	4.74615e+06	3.99819e+06	4.13454e+06
1773	226.168	225.16	3.54	3.90737e+07	3.7896e+07	3.89466e+07	2.93584e+07	2.92675e+07	3.29678e+07	4.6781e+07	2.80921e+07	2.24599e+07	4.94768e+07	5.07849e+07	4.22029e+07	6.52337e+07	3.94253e+07	2.46714e+07
1774	226.904	225.897	14.504	1.69893e+06	1.54057e+06	1.71391e+06	1.60199e+06	2.12998e+06	2.07595e+06	1.39668e+06	1.22013e+06	806848	794445	859173	1.67369e+06	1.14964e+06	1.15424e+06	1.40124e+06
1775	226.94	225.933	1.101	351842	1.60717e+06	1.24897e+06	1.51059e+06	1.31046e+06	755152	946526	1.55446e+06	2.07008e+06	652461	932584	584758	1.02878e+06	788917	537709
1776	226.993	225.986	0.763	1.95331e+07	1.62001e+07	1.67e+07	2.364e+07	2.29659e+07	2.13151e+07	1.46843e+07	1.67843e+07	1.98349e+07	1.80736e+07	1.47438e+07	1.72023e+07	1.45548e+07	1.86537e+07	2.0393e+07
1777	227.019	226.012	0.856	4.74769e+06	3.87804e+06	3.87781e+06	5.80161e+06	5.55922e+06	7.20607e+06	7.79314e+06	6.29286e+06	4.9606e+06	6.44628e+06	5.01604e+06	6.98472e+06	4.23376e+06	7.93597e+06	6.73648e+06
1778	227.043	226.035	2.513	2.05975e+07	2.20655e+07	1.95904e+07	1.3182e+07	1.08144e+07	1.57125e+07	1.95499e+07	1.01224e+07	9.42809e+06	1.67719e+07	2.5393e+07	2.78403e+07	2.34274e+07	2.17852e+07	2.25226e+07
1779	227.061	226.054	2.881	654380	564188	652965	438380	568033	507384	612802	317262	501769	861235	978165	909022	1.02238e+06	534581	679317
1780	227.079	272.077	0.831	8.11965e+06	7.87528e+06	8.41114e+06	4.71107e+06	5.52651e+06	9.27069e+06	7.1781e+06	2.79418e+06	6.32776e+06	7.18182e+06	9.90742e+06	6.02361e+06	9.19788e+06	4.65046e+06	2.4445e+06
1781	227.115	226.108	4.258	952762	433970	474850	335226	495571	396287	829611	373909	444659	626353	880996	649692	498972	458537	397923
1782	227.823	226.816	0.745	8.70052e+06	8.69516e+06	8.15789e+06	8.756e+06	7.56031e+06	8.88415e+06	8.18597e+06	8.04847e+06	1.02983e+07	8.17499e+06	8.0086e+06	9.07673e+06	8.00636e+06	8.24782e+06	8.42325e+06
1783	227.973	226.966	14.49	1.57896e+07	2.06527e+07	1.79588e+07	1.90372e+07	1.37141e+07	1.43906e+07	1.50087e+07	2.29982e+07	1.60049e+07	2.45908e+07	1.65575e+07	1.47081e+07	1.83556e+07	1.58743e+07	2.02962e+07
1784	228.046	227.039	0.912	2.47205e+06	2.71022e+06	2.38247e+06	2.27743e+06	2.08136e+06	2.35917e+06	2.25466e+06	1.49173e+06	2.29591e+06	3.37435e+06	3.39222e+06	1.94599e+06	2.31941e+06	2.67577e+06	4.12936e+06
1785	228.063	227.056	0.902	2.99377e+06	3.20332e+06	2.67941e+06	2.72181e+06	2.21556e+06	3.48278e+06	1.40329e+06	2.0278e+06	2.90941e+06	2.64972e+06	3.60801e+06	2.5816e+06	2.7315e+06	2.75042e+06	2.09204e+06
1786	228.063	227.056	3.057	1.89882e+06	1.80651e+06	1.69609e+06	487391	223355	578069	9.16515e+06	194902	152045	765954	1.2348e+06	1.11456e+06	181628	346053	389324
1787	228.063	227.056	3.552	2.7361e+06	2.87566e+06	3.1587e+06	1.26887e+06	2.11066e+06	4.36412e+06	796673	725898	812726	5.58221e+06	6.56719e+06	5.50795e+06	1.24726e+06	1.66497e+06	2.28957e+06
1788	228.074	227.067	1.175	1.61834e+06	1.2806e+06	1.54418e+06	1.29138e+06	1.17385e+06	1.22635e+06	1.56663e+06	1.38754e+06	1.69141e+06	2.27995e+06	3.2151e+06	2.85472e+06	2.39353e+06	1.49441e+06	1.58524e+06
1789	228.074	227.067	0.839	6.17308e+06	4.96179e+06	7.14251e+06	3.2825e+06	3.41278e+06	2.8704e+06	3.66457e+06	2.24033e+06	5.24946e+06	6.4185e+06	7.54998e+06	8.20141e+06	7.65265e+06	5.12329e+06	4.2463e+06
1790	228.074	227.067	1.416	8.65398e+06	7.96797e+06	6.95076e+06	5.70681e+06	8.2598e+06	8.52187e+06	5.24649e+06	5.55208e+06	6.09758e+06	7.35077e+06	8.94875e+06	1.16353e+07	2.69781e+07	1.28475e+07	8.25658e+06
1791	228.075	287.089	1.167	475085	189688	400619	241905	461604	367412	462698	159147	828118	263419	567924	226254	458377	646274	666867
1792	228.099	227.092	4.759	730890	716148	439150	2.61028e+06	468627	693113	695810	475310	156840	1.09015e+06	2.81034e+06	1.23435e+06	1.29476e+06	715552	201420
1793	228.099	227.092	3.817	894591	872147	1.19241e+06	807118	948677	710970	673800	469416	841948	1.43909e+06	2.89647e+06	2.80534e+06	1.35096e+06	1.38969e+06	1.39514e+06
1794	228.099	227.092	5.27	6.43572e+06	5.77339e+06	6.13204e+06	6.87714e+06	3.60594e+06	6.76866e+06	4.59914e+06	3.0512e+06	3.83884e+06	9.14962e+06	8.35886e+06	1.15524e+07	5.80595e+06	5.43131e+06	5.62104e+06
1795	228.111	227.103	2.719	1.20974e+07	1.15071e+07	1.18822e+07	1.0483e+07	9.98869e+06	9.83193e+06	1.17344e+07	9.08546e+06	8.36114e+06	1.23409e+07	1.52292e+07	1.29641e+07	1.35502e+07	1.20378e+07	1.02565e+07
1796	228.111	227.103	3.202	1.37701e+06	1.05108e+06	1.65666e+06	5.07068e+06	601251	572467	1.06061e+06	1.23933e+06	784707	1.05833e+06	478425	823271	900784	855633	479921
1797	228.136	227.128	4.549	6.86295e+07	7.86574e+07	6.84819e+07	6.61797e+07	7.3212e+07	7.4925e+07	5.62849e+07	3.73096e+07	4.39179e+07	8.90734e+07	1.18704e+08	1.11311e+08	7.7586e+07	6.2662e+07	6.45776e+07
1798	228.136	227.129	6.776	2.73551e+07	2.88256e+07	2.658e+07	2.44309e+07	2.20199e+07	2.52824e+07	1.8958e+07	1.28238e+07	1.59388e+07	3.57504e+07	3.80654e+07	4.58575e+07	3.25546e+07	2.30163e+07	2.33273e+07
1799	228.136	227.128	4.378	1.17912e+07	1.06254e+07	1.0544e+07	7.86941e+06	1.35583e+07	1.03131e+07	8.36286e+06	9.79435e+06	8.3846e+06	9.3682e+06	1.17761e+07	7.13756e+06	1.7838e+07	1.11204e+07	9.63422e+06
1800	228.136	227.128	4.166	2.78848e+06	1.82329e+07	3.22698e+06	5.0879e+06	1.06086e+07	2.90996e+06	1.15832e+07	9.55492e+06	1.40234e+07	2.62642e+07	3.58236e+07	4.40148e+06	1.89019e+07	2.37451e+06	2.47956e+07
1801	228.136	227.128	6.919	8.44426e+06	7.88896e+06	7.8032e+06	6.23954e+06	1.11141e+07	6.28291e+06	7.26736e+06	4.6069e+06	1.10441e+07	9.13039e+06	4.80486e+06	8.66504e+06	1.07399e+07	8.73027e+06	8.91552e+06
1802	228.136	227.128	5.205	3.13662e+06	1.74584e+06	2.96314e+06	4.57327e+06	2.04732e+06	1.66029e+06	1.08341e+06	838926	756099	6.27208e+06	3.65053e+06	3.43933e+06	1.1913e+06	931947	1.12371e+06
1803	228.136	227.129	3.58	398245	553749	358711	235320	295180	290954	450566	363114	389191	478420	499635	733628	461529	379416	390689
1804	228.136	227.129	6.648	7.93511e+06	6.90395e+06	7.99661e+06	1.21206e+07	5.84343e+06	5.40783e+06	3.12241e+06	1.8612e+06	1.04835e+06	2.03574e+07	1.01881e+07	1.0118e+07	3.97947e+06	3.32466e+06	1.29995e+06
1805	228.136	227.128	5.58	1.25792e+06	1.12675e+06	2.75117e+06	2.52165e+06	1.96343e+06	3.13589e+06	789479	1.21035e+06	1.88671e+06	3.62351e+06	2.63737e+06	1.5835e+06	3.08382e+06	1.06126e+06	2.33788e+06
1806	228.147	227.14	3.172	1.24957e+07	1.17981e+07	1.17453e+07	3.28174e+07	1.52852e+07	7.55804e+06	7.83223e+06	8.02957e+06	8.6074e+06	1.20813e+07	9.07542e+06	8.82372e+06	7.66037e+06	7.82829e+06	7.79797e+06
1807	228.147	227.14	1.869	998801	770094	747445	762167	89011.7	510538	1.04336e+06	915778	98998.4	1.54967e+06	1.03094e+06	1.51797e+06	797872	1.04138e+06	1.01955e+06
1808	228.172	227.165	7.277	799842	702912	711158	1.01884e+06	606668	713306	262377	358313	280505	1.2349e+06	846829	882275	352485	225188	318935
1809	228.208	227.201	12.263	1.14768e+06	1.16055e+06	1.23799e+06	1.34452e+06	1.6074e+06	1.20199e+06	1.19145e+06	1.21329e+06	1.67412e+06	1.16973e+06	1.18126e+06	1.2958e+06	1.38861e+06	1.54445e+06	1.08324e+06
1810	228.912	227.905	1.675	84350.3	905018	605405	433710	412685	186835	485800	585319	194888	1.65626e+06	826891	1.58347e+06	132545	376860	227558
1811	229.004	227.997	2.417	266088	319472	338405	2.53773e+06	816250	192908	138284	130389	108866	407047	125058	109804	115046	121927	104597
1812	229.035	228.027	3.743	1.74117e+07	1.51124e+07	1.72823e+07	2.24171e+07	1.15175e+07	1.44348e+07	2.26435e+07	2.16914e+07	1.2253e+07	1.96668e+07	1.89091e+07	2.36954e+07	1.43405e+07	1.93777e+07	1.41413e+07
1813	229.04	228.033	1.262	8.1028e+06	8.13587e+06	7.74007e+06	2.67519e+07	1.69581e+07	3.12725e+07	1.03618e+07	8.97262e+06	4.82623e+07	3.39579e+06	7.05911e+06	4.24798e+06	2.45523e+07	7.06374e+06	9.77615e+06
1814	229.058	228.051	0.863	1.00601e+07	7.69074e+06	5.44272e+06	5.21943e+06	3.54276e+06	6.63004e+06	4.14303e+06	3.53578e+06	7.11716e+06	6.05791e+06	9.5088e+06	6.44925e+06	5.44257e+06	9.67888e+06	4.40803e+06
1815	229.095	228.088	3.375	4.29077e+06	4.4537e+06	8.24103e+06	4.4554e+06	3.05863e+06	6.99804e+06	5.5619e+06	4.23491e+06	2.32539e+06	6.8336e+06	5.48958e+06	8.10586e+06	6.59612e+06	6.04767e+06	5.16456e+06
1816	229.131	228.124	4.733	1.91289e+07	2.04128e+07	1.98983e+07	2.26752e+07	1.04329e+07	2.75078e+07	1.27075e+07	9.73452e+06	1.37774e+07	6.34486e+06	2.45305e+07	3.48958e+07	1.97098e+07	1.70865e+07	1.75645e+07
1817	229.131	228.124	4.046	2.91026e+06	2.76649e+06	3.03602e+06	3.58093e+06	2.36356e+06	2.80518e+06	1.85953e+06	1.88637e+06	2.67752e+06	3.14883e+06	2.19649e+07	4.59938e+06	3.62382e+06	3.05022e+06	2.746e+06
1818	229.131	228.124	5.517	697642	693061	822949	496625	254625	867757	784431	385204	394602	1.35844e+06	716945	942703	940464	784287	1.00834e+06
1819	229.167	228.16	6.453	1.2976e+06	1.54846e+06	1.3601e+06	1.68346e+06	311238	1.20664e+06	5.33944e+06	536248	894440	1.78981e+06	643177	493935	1.73982e+06	733127	164118
1820	229.167	228.16	6.193	1.75243e+06	1.61683e+06	1.5933e+06	2.26643e+06	1.60488e+06	1.1128e+07	3.63536e+06	2.21226e+06	1.77455e+06	3.40465e+06	3.5895e+06	3.9278e+06	3.50297e+06	2.89563e+06	2.17227e+06
1821	229.853	228.846	1.057	138542	625511	480629	856686	3.89278e+06	178222	118385	190160	667107	161897	567408	156825	79257.3	344180	193799
1822	229.91	228.903	0.742	4.63607e+07	3.94822e+07	3.97145e+07	4.63653e+07	4.2539e+07	3.9148e+07	3.3154e+07	4.02653e+07	4.76787e+07	3.24402e+07	4.26459e+07	4.6327e+07	3.28901e+07	3.70577e+07	3.12421e+07
1823	229.91	228.903	1.078	1.45932e+06	1.57462e+06	1.45254e+06	2.04712e+06	3.23061e+06	2.09463e+06	914323	1.48766e+06	3.17994e+06	874290	1.55929e+06	963553	2.4811e+06	1.63158e+06	1.07102e+06
1824	229.967	228.96	0.353	1.19665e+07	677651	500991	920106	1.64181e+06	844373	768889	1.14574e+06	911712	804301	964815	540615	781800	821177	868289
1825	229.967	228.96	14.702	5.63666e+07	4.91167e+07	5.11218e+07	4.31393e+07	4.90765e+07	4.89338e+07	4.10116e+07	5.26019e+07	5.11445e+07	5.23328e+07	3.62704e+07	3.13685e+07	2.88896e+07	3.67934e+07	5.40219e+07
1826	230.019	229.011	0.91	1.69173e+07	1.83679e+07	1.85156e+07	8.83615e+06	4.31269e+06	1.17031e+07	2.82395e+07	1.18105e+07	2.63648e+06	3.9147e+07	2.7104e+07	3.36833e+07	7.83274e+06	1.47996e+07	2.22781e+07
1827	230.042	229.035	0.922	2.13801e+06	2.35586e+06	1.93584e+06	2.87166e+06	3.0385e+06	3.02686e+06	2.25481e+06	1.1535e+06	2.62277e+06	3.28308e+06	3.68597e+06	2.33491e+06	2.69732e+06	3.32053e+06	1.88845e+06
1828	230.056	229.048	0.798	1.70143e+07	1.42946e+07	1.59282e+07	1.32876e+07	6.05553e+06	1.40245e+07	1.38238e+07	7.89193e+06	6.8032e+06	2.96903e+07	1.75822e+07	2.14325e+07	1.57372e+07	1.57578e+07	2.02269e+07
1829	230.061	229.054	3.593	647373	646315	636291	649467	389823	743071	715447	508750	450310	691289	1.04987e+06	972405	952608	854849	957701
1830	230.079	229.071	0.868	1.00098e+06	1.20895e+06	1.46521e+06	1.26678e+06	764413	769118	1.07116e+06	1.08741e+06	983107	959613	2.93464e+06	943583	2.16317e+06	1.04931e+06	814280
1831	230.09	229.083	14.47	3.62753e+06	3.86758e+06	3.8868e+06	3.50053e+06	3.46022e+06	3.87588e+06	2.75394e+06	2.05161e+06	3.65725e+06	4.90243e+06	3.02439e+06	4.27078e+06	4.12786e+06	2.83656e+06	2.26561e+06
1832	230.09	229.083	1.161	1.01752e+06	1.09624e+06	1.13499e+06	2.01476e+06	1.57456e+06	1.17545e+06	1.1416e+06	886406	1.18535e+06	1.85979e+06	848108	1.42206e+06	483556	1.49489e+06	1.45081e+06
1833	230.09	229.082	0.831	4.25937e+06	5.63948e+06	4.56601e+06	6.50009e+06	6.45064e+06	3.05299e+06	3.23898e+06	1.54875e+06	4.32339e+06	5.2738e+06	4.58792e+06	4.71635e+06	4.60576e+06	3.87763e+06	4.76272e+06
1834	230.105	229.098	3.899	3.08665e+06	3.00163e+06	3.16048e+06	1.10248e+06	2.79711e+06	2.644e+06	3.26541e+06	2.45089e+06	3.09618e+06	3.29979e+06	3.44882e+06	3.87426e+06	3.91845e+06	3.85808e+06	3.98796e+06
1835	230.115	229.108	4.253	6.3761e+06	8.2851e+06	6.86467e+06	8.70019e+06	6.08542e+06	9.59039e+06	5.15951e+06	4.36301e+06	5.80258e+06	8.26468e+06	9.90547e+06	1.10084e+07	9.6093e+06	7.68106e+06	6.3216e+06
1836	230.115	229.108	3.313	1.71466e+06	1.46545e+06	1.626e+06	1.11915e+06	2.38099e+06	1.23772e+06	1.71868e+06	1.1216e+06	1.71479e+06	1.41725e+06	1.86922e+06	1.94454e+06	3.96095e+06	2.53337e+06	1.61603e+06
1837	230.115	229.108	5.034	1.60696e+07	1.68672e+07	1.74098e+07	1.12029e+07	1.08257e+07	1.49156e+07	1.5064e+07	1.2226e+07	1.42546e+07	2.18264e+07	2.00902e+07	2.32163e+07	1.92823e+07	1.67605e+07	1.77082e+07
1838	230.115	229.108	4.395	5.92792e+06	6.5822e+06	5.92219e+06	6.41729e+06	3.57085e+06	5.35293e+06	4.01502e+06	4.12243e+06	4.80356e+06	1.01138e+07	9.21498e+06	1.09884e+07	4.09922e+06	5.69522e+06	5.16677e+06
1839	230.115	229.108	5.44	2.21132e+06	2.69302e+06	2.04222e+06	2.03993e+06	1.29357e+06	3.33064e+06	1.67425e+06	1.13181e+06	972492	4.8433e+06	2.50661e+06	4.67875e+06	2.84861e+06	1.71101e+06	3.01068e+06
1840	230.115	229.108	5.637	2.72301e+06	2.68633e+06	2.63962e+06	2.93964e+06	1.32532e+06	2.32026e+06	1.53523e+06	1.23513e+06	1.60279e+06	4.92649e+06	4.49108e+06	4.31147e+06	2.24621e+06	2.29399e+06	2.94613e+06
1841	230.115	229.108	4.623	2.46828e+07	3.0011e+07	3.14103e+07	2.59794e+07	2.17977e+07	3.12841e+07	2.17316e+07	1.67589e+07	1.7879e+07	4.4577e+07	4.19824e+07	5.67988e+07	3.06267e+07	2.31294e+07	2.31946e+07
1842	230.126	229.119	2.309	4.00033e+06	4.29407e+06	3.95718e+06	2.57778e+06	4.84896e+06	4.65139e+06	3.80849e+06	1.24662e+06	2.71264e+06	2.83352e+06	5.38199e+06	3.08125e+06	2.5336e+06	3.57743e+06	4.66798e+06
1843	230.126	229.119	3.93	1.69652e+06	1.57231e+06	1.37684e+06	925801	616324	1.02434e+06	1.15931e+06	695820	339553	3.13536e+06	3.46817e+06	3.26022e+06	1.03122e+06	872654	1.2166e+06
1844	230.126	229.119	3.32	1.30458e+06	2.23849e+06	1.507e+06	1.47753e+06	545140	1.37854e+06	2.22228e+06	849254	438687	1.32118e+06	1.55981e+06	2.10229e+06	2.47586e+06	1.16475e+06	772250
1845	230.126	229.119	3.826	1.16848e+06	929569	886863	355737	343665	628326	496961	618044	232183	1.29146e+06	2.38927e+06	1.92414e+06	511605	483152	795100
1846	230.151	229.144	5.506	1.76294e+06	1.84923e+06	1.78592e+06	568505	552765	668205	1.33353e+06	786486	738253	3.0776e+06	2.29557e+06	3.99915e+06	457328	1.53726e+06	1.27289e+06
1847	230.151	229.144	7.207	3.13966e+08	3.17194e+08	3.27186e+08	3.34297e+08	3.08871e+08	3.90208e+08	2.05635e+08	2.22316e+08	2.33051e+08	3.31797e+08	3.59519e+08	4.47781e+08	5.20194e+08	3.23609e+08	2.13258e+08
1848	230.151	229.144	7.072	2.10916e+08	2.04068e+08	2.07374e+08	1.74994e+08	1.66301e+08	2.20091e+08	1.13834e+08	7.06198e+07	8.04797e+07	2.45994e+08	3.27994e+08	3.68793e+08	2.30345e+08	1.82179e+08	1.72851e+08
1849	230.151	229.144	5.143	1.29128e+06	510116	347101	672284	2.15958e+06	483371	229814	285803	690578	538937	1.42619e+06	792915	1.41621e+06	812525	788816
1850	230.151	229.144	6.074	3.88906e+06	4.63132e+06	3.60766e+06	7.08323e+06	2.35058e+06	6.21294e+06	991477	1.79675e+06	2.17529e+06	5.3318e+06	6.08373e+06	6.49255e+06	2.79527e+06	2.05678e+06	1.58308e+06
1851	230.151	229.144	4.357	1.14761e+08	1.02548e+08	1.09061e+08	8.42377e+07	1.11716e+08	1.06605e+08	8.86557e+07	8.56172e+07	1.06541e+08	9.07732e+07	1.40584e+08	1.30022e+08	1.50455e+08	1.08668e+08	9.84491e+07
1852	230.163	229.155	3.093	6.02241e+06	5.91612e+06	5.53479e+06	2.43168e+07	6.56255e+06	2.09427e+06	2.99463e+06	3.75007e+06	4.15154e+06	4.16391e+06	4.82968e+06	2.18759e+06	3.62079e+06	2.95311e+06	2.95823e+06
1853	230.163	229.155	3.341	4.62316e+06	4.18223e+06	4.19877e+06	1.19876e+07	4.89508e+06	2.77359e+06	2.5766e+06	2.35984e+06	4.47683e+06	3.3343e+06	3.99222e+06	3.46234e+06	3.19634e+06	2.92977e+06	2.9936e+06
1854	230.163	229.156	2.887	3.87613e+06	3.24875e+06	3.49079e+06	1.22672e+07	3.26081e+06	1.4511e+06	2.32189e+06	2.91351e+06	2.17034e+06	3.03055e+06	3.64263e+06	2.16468e+06	2.63249e+06	2.22313e+06	1.90949e+06
1855	230.163	229.156	3.479	1.20493e+06	1.10161e+06	1.1075e+06	1.10745e+06	1.4459e+06	1.01649e+06	2.80565e+06	679321	665392	1.22757e+06	1.43846e+06	2.00238e+06	1.14076e+06	1.17659e+06	1.14496e+06
1856	230.868	229.861	1.038	99748.9	113902	111589	68324.2	6.63336e+06	82493.9	103938	87959	58857.9	198943	104867	206304	69585.6	94024.5	91074.2
1857	230.881	229.874	1.912	1.32925e+06	3.77769e+06	3.92952e+06	3.23654e+06	3.39019e+06	2.07565e+06	3.41933e+06	3.09578e+06	2.26089e+06	2.71125e+06	3.92954e+06	3.62376e+06	1.5768e+06	3.14626e+06	2.73268e+06
1858	230.944	229.937	7.316	307458	931086	846077	549554	2.11775e+06	645676	220488	103221	1.85833e+06	1.74929e+06	73095.3	1.016e+06	591326	396950	2.25804e+06
1859	230.944	229.937	14.714	1.85129e+06	5.78551e+06	2.32712e+07	1.11955e+06	4.53304e+06	4.19075e+06	1.76299e+07	5.2533e+06	1.11354e+07	1.97037e+07	1.10779e+07	3.66309e+06	1.94768e+07	2.89525e+07	1.49668e+07
1860	230.966	229.959	4.071	4.06348e+06	4.13004e+06	4.0227e+06	4.57532e+06	5.27465e+06	3.84984e+06	3.94021e+06	5.59797e+06	5.96892e+06	3.95676e+06	4.95732e+06	4.20719e+06	4.55001e+06	4.09856e+06	5.20944e+06
1861	231.019	230.012	1.259	3.5522e+06	2.71697e+06	4.90778e+06	7.88714e+06	2.09829e+07	5.67362e+06	4.14094e+06	4.54266e+06	2.74238e+07	2.10361e+06	3.43076e+06	4.28117e+06	1.55075e+07	4.0416e+06	1.24533e+07
1862	231.02	230.013	2.61	1.71683e+06	1.62841e+06	1.66591e+06	1.61083e+06	1.67539e+06	1.45849e+06	771537	291781	6.02558e+06	1.37557e+06	1.30305e+06	1.33298e+06	757701	1.34321e+06	1.79292e+06
1863	231.035	230.028	6.11	2.61393e+06	2.62281e+06	2.37885e+06	2.87847e+06	3.29107e+06	2.75721e+06	1.31177e+06	1.79031e+06	2.54232e+06	2.50187e+06	3.17183e+06	3.4471e+06	4.35242e+06	2.94556e+06	2.70884e+06
1864	231.037	230.03	0.86	5.64985e+06	5.64035e+06	5.60969e+06	4.10494e+06	3.13659e+06	4.23343e+06	4.30183e+06	3.39755e+06	4.88522e+06	3.92924e+06	7.32264e+06	6.11741e+06	6.76802e+06	5.36989e+06	4.84545e+06
1865	231.074	230.067	1.199	2.93613e+06	2.90063e+06	4.03906e+06	3.23541e+06	3.11502e+06	2.57192e+06	2.42707e+06	1.62218e+06	3.5036e+06	4.71152e+06	3.7369e+06	3.5174e+06	3.25754e+06	2.88166e+06	5.7148e+06
1866	231.089	230.082	5.396	483631	425886	540424	464056	523753	472265	370419	336667	279309	559712	806830	748753	457110	351457	292354
1867	231.11	230.103	4.337	1.57788e+06	1.67768e+06	1.65503e+06	1.77477e+06	3.06982e+06	620382	2.08854e+06	1.00254e+06	1.2113e+06	2.89758e+06	2.3941e+06	2.22012e+06	3.03451e+06	1.09837e+06	1.32642e+06
1868	231.11	230.103	3.25	2.06019e+06	725638	2.01387e+06	878662	1.34821e+06	624038	1.3239e+06	698783	1.16109e+06	2.18735e+06	2.48886e+06	2.79661e+06	889705	2.43721e+06	2.85802e+06
1869	231.11	230.103	2.079	1.08513e+06	822315	818946	614116	581589	410636	463485	405261	629835	1.17484e+06	629331	5.41236e+06	723654	911296	967550
1870	231.147	230.139	4.265	5.62035e+06	5.16883e+06	5.25421e+06	6.24836e+06	2.98982e+06	6.51983e+06	8.55332e+06	3.28245e+06	2.45403e+06	5.24655e+06	6.75678e+06	8.38413e+06	5.14191e+06	3.96865e+06	4.06497e+06
1871	231.889	230.882	6.81	710568	586734	753811	515088	742098	583027	736060	265906	713922	724804	468281	647067	430905	934956	1.09365e+06
1872	231.889	230.882	7.718	3.14079e+06	3.29896e+06	432803	2.89713e+06	3.43247e+06	1.68918e+06	2.10652e+06	311864	2.12511e+06	356604	1.41472e+06	2.5963e+06	1.43744e+06	4.24553e+06	3.56394e+06
1873	231.889	230.882	14.638	4.89913e+06	5.1597e+06	3.61841e+06	6.33783e+06	5.18728e+06	5.22376e+06	3.66489e+06	5.30587e+06	5.72686e+06	6.47225e+06	5.75018e+06	3.15614e+06	3.15461e+06	7.12698e+06	5.79116e+06
1874	231.907	230.9	0.737	1.17613e+07	1.1956e+07	1.0716e+07	1.06382e+07	1.20993e+07	1.47063e+07	1.26236e+07	1.14686e+07	1.40209e+07	1.13503e+07	1.55603e+07	1.32547e+07	1.41497e+07	1.07593e+07	1.50671e+07
1875	231.916	230.908	14.502	1.14337e+07	8.23977e+06	7.97952e+06	8.67387e+06	1.86331e+07	1.31471e+07	1.36743e+07	8.53622e+06	1.13884e+07	7.57276e+06	8.75976e+06	8.81358e+06	6.83285e+06	1.25526e+07	8.00154e+06
1876	232.003	230.996	4.323	1.7033e+06	1.6785e+06	2.53597e+06	540850	801297	2.03728e+06	1.91623e+06	1.27351e+06	446534	1.80112e+06	1.81061e+06	5.02207e+06	2.20426e+06	2.69487e+06	4.33828e+06
1877	232.004	230.997	3.226	8.45339e+06	8.84448e+06	7.77723e+06	1.75994e+07	1.63774e+07	1.76903e+07	2.30417e+06	772980	2.20149e+06	1.92841e+07	6.94522e+06	1.44664e+06	849207	1.4572e+06	2.77525e+06
1878	232.027	231.02	3.223	1.60924e+06	1.65524e+06	1.35971e+06	1.65189e+06	843434	1.09426e+06	2.31029e+06	813178	2.4179e+06	688043	1.61783e+06	1.06028e+06	2.21397e+06	1.71499e+06	2.73335e+06
1879	232.052	231.044	2.042	2.38111e+06	2.42511e+06	2.48619e+06	1.98697e+06	1.62693e+06	1.80866e+06	1.96809e+06	1.61533e+06	1.28779e+06	2.72235e+06	3.47138e+06	4.1048e+06	2.73233e+06	2.74648e+06	2.39388e+06
1880	232.058	231.051	0.849	1.23664e+07	1.26218e+07	1.19722e+07	1.01184e+07	8.28466e+06	1.10225e+07	1.02473e+07	7.933e+06	9.58505e+06	1.16586e+07	2.1123e+07	1.46786e+07	1.72182e+07	1.36832e+07	1.12392e+07
1881	232.059	291.073	0.836	2.90763e+06	2.59064e+06	1.9443e+06	1.35064e+06	1.97723e+06	2.59411e+06	2.26081e+06	1.44224e+06	1.40437e+06	2.24906e+06	2.31696e+06	3.17262e+06	3.16594e+06	2.9199e+06	2.10382e+06
1882	232.07	231.063	0.769	1.75819e+07	1.53746e+07	1.47737e+07	1.7717e+07	1.93971e+07	1.78281e+07	1.69036e+07	1.99459e+07	1.97004e+07	1.51308e+07	1.6922e+07	1.34597e+07	2.03898e+07	1.47737e+07	1.54967e+07
1883	232.088	231.081	3.363	444047	373225	460079	364485	261298	125440	616259	315804	107946	825464	552396	946597	276733	264498	350776
1884	232.094	231.087	6.041	471338	482448	580054	589160	202135	658472	222055	178219	167743	475501	689648	1.121e+06	200465	195321	215601
1885	232.094	231.087	3.934	5.53789e+06	5.57854e+06	5.00932e+06	4.93199e+06	2.81898e+06	5.1972e+06	4.98089e+06	3.27575e+06	2.84318e+06	7.99933e+06	7.25076e+06	1.3261e+07	5.42059e+06	5.18472e+06	5.18839e+06
1886	232.094	231.087	2.993	6.43524e+06	6.39837e+06	5.93302e+06	1.20255e+07	4.87372e+06	7.29543e+06	6.34083e+06	4.10459e+06	4.57238e+06	9.16986e+06	1.01592e+07	1.19647e+07	4.86399e+06	6.34608e+06	5.80926e+06
1887	232.094	231.087	3.419	4.08103e+06	4.11123e+06	4.21437e+06	4.06024e+06	2.785e+06	3.80055e+06	3.51751e+06	2.09943e+06	2.07479e+06	5.41435e+06	7.0645e+06	8.94804e+06	2.8931e+06	2.70235e+06	4.45241e+06
1888	232.105	231.098	1.175	1.91237e+06	1.61745e+06	2.234e+06	1.15019e+06	476850	819093	2.69818e+06	1.35083e+06	571227	4.53288e+06	1.42066e+06	4.5572e+06	1.10517e+06	2.01745e+06	2.44666e+06
1889	232.113	231.106	5.585	162384	120091	160971	324582	134215	483108	34151.8	18814.2	34110.7	253453	211566	410785	31193.8	26451.4	26186.5
1890	232.129	267.099	4.73	622277	737672	629087	604410	270329	528274	573391	472277	300387	645675	901229	740667	852452	781997	803351
1891	232.131	231.124	5.086	6.88078e+07	6.67189e+07	6.56383e+07	6.55335e+07	2.58664e+07	5.6518e+07	4.6055e+07	4.56925e+07	5.89501e+07	1.06481e+08	9.32904e+07	9.73615e+07	6.62406e+07	6.47891e+07	7.27357e+07
1892	232.131	231.123	4.728	2.1755e+07	2.13225e+07	1.9334e+07	1.80787e+07	1.21516e+07	2.31686e+07	1.36412e+07	1.19686e+07	1.65826e+07	2.96481e+07	2.73387e+07	3.42073e+07	2.41243e+07	2.09179e+07	2.14145e+07
1893	232.131	231.124	5.418	1.39093e+07	1.2819e+07	1.30404e+07	1.17573e+07	8.65185e+06	1.31544e+07	1.03094e+07	7.46829e+06	9.8224e+06	1.63472e+07	1.5495e+07	1.87274e+07	1.43298e+07	1.24145e+07	1.25674e+07
1894	232.132	345.118	4.746	603057	659558	661224	362733	450717	473706	382076	285574	266111	904916	954222	197794	1.03005e+06	534283	836265
1895	232.142	231.135	1.241	2.45978e+06	2.8044e+06	2.86987e+06	1.70819e+07	3.22775e+06	1.33832e+06	941599	2.02531e+06	2.99213e+06	1.0596e+06	1.38179e+06	269414	2.21059e+06	1.48105e+06	1.11999e+06
1896	232.142	231.135	2.712	4.27551e+06	3.89115e+06	4.15163e+06	1.32647e+07	3.72646e+06	2.20623e+06	3.14997e+06	2.73404e+06	3.91744e+06	4.17943e+06	3.23305e+06	2.90029e+06	3.05664e+06	2.74256e+06	2.74524e+06
1897	232.167	231.16	5.271	1.68967e+06	2.22943e+06	1.46847e+06	1.36785e+06	1.27522e+06	1.90686e+06	1.24157e+06	450906	606564	3.40504e+06	1.84123e+06	4.1026e+06	1.43536e+06	1.39842e+06	1.46919e+06
1898	232.919	231.912	15.808	290933	62179.1	47648.9	571816	669493	45118.1	541600	57455.4	67721.3	54611.4	296868	44213.1	593418	44853.3	144665
1899	232.939	231.931	1.3	9.69781e+06	1.00469e+07	1.18483e+07	2.09619e+07	1.4779e+07	5.81702e+06	5.25712e+06	5.57946e+07	1.0221e+07	5.19174e+06	9.08376e+06	1.06893e+07	5.08565e+06	1.1834e+07	1.65024e+07
1900	232.939	231.931	7.322	313805	1.22739e+07	7.28914e+06	1.8546e+07	5.45706e+06	5.14428e+06	2.17621e+06	1.08578e+06	1.62688e+07	5.23977e+06	1.61745e+06	2.40973e+06	8.69517e+06	3.07452e+07	2.12206e+07
1901	232.939	231.932	14.715	1.25761e+07	3.94637e+07	1.09267e+08	4.97731e+07	4.05589e+07	4.52162e+07	1.13737e+08	3.09592e+07	6.2738e+07	1.38551e+08	7.52927e+07	2.21134e+07	9.2502e+07	1.21607e+08	8.78141e+07
1902	232.981	231.974	4.034	7.19316e+07	8.2524e+07	7.60759e+07	6.86382e+07	6.86629e+07	8.2169e+07	5.76084e+07	7.8249e+07	7.87216e+07	6.74197e+07	7.99876e+07	7.18568e+07	6.57523e+07	5.26988e+07	8.24365e+07
1903	232.981	231.974	3.807	8.03515e+06	9.80809e+06	4.80517e+06	4.79058e+06	1.62007e+07	8.2169e+07	8.32048e+06	7.8249e+07	7.89972e+06	8.59187e+06	6.14189e+06	7.98457e+06	7.37455e+06	4.33261e+06	1.09161e+07
1904	233.036	232.028	0.848	4.86457e+06	3.72644e+06	3.81189e+06	3.778e+06	2.34406e+06	3.44656e+06	3.62565e+06	2.31018e+06	3.06015e+06	3.39804e+06	4.09484e+06	5.11376e+06	4.38794e+06	5.17583e+06	3.16755e+06
1905	233.036	232.028	1.171	1.07295e+06	716619	973780	1.19525e+06	868703	746852	490477	433335	1.0968e+06	1.12609e+06	1.36188e+06	1.05663e+06	797645	986535	1.0506e+06
1906	233.036	232.028	2.539	2.81865e+06	2.4922e+06	3.43356e+06	3.16075e+06	2.20695e+06	1.66946e+06	2.25012e+06	1.53539e+06	2.98035e+06	1.47679e+06	2.30174e+06	2.62318e+06	2.4763e+06	3.46509e+06	4.01943e+06
1907	233.066	232.059	2.247	9.81876e+07	8.89579e+07	9.70552e+07	9.53348e+07	9.55397e+07	7.73141e+07	7.61253e+07	9.83636e+07	8.34599e+07	9.34718e+07	9.51536e+07	7.77644e+07	8.90218e+07	9.07418e+07	7.34061e+07
1908	233.071	232.064	2.372	84384.3	244906	136768	56377.7	40307.3	119404	162881	372049	104174	420592	454470	173867	1.10886e+06	141680	167720
1909	233.072	232.065	3.632	1.35537e+06	1.04061e+06	1.18296e+06	1.21394e+06	633826	1.04041e+06	906668	760146	995724	1.45661e+06	1.90761e+06	1.64006e+06	1.29626e+06	1.0492e+06	861924
1910	233.086	232.079	14.458	5.76621e+06	7.34555e+06	7.89455e+06	5.87643e+06	8.49011e+06	8.26527e+06	6.80279e+06	3.52871e+06	6.59567e+06	6.52715e+06	5.36204e+06	7.52342e+06	6.88934e+06	5.28052e+06	4.63868e+06
1911	233.089	232.082	1.178	2.40636e+06	2.50793e+06	2.6259e+06	2.655e+06	2.08396e+06	1.50287e+06	2.8793e+06	2.29852e+06	2.67156e+06	2.57187e+06	1.63035e+06	2.42849e+06	3.45514e+06	1.89536e+06	1.86938e+06
1912	233.09	232.082	2.773	691988	678229	824832	871281	387232	719754	525715	444403	253162	1.77389e+06	897251	1.1691e+06	567858	702529	638425
1913	233.126	232.119	2.704	271524	251082	323444	335704	67023.3	244755	299618	345549	103864	561059	646608	946963	247580	344708	511582
1914	233.832	232.825	13.609	318454	543733	587535	878584	905847	599632	607447	747882	739376	836788	426483	1.04078e+06	790683	1.5554e+06	905797
1915	233.922	232.914	14.539	3.78216e+06	3.36003e+06	4.73147e+06	4.00527e+06	4.22785e+06	4.91045e+06	3.0935e+06	3.87069e+06	3.57995e+06	3.14424e+06	3.25466e+06	4.2465e+06	4.29335e+06	4.03301e+06	3.74124e+06
1916	233.944	232.936	0.968	5.71028e+07	5.59064e+07	5.41447e+07	2.37748e+07	1.68458e+07	3.37892e+07	5.18513e+07	4.82886e+07	1.26177e+07	6.63738e+07	5.24703e+07	6.1372e+07	3.68528e+07	4.46884e+07	5.10754e+07
1917	233.944	232.937	1.367	4.94334e+06	5.04559e+06	4.33877e+06	1.64286e+06	1.32195e+06	3.08817e+06	4.81151e+06	4.59747e+06	396725	3.18624e+06	4.1689e+06	2.80974e+06	2.02272e+06	4.50118e+06	4.37862e+06
1918	233.985	232.978	4.012	4.52265e+06	4.73866e+06	3.98637e+06	4.54663e+06	5.34258e+06	4.50913e+06	4.02363e+06	4.99914e+06	4.67562e+06	4.97407e+06	3.94435e+06	3.89535e+06	5.07278e+06	4.47371e+06	4.40449e+06
1919	234.005	232.998	14.548	1.47963e+06	1.4152e+06	1.6042e+06	908922	1.40296e+06	1.2009e+06	1.28562e+06	1.35685e+06	1.20288e+06	1.32748e+06	1.25006e+06	1.29344e+06	1.32596e+06	1.20932e+06	1.21628e+06
1920	234.038	233.031	0.835	440973	852565	979955	1.59587e+06	535259	856158	811765	253960	269575	864283	1.62911e+06	1.42659e+06	608692	642235	508516
1921	234.056	233.049	3.512	994860	774934	1.3896e+06	875107	568864	637087	595214	463638	1.36494e+06	1.02623e+06	1.56725e+06	1.29115e+06	719075	1.16872e+06	998294
1922	234.056	233.049	3.758	1.14305e+06	858206	855665	1.73942e+06	626208	911174	680539	620302	841561	1.26798e+06	1.94799e+06	1.10393e+06	1.07141e+06	939619	958740
1923	234.074	233.066	1.166	4.58585e+06	2.88399e+06	3.05096e+06	3.47932e+06	1.32792e+06	4.48869e+06	1.39953e+06	2.63473e+06	1.87469e+06	2.60019e+06	6.90942e+06	1.92151e+06	4.73274e+06	1.75781e+06	4.07501e+06
1924	234.074	233.066	0.844	1.83289e+07	1.83139e+07	1.64974e+07	1.26582e+07	1.13405e+07	1.27054e+07	1.4985e+07	1.0913e+07	1.51514e+07	1.82049e+07	2.49619e+07	1.87744e+07	2.46439e+07	1.87145e+07	1.60255e+07
1925	234.089	233.082	5.037	2.8103e+06	2.99792e+06	3.16776e+06	3.05739e+06	1.91231e+06	1.89671e+06	2.0788e+06	1.69313e+06	1.29128e+06	4.22613e+06	5.15471e+06	3.89899e+06	3.88638e+06	2.91155e+06	2.84561e+06
1926	234.092	233.085	4.317	1.62938e+06	1.68377e+06	1.63753e+06	1.45585e+06	991414	1.41431e+06	1.58761e+06	949546	1.4522e+06	1.76152e+06	2.72867e+06	2.26891e+06	2.33503e+06	1.71993e+06	1.58338e+06
1927	234.093	233.085	5.712	1.84873e+06	2.1764e+06	2.00931e+06	1.62162e+06	906433	1.93716e+06	1.27068e+06	1.01481e+06	2.50142e+06	2.62442e+06	2.44474e+06	3.32296e+06	2.35942e+06	2.0719e+06	1.98825e+06
1928	234.1	233.093	4.732	4.56524e+06	5.09395e+06	4.07194e+06	3.95861e+06	4.46367e+06	4.42101e+06	3.06006e+06	2.27813e+06	3.09302e+06	5.73081e+06	7.15351e+06	6.6386e+06	5.77501e+06	4.82349e+06	4.08114e+06
1929	234.1	233.093	2.803	1.50692e+06	1.36373e+06	1.44625e+06	391993	712473	1.9145e+06	2.82757e+06	1.61051e+06	964672	4.35631e+06	2.28381e+06	2.06586e+06	1.46796e+06	1.80145e+06	1.23037e+06
1930	234.101	233.093	3.293	9.11137e+06	8.67107e+06	8.86296e+06	2.49029e+07	9.32129e+06	5.19634e+06	7.5513e+06	7.23791e+06	8.28725e+06	9.83451e+06	6.46712e+06	6.9316e+06	6.57502e+06	5.62638e+06	6.18594e+06
1931	234.11	233.103	3.735	9.87224e+06	8.76341e+06	9.96899e+06	9.12804e+06	6.48428e+06	7.24821e+06	8.60929e+06	6.46266e+06	1.02279e+07	1.3082e+07	1.07292e+07	1.08679e+07	7.23819e+06	6.85125e+06	7.59108e+06
1932	234.11	233.103	3.933	3.12999e+06	2.87963e+06	2.82061e+06	2.11606e+06	2.08693e+06	1.98607e+06	2.54312e+06	1.96489e+06	2.79471e+06	4.06381e+06	3.61462e+06	3.82581e+06	4.36812e+06	3.26648e+06	2.62425e+06
1933	234.11	233.103	3.527	1.83757e+06	1.67071e+06	1.89153e+06	3.94629e+06	2.89519e+06	2.35364e+06	1.43763e+06	1.07419e+06	3.49776e+06	2.62957e+06	2.31418e+06	4.17547e+06	1.91861e+06	6.46013e+06	6.01782e+06
1934	234.11	233.103	3.201	6.96776e+06	9.01361e+06	7.46306e+06	6.35682e+06	4.68239e+06	7.18101e+06	5.8668e+06	4.06267e+06	5.28474e+06	1.0906e+07	1.03825e+07	1.05841e+07	8.82386e+06	7.20423e+06	5.40409e+06
1935	234.145	269.115	4.256	560646	515589	444005	403998	350260	355217	206908	130825	540225	650377	629716	697454	450265	438198	571904
1936	234.146	233.139	4.258	1.65768e+07	1.56168e+07	1.82124e+07	1.37173e+07	1.11469e+07	1.96811e+07	1.13433e+07	1.00538e+07	1.3304e+07	2.24638e+07	2.03219e+07	2.40939e+07	1.95628e+07	1.76822e+07	1.51258e+07
1937	234.146	233.139	3.865	1.87915e+06	2.48851e+06	2.74348e+06	2.12351e+06	1.54006e+06	2.19651e+06	2.13289e+06	1.66598e+06	2.32446e+06	3.54409e+06	2.57837e+06	3.84865e+06	2.54614e+06	1.62105e+06	2.0506e+06
1938	234.162	233.154	14.472	3.95107e+06	3.76357e+06	3.56519e+06	4.25678e+06	2.01671e+06	1.45751e+06	3.94157e+06	3.29067e+06	3.85479e+06	1.42129e+06	1.30829e+06	3.00064e+06	3.3726e+06	3.30297e+06	1.07192e+06
1939	234.162	233.154	10.399	9.08261e+06	7.27531e+06	9.26661e+06	6.10483e+06	6.81368e+06	5.88905e+06	8.08408e+06	6.51636e+06	7.09416e+06	7.8247e+06	6.45061e+06	6.47621e+06	8.92442e+06	6.58865e+06	6.34827e+06
1940	234.947	233.94	0.977	1.82914e+06	1.48788e+06	1.52096e+06	398895	377220	640421	1.66722e+06	1.31025e+06	323713	1.64009e+06	1.54961e+06	660109	865710	1.05128e+06	1.07218e+06
1941	234.973	233.966	6.663	5.08841e+07	5.24755e+07	4.61549e+07	4.99235e+07	3.74967e+07	3.68726e+07	5.89955e+07	5.58376e+07	4.45715e+07	5.00722e+07	5.21802e+07	4.86684e+07	4.46223e+07	5.66367e+07	5.15551e+07
1942	234.973	233.966	7.271	2.37159e+06	2.12073e+06	1.86604e+06	1.73362e+06	608457	2.10766e+06	1.54101e+06	2.03064e+06	2.77691e+06	1.3779e+06	4.08703e+06	3.79052e+06	1.99821e+06	993518	923653
1943	234.975	233.967	0.768	2.42636e+06	1.7508e+06	2.10307e+06	2.35736e+06	2.04833e+06	1.24619e+06	1.92771e+06	2.15616e+06	1.72515e+06	2.48056e+06	2.32471e+06	2.252e+06	2.82654e+06	1.8625e+06	2.55967e+06
1944	235.064	234.057	4.327	2.85763e+07	1.74273e+07	2.44731e+07	1.25784e+07	1.51357e+07	1.64943e+07	9.97918e+06	1.26441e+07	2.73533e+07	2.20802e+07	2.18989e+07	2.56406e+07	2.19815e+07	1.54937e+07	1.63194e+07
1945	235.068	234.061	0.828	7.87353e+06	7.71825e+06	8.27068e+06	7.3494e+06	7.21304e+06	7.11729e+06	7.20057e+06	4.47654e+06	7.17895e+06	7.06913e+06	8.59341e+06	8.70121e+06	8.35325e+06	6.49767e+06	8.69847e+06
1946	235.121	234.113	3.349	1.42502e+06	1.2908e+06	1.39414e+06	2.01242e+06	1.02401e+06	1.68687e+06	174098	883925	4.3751e+06	264416	373035	680743	2.41297e+06	1.2004e+06	447403
1947	235.141	234.135	1.178	802456	917252	1.1037e+06	794720	696827	767927	977055	770870	1.14143e+06	1.38876e+06	1.40178e+06	845275	766019	1.25654e+06	1.10161e+06
1948	235.157	234.15	10.726	817670	841675	954796	891894	1.14408e+06	876317	911700	875239	989375	838886	747275	806589	1.10362e+06	906320	845497
1949	235.827	234.819	13.606	3.12825e+06	2.8297e+06	6.71247e+06	7.6948e+06	8.58918e+06	6.5149e+06	5.58876e+06	7.86589e+06	7.74488e+06	7.45563e+06	5.45942e+06	8.41364e+06	5.98144e+06	5.30533e+06	6.82971e+06
1950	235.827	234.82	13.315	1.84692e+06	2.38059e+06	2.19428e+06	531152	2.75713e+06	2.91138e+06	2.29279e+06	399630	2.36558e+06	2.81213e+06	2.51209e+06	460032	2.34145e+06	3.09467e+06	2.86174e+06
1951	235.855	234.848	0.752	1.01166e+07	9.1686e+06	9.93589e+06	8.92797e+06	9.5808e+06	1.11327e+07	1.06714e+07	9.27655e+06	1.09247e+07	1.0426e+07	9.70404e+06	8.29867e+06	1.03905e+07	9.31029e+06	8.59823e+06
1952	235.866	234.859	0.93	8.11419e+06	6.59306e+06	7.86671e+06	1.04129e+07	1.22353e+07	5.87791e+06	6.13949e+06	4.70964e+06	1.23981e+07	3.20285e+06	4.03203e+06	1.03555e+06	7.28524e+06	5.84987e+06	7.7806e+06
1953	235.876	234.868	0.698	1.92243e+06	5.27582e+06	4.97128e+06	7.50277e+06	6.14934e+06	9.05044e+06	2.01471e+07	1.25645e+07	6.17767e+06	7.32746e+06	8.79678e+06	2.07711e+07	5.76992e+06	1.04593e+07	7.58489e+06
1954	235.876	234.869	0.941	5.85e+06	5.34074e+06	6.02415e+06	9.8618e+06	7.26234e+06	1.25794e+07	7.14643e+06	8.55017e+06	9.36263e+06	6.78938e+06	1.14905e+07	6.04141e+06	8.43184e+06	9.60871e+06	4.83568e+06
1955	235.995	234.988	0.326	3.28426e+06	3.84162e+06	4.12779e+06	4.38046e+06	3.57047e+06	3.69208e+06	3.42325e+06	161105	4.17401e+06	3.68207e+06	3.87593e+06	3.60463e+06	3.66944e+06	3.96627e+06	4.24207e+06
1956	236.053	235.046	1.375	3.553e+06	3.66898e+06	3.50622e+06	658006	358591	1.24776e+06	4.21366e+06	2.27638e+06	382560	8.6672e+06	3.2331e+06	1.12479e+07	433818	3.10715e+06	5.02335e+06
1957	236.053	235.046	0.974	2.54459e+06	2.48017e+06	3.28966e+06	472512	304765	1.06982e+06	3.24352e+06	1.37657e+06	384300	8.06488e+06	5.3314e+06	1.07514e+07	1.44709e+06	1.74036e+06	2.96031e+06
1958	236.072	235.064	5.222	9.90581e+06	8.84088e+06	8.50147e+06	9.88074e+06	5.62342e+06	1.12191e+07	5.91966e+06	4.45938e+06	8.84496e+06	1.16142e+07	1.40045e+07	1.30058e+07	9.95242e+06	8.29802e+06	9.28333e+06
1959	236.079	235.072	2.433	2.13411e+06	1.9623e+06	1.77072e+06	2.38987e+06	2.46543e+06	1.72188e+06	1.44008e+06	2.31618e+06	2.17078e+06	1.86238e+06	2.31273e+06	1.98813e+06	2.48462e+06	1.64704e+06	1.86234e+06
1960	236.089	235.082	1.173	3.97519e+06	3.03717e+06	4.51883e+06	2.71549e+06	3.31496e+06	9.3931e+06	3.35696e+06	2.30961e+06	2.00702e+06	3.7573e+06	5.55833e+06	5.30253e+06	4.1862e+06	5.10187e+06	3.97046e+06
1961	236.089	235.082	0.833	1.01019e+07	9.56837e+06	9.92319e+06	7.06294e+06	6.87642e+06	7.00356e+06	8.61121e+06	5.71881e+06	6.55891e+06	9.43872e+06	1.13099e+07	1.25483e+07	1.19083e+07	9.39512e+06	8.93297e+06
1962	236.108	235.101	5.223	6.34691e+06	6.67503e+06	5.79886e+06	3.95631e+06	3.17011e+06	5.36401e+06	4.63198e+06	3.71141e+06	6.3538e+06	6.99571e+06	1.01023e+07	1.02598e+07	9.84225e+06	6.78177e+06	6.36276e+06
1963	236.116	235.109	2.733	3.75553e+06	2.70178e+06	2.77303e+06	6.98371e+06	3.17286e+06	3.37818e+06	1.24913e+06	1.2295e+06	3.85458e+06	1.95769e+06	2.84138e+06	2.38e+06	2.04799e+06	1.29164e+06	1.62098e+06
1964	236.126	235.118	4.201	3.26933e+06	3.16678e+06	2.03115e+06	2.13129e+06	2.03007e+06	1.13487e+06	2.033e+06	1.94086e+06	1.20389e+06	1.41495e+06	1.56792e+06	1.52649e+06	1.47243e+06	3.28284e+06	1.23444e+06
1965	237.063	236.056	2.764	2.08111e+06	1.54042e+06	1.65326e+06	1.19836e+06	669304	1.48079e+06	759553	868656	1.15417e+06	1.89516e+06	2.57236e+06	2.1989e+06	2.62451e+06	2.03296e+06	1.88174e+06
1966	237.063	236.056	3.735	1.19662e+06	1.67141e+06	1.78535e+06	808238	1.60758e+06	2.06032e+06	1.29399e+06	903747	1.49408e+06	881336	1.67975e+06	1.34532e+06	3.70789e+06	1.86522e+06	1.62292e+06
1967	237.063	236.056	2.458	1.35228e+06	1.61702e+06	1.1762e+06	1.45545e+06	1.02125e+06	1.35669e+06	894212	846630	1.5773e+06	1.32083e+06	1.92246e+06	1.82503e+06	2.04374e+06	1.51162e+06	1.16467e+06
1968	237.067	236.06	2.056	391134	360025	287565	887669	221349	330310	146327	141472	447613	107689	161767	313888	202846	812824	1.393e+06
1969	237.085	236.078	6.106	2.59261e+06	3.10245e+06	3.33366e+06	2.72272e+06	2.9753e+06	2.08413e+06	3.04801e+06	2.91579e+06	3.21361e+06	2.55377e+06	7.04268e+06	2.08129e+06	1.84353e+06	1.92578e+06	2.19317e+06
1970	237.1	236.093	2.419	2.54942e+06	2.70293e+06	2.3433e+06	2.55927e+06	2.15179e+06	2.32651e+06	2.12823e+06	2.06962e+06	2.11001e+06	3.17516e+06	3.36028e+06	3.06943e+06	2.89153e+06	2.41013e+06	2.41736e+06
1971	237.1	236.093	2.827	1.12526e+06	1.29878e+06	1.52903e+06	399303	1.23979e+06	1.70914e+06	1.19597e+06	685805	1.01493e+06	1.19725e+06	2.83266e+06	1.98528e+06	1.59918e+06	1.41538e+06	370643
1972	237.1	236.093	3.928	1.91526e+06	1.82728e+06	1.87507e+06	1.4314e+06	1.2099e+06	1.76726e+06	1.6977e+06	1.4229e+06	1.06716e+06	1.95989e+06	2.67857e+06	2.35943e+06	2.50796e+06	2.07336e+06	1.93832e+06
1973	237.1	236.093	3.264	564904	564194	505298	418505	414952	560212	496374	484920	390272	1.08103e+06	676477	1.42791e+06	696419	623068	589366
1974	237.1	236.093	4.645	504530	466952	411701	749557	307933	471589	222049	198960	162816	644742	739710	780240	282419	208134	192229
1975	237.112	236.105	8.311	1.35711e+06	1.12183e+06	1.17708e+06	1.31941e+06	1.09141e+06	993113	1.07468e+06	1.35475e+06	1.42845e+06	1.38233e+06	1.07004e+06	1.54389e+06	3.44245e+06	2.01319e+06	810286
1976	237.115	519.227	8.328	1.83008e+06	2.04464e+06	1.62378e+06	1.0835e+06	1.75514e+06	592399	3.60414e+06	3.72196e+06	3.04976e+06	276031	262057	182481	4.35632e+06	2.76336e+06	2.36493e+06
1977	237.863	236.856	1.008	4.08714e+06	3.73012e+06	3.58526e+06	4.18958e+06	4.70545e+06	3.80163e+06	2.62603e+06	4.37071e+06	5.01475e+06	1.46246e+06	2.09224e+06	1.72585e+06	3.58531e+06	3.22898e+06	2.97237e+06
1978	237.865	350.851	0.988	2.27299e+06	1.44736e+06	1.8837e+06	948369	863712	876670	1.40463e+06	1.81217e+06	334487	2.12579e+06	1.79191e+06	1.46316e+06	1.42341e+06	1.17999e+06	2.0353e+06
1979	237.976	236.968	0.969	2.5381e+07	2.59161e+07	2.61041e+07	1.04097e+07	5.50162e+06	1.49769e+07	2.84266e+07	1.9775e+07	4.0572e+06	3.20771e+07	2.54231e+07	3.34246e+07	1.12458e+07	1.87714e+07	2.66497e+07
1980	237.985	236.978	0.974	1.66201e+07	1.26929e+07	1.27385e+07	6.83752e+06	4.01056e+06	1.14796e+07	2.95001e+07	1.48287e+07	2.55364e+06	2.7857e+07	2.08422e+07	2.7217e+07	6.4212e+06	1.86176e+07	1.81998e+07
1981	238.004	236.997	3.4	580319	377346	417160	323239	112827	132969	816497	807025	435825	121734	478329	467269	2.11477e+06	855847	152425
1982	238.022	237.014	0.769	1.8582e+07	1.31505e+07	1.42345e+07	1.9955e+07	1.72903e+07	2.39013e+07	1.8504e+07	2.12138e+07	1.94398e+07	1.37595e+07	1.56239e+07	1.40477e+07	1.8799e+07	1.87293e+07	1.50689e+07
1983	238.068	237.061	1.165	1.1853e+06	1.57175e+06	1.07908e+06	928804	405075	1.21698e+06	1.55948e+06	762427	1.03626e+06	2.41381e+06	2.30038e+06	2.42931e+06	612747	1.46536e+06	2.09272e+06
1984	238.084	237.076	4.716	2.3039e+06	2.43989e+06	2.20857e+06	1.97006e+06	1.40661e+06	1.65043e+06	2.43339e+06	1.76822e+06	1.84739e+06	2.26792e+06	3.8786e+06	3.35295e+06	3.38185e+06	2.72864e+06	2.42172e+06
1985	238.084	237.076	5.378	669033	616408	707695	590712	508080	772822	536619	676070	562056	550992	606252	635095	540737	503485	422040
1986	238.084	237.077	5.52	1.48308e+06	1.89777e+06	1.21833e+06	2.26046e+06	450948	2.57099e+06	442800	429872	411210	2.97238e+06	3.47836e+06	4.00322e+06	560549	418978	336966
1987	238.085	521.169	4.724	1.55553e+06	1.3246e+06	1.2734e+06	1.24273e+06	1.07187e+06	1.04498e+06	958542	760515	876100	650649	2.2742e+06	1.66226e+06	1.42054e+06	1.61467e+06	1.29292e+06
1988	238.087	237.08	2.362	507171	429570	511738	2.2746e+06	716044	798518	142326	189078	148641	988699	352914	677463	163680	180194	137863
1989	238.087	237.08	3.623	528023	766490	766379	402852	396458	677276	780798	560211	756302	866898	1.03126e+06	860427	681676	723490	550437
1990	238.095	237.088	1.72	1.48662e+06	1.44916e+06	1.31483e+06	4.57867e+06	1.16632e+06	691848	831964	764906	2.37036e+06	1.46406e+06	876856	651298	861029	844682	922461
1991	238.106	237.099	1.784	1.27585e+06	1.06005e+06	1.05234e+06	759651	1.29001e+06	706416	1.10983e+06	816509	1.20293e+06	1.00895e+06	1.65584e+06	1.44763e+06	1.59544e+06	1.10329e+06	1.01813e+06
1992	238.11	237.103	4.039	341947	650727	331390	264304	270563	283380	335000	291480	313437	672606	432080	589277	659904	621787	410298
1993	238.119	275.067	4.425	1.79057e+06	1.8059e+06	2.10112e+06	1.70448e+06	921581	2.21002e+06	549284	379325	195689	4.33199e+06	4.50132e+06	4.34291e+06	232171	1.51783e+06	3.50817e+06
1994	238.12	237.113	5.876	4.15947e+06	5.43264e+06	4.6831e+06	6.22342e+06	4.71327e+06	9.0538e+06	3.31752e+06	4.50338e+06	4.60306e+06	3.99656e+06	2.47161e+06	3.47542e+06	7.492e+06	5.96177e+06	4.72689e+06
1995	238.12	237.113	4.995	4.14719e+06	2.56318e+06	2.29646e+06	2.77613e+06	1.9598e+06	2.51229e+06	4.61093e+06	2.18312e+06	1.81587e+06	4.05079e+06	4.34127e+06	3.27954e+06	3.66975e+06	4.04873e+06	5.02929e+06
1996	238.12	237.113	4.907	2.39173e+06	2.47547e+06	2.40191e+06	2.09882e+06	3.07546e+06	2.51451e+06	1.57682e+06	1.47152e+06	2.58201e+06	2.05458e+06	3.18401e+06	2.62404e+06	2.97831e+06	2.93183e+06	2.30982e+06
1997	238.12	237.113	5.39	1.04459e+07	1.31028e+07	1.37006e+07	1.47612e+07	1.31682e+07	1.36246e+07	1.29595e+07	1.52263e+07	1.31279e+07	1.48549e+07	1.24634e+07	1.32564e+07	9.67813e+06	1.25362e+07	1.37338e+07
1998	238.12	237.113	4.411	416791	288822	525265	223114	383574	357200	230021	232783	350924	485196	442429	326638	407682	334608	489602
1999	238.124	237.117	5.671	5.80344e+06	5.53139e+06	6.19056e+06	4.48475e+06	3.15605e+06	4.99113e+06	3.34978e+06	3.44771e+06	5.9098e+06	6.96959e+06	9.33464e+06	9.91658e+06	8.07207e+06	6.42351e+06	4.97834e+06
[truncated: 6,098 more rows]

## Sheet: normalized data
No.	Molecular Weight	m/z	RT [min]	QC_1	QC_2	QC_3	1	2	3	4	5	6	7	8	9	10	11	12
1	72.0198	71.0124	0.778	195.583	230.06	252.617	250.012	263.566	208.898	163.99	275.756	247.629	173.094	221.45	189.586	215.243	87.4803	176.446
2	74.0315	207.077	0.924	2.70948	2.5006	2.91031	3.31338	6.20375	2.47875	2.9553	3.14148	7.86974	4.4318	4.60523	5.20333	3.32772	2.76914	7.20111
3	74.032	73.0248	0.932	1.26902	4.28004	1.11689	1.42936	0.829973	3.26339	1.32845	3.58852	0.523148	2.07569	11.131	2.43704	2.82944	0.9733	1.17176
4	74.0353	73.028	0.95	890.657	479.834	878.585	213.671	132.395	761.326	907.831	850.663	483.046	1393.8	1097.81	1514.55	626.705	751.504	812.42
5	74.0353	73.028	1.356	311.715	316.03	275.459	144.515	82.2348	177.061	382.172	274	45.6454	497.228	280.915	588.548	123.692	277.62	373.841
6	74.0354	73.028	1.2	187.486	183.85	200.64	105.678	102.416	132.295	189.512	148.2	54.85	259.254	174.942	316.419	136.634	198.596	275.674
7	74.0384	187.024	0.934	8.8507	8.39656	7.97945	23.721	16.9229	26.7749	24.4052	23.4204	10.9269	15.9403	56.5336	37.8493	29.2911	11.8722	15.6111
8	74.0392	73.0319	0.943	1.96405	3.48566	1.7286	1.20635	2.77137	5.96505	2.14223	6.54256	0.984967	6.30426	10.1853	3.77178	1.34888	1.50637	1.81352
9	79.0407	78.0334	1.169	3.19801	3.83055	4.27584	3.18541	1.98041	2.33704	4.16249	4.09476	1.43811	5.10749	2.69994	4.01296	1.13311	2.99835	4.65168
10	79.0413	138.055	1.181	9.01546	4.0603	5.48505	8.36087	4.43842	3.17199	8.51325	6.19295	6.06632	10.5107	5.36235	8.4316	5.83442	6.55647	9.16569
11	79.9631	78.9558	1.165	6.31531	5.48928	3.0259	2.62945	1.40631	4.78464	2.07361	3.7953	1.96682	1.47909	2.97147	3.02742	3.37419	3.51133	1.90155
12	80.9613	79.9541	8.135	34.5134	43.1888	27.9116	29.8917	19.0468	25.2623	29.0771	14.8917	41.8324	19.4306	41.8115	13.3217	33.5156	32.4348	22.4356
13	80.9613	79.954	5.024	14.9064	30.7761	3.93305	30.3627	47.1944	34.2218	36.0028	31.4907	42.6067	38.2247	35.5163	10.3594	48.5511	16.0933	25.6726
14	80.9628	79.9555	0.837	27.5248	14.9124	23.0796	25.0248	16.251	19.3281	17.3647	11.9586	17.047	24.3227	24.6555	26.8699	13.037	21.5675	16.3119
15	81.9228	80.9155	0.754	5.53876	3.12679	5.54419	3.9422	6.02967	2.1932	4.71265	4.56429	2.46791	3.51959	2.00497	2.11739	2.11548	4.28443	6.288
16	81.9232	208.845	0.738	1141.38	1099.34	1142.02	1086.1	1310	1209.9	1234.64	1554.67	1190.08	944.445	881.447	625.445	479.272	1212.64	836.364
17	81.9691	80.9618	7.05	55.1035	56.7059	58.2879	38.3313	32.6378	29.9715	51.5212	40.7182	39.0866	30.1376	64.9104	17.2151	57.2968	65.9052	50.6318
18	81.9691	80.9618	4.388	3.11082	2.75023	2.49208	1.81214	2.18625	2.32827	1.10271	1.96228	5.35072	3.84911	2.96412	6.37955	4.56864	3.01739	3.47543
19	81.9808	80.9735	0.755	188.682	169.504	208.483	222.008	201.473	230.09	227.187	242.955	187.099	177.016	164.532	284.184	177.243	185.729	231.85
20	81.9808	80.9735	0.922	112.047	237.304	112.144	103.191	232.132	24.6938	250.97	254.624	268.827	217.287	166.235	153.179	176.779	208.622	205.117
21	83.0357	82.0284	0.84	4.83616	5.02154	10.0174	3.73045	3.46312	5.06943	3.08645	4.51371	3.1149	4.30131	2.99554	2.57152	5.16388	3.57264	4.96814
22	83.0362	196.022	0.846	53.7333	92.3837	51.7304	48.1856	76.1513	62.0724	101.854	100.617	137.993	42.3699	346.875	124.799	155.438	33.9028	31.2942
23	83.9601	82.9527	0.929	8.83228	14.7373	13.8166	9.20862	14.5472	12.8708	13.1287	14.7658	13.019	14.0209	13.3796	13.2986	17.5243	17.2484	12.3431
24	83.9778	82.9705	0.749	81.0257	72.346	72.5901	96.1985	81.7148	145.864	131.405	124.819	78.3414	78.8963	79.3953	95.9806	89.1703	76.7088	158.526
25	84.0199	83.0124	0.764	83.7953	310.625	344.318	277.12	314.347	330.964	280.566	340.624	219.184	295.157	233.811	282.889	188.046	293.433	181.049
26	86.0355	85.0281	0.773	114.888	115.438	110.374	174.895	164.813	129.737	164.161	173.633	157.925	120.488	131.076	117.398	122.331	116.479	107.351
27	86.0356	85.0282	0.897	130.886	97.0864	106.724	66.5445	68.9575	63.1664	110.33	70.8767	46.6233	118.38	177.283	137.705	133.034	150.367	122.035
28	86.0363	145.05	0.907	68.4351	54.2319	61.249	36.165	32.8316	30.9208	63.0982	31.7467	20.2687	50.2821	93.0923	81.9231	53.1056	73.8576	54.0674
29	86.072	85.0646	4.326	863.292	830.733	891.937	315.05	373.055	783.244	599.544	614.474	136.122	1208.83	1006.61	2427.99	934.971	1091.54	1311.24
30	86.072	85.0646	4.228	277.709	282.745	284.123	147.846	162.003	397.719	198.716	261.96	61.4985	244.728	291.93	462.535	473.713	453.769	449.301
31	86.0726	199.058	4.322	15.5835	14.1082	14.4799	4.52075	8.75888	13.9962	9.52788	16.7087	1.67369	16.5055	13.2705	27.9493	14.0183	20.1635	21.3924
32	87.9812	174.955	14.52	2089.38	2054.65	2053.64	1919.97	2714.03	1869.69	2259.2	2409.07	2123.27	2421.7	2038.94	2091.75	1937.1	2217.79	2020.86
33	87.9819	86.9747	14.524	3.05248	3.69278	2.89298	3.09057	3.47329	3.20018	3.32021	3.67148	2.70315	3.42572	2.99721	3.50446	3.11053	2.90265	3.31627
34	88.0147	87.0074	0.83	500.647	404.443	389.719	546.69	745.881	506.862	395.34	374.718	264.186	421.669	258.281	253.426	682.901	535.897	291.53
35	88.0511	87.0439	3.816	75.5604	53.6847	64.6328	45.8305	20.0462	46.5715	61.2715	37.7504	21.7313	121	117.101	157.307	46.3005	61.4619	62.3345
36	88.0512	87.0438	0.898	676.586	735.072	644.83	453.273	700.507	670.851	593.898	572.153	463.305	727.479	1022.99	1020.1	949.512	859.792	790.642
37	90.0254	89.0181	0.93	10.4026	92.6444	2.27456	13.3837	6.72584	233.754	8.67533	104.688	33.0067	5.99476	9.46541	4.96305	104.494	1.98213	46.2707
38	90.0265	239.067	0.936	10.7869	13.1915	9.57822	6.45819	7.39423	7.54775	10.4637	7.17185	8.50148	13.5318	18.3144	15.3492	14.2149	8.45742	8.66849
39	90.0303	89.023	1.165	550.797	547.275	567.232	205.637	285.985	417.771	607.326	457.527	102.267	400.865	335.106	869.989	520.623	1154.05	1420.21
40	90.0303	89.023	0.884	6260.11	6193.94	6822.33	1663.23	5050.69	5649.58	6779.4	6094.57	2022.29	4273.24	6272.49	10275.4	13231.2	11765.1	11224.8
41	90.0303	89.0231	0.768	852.959	836.662	1110.13	776.505	888.984	830.209	917.126	830.795	720.908	793.233	835.461	763.772	823.628	1067.43	788.032
42	90.0314	225.061	0.759	1763.03	1380.49	1544.27	1567.15	1751.12	1636.41	1587.5	1887.41	1626.48	1219.76	1514.39	1295.15	1407.71	1462.88	1503.91
43	91.0335	90.0262	1.163	14.5349	13.0507	15.4892	5.16362	8.40262	10.3332	16.4557	17.3139	3.20737	11.8179	7.18839	26.1394	18.4147	33.0708	42.9099
44	91.0343	227.067	1.169	4.67209	6.42809	2.57031	1.15751	4.19279	2.06711	3.85254	3.85999	2.3175	5.97461	10.9565	6.80058	6.36381	3.39273	8.16366
45	92.0142	91.007	6.853	1.12208	2.44131	4.27172	1.20293	2.37557	3.12705	1.49615	2.28268	1.48632	1.37739	1.05841	2.43684	5.51859	1.58649	1.90097
46	92.0245	91.0171	3.789	1.18771	1.06473	1.29241	1.59221	0.459026	1.36983	1.03448	0.601766	0.251797	3.14072	2.8699	1.80167	0.285884	0.651582	1.61272
47	92.025	137.023	3.771	1096.83	1028.06	1068.63	946.367	150.268	1636.02	763.71	491.654	100.597	1532.88	1609.01	2404.95	869.683	766.428	770.887
48	92.0252	91.0177	3.914	744.086	710.568	725.141	348.73	627.478	589.174	807.254	463.099	799.683	823.514	1149.41	751.002	499.346	712.885	947.66
49	92.0459	91.0387	0.952	475.718	450.361	437.277	149.779	87.3671	273.816	577.869	328.353	58.6232	992.101	667.793	1085.9	228.781	338.232	422.634
50	93.9253	130.874	14.538	16.5062	10.2659	10.4516	10.6086	18.306	16.8082	14.972	10.4245	10.8612	13.211	10.9204	9.52507	11.959	20.4874	14.2388
51	93.9258	92.9186	14.538	5.81504	5.56478	4.15442	5.59793	6.90885	5.1585	4.89526	4.6291	6.20231	2.0623	3.12191	4.36146	5.09521	3.06212	3.40055
52	93.935	92.9277	14.573	22.0352	47.7291	25.636	25.6488	25.5549	21.5744	28.8777	26.4511	22.1329	29.9298	24.2987	20.5225	27.0347	24.7059	27.86
53	93.9388	92.9316	0.746	163.05	68.1957	2.82031	22.4768	165.743	159.246	7.89128	107.561	186.892	2.94445	6.29893	2.52379	115.796	2.61885	40.5547
54	93.9396	92.9323	0.741	185.096	19.8649	3.59884	3.72769	27.6033	150.502	135.319	21.9831	139.392	3.75725	13.3588	3.22047	9.33238	3.34177	40.5547
55	94.0405	93.0332	3.768	27.6389	28.4838	27.6263	28.4066	4.36828	43.8342	24.2998	13.4548	2.49896	41.1344	44.3572	65.8171	22.1648	22.0238	19.3627
56	95.036	94.0284	1.173	32.5467	29.5109	26.4296	28.7534	36.7279	33.2435	23.2871	25.0796	24.1459	19.9856	41.8996	33.1547	28.8251	28.1328	24.7538
57	95.9367	94.9293	0.752	10.0028	36.2811	3.14874	10.0909	12.7093	2.91857	3.36834	51.0013	13.8305	3.28735	12.3627	2.81769	23.3116	2.92382	16.3164
58	96.0198	95.0125	0.763	25.098	27.4178	27.4425	13.4414	31.2611	27.7829	22.3057	24.1258	19.1465	27.8036	37.7056	24.925	13.1272	14.2906	14.8902
59	97.9661	96.9589	0.951	680.136	751.578	756.908	737.555	686.285	766.395	872.323	955.14	749.348	774.562	901.007	674.731	788.108	751.308	810.737
60	97.9721	96.9648	1.088	0.525638	2.11386	0.511697	3.76855	0.414618	4.09521	4.4366	4.8658	2.5919	4.84686	4.56222	3.16244	2.32394	0.522724	3.9082
61	97.9754	96.9682	1.262	183.549	200.41	173.166	202.323	207.011	271.423	203.968	251.809	178.272	205.598	202.257	170.976	166.949	201.418	242.588
62	97.9755	96.9681	0.927	655.219	476.023	506.337	871.891	766.692	910.305	1218.65	892.021	635.601	841.5	786.657	702.894	424.096	871.555	779.912
63	97.9811	96.9738	0.924	4.48627	5.16807	4.49718	4.78197	9.03759	11.2519	21.7391	12.078	5.37767	6.31892	10.8978	7.41897	5.65494	5.04266	5.51204
64	98.0356	97.0281	0.896	90.8902	28.6343	55.0796	105.238	93.5951	102.259	52.5708	92.1172	29.281	88.0831	143.671	64.2767	127.117	62.7772	58.5148
65	98.0357	143.034	0.761	212.018	309.718	338.545	277.768	310.998	329.468	280.582	338.393	219.561	294.009	230.647	280.507	188.744	294.074	182.291
66	99.0308	98.0233	0.896	41.6011	22.8158	34.1606	19.8811	36.5585	45.9158	44.9219	38.9838	40.8853	27.26	46.7433	52.8061	29.6151	30.575	36.9145
67	99.031	98.0234	1.16	18.2741	16.0784	18.9094	24.5252	13.8997	23.8549	23.1786	14.9395	10.7556	25.403	21.0085	26.0329	16.3768	25.1423	24.8066
68	99.0315	197.056	0.891	2.42043	6.33414	5.17807	1.84803	1.92965	2.6328	1.27475	2.16316	3.48603	4.26161	5.94161	10.9729	5.40963	3.18925	4.19251
69	99.0319	243.062	1.184	280.452	272.897	300.998	545.83	99.0093	368.044	341.005	360.375	73.0244	276.274	399.21	220.434	616.9	485.11	360.687
70	99.9131	98.9055	14.868	32.181	95.3862	37.8848	58.3556	57.5313	134.725	133.993	230.817	90.9861	71.9277	113.754	76.0709	44.9909	79.1248	71.7054
71	99.955	98.9478	1.029	7.88671	8.4933	8.33375	8.1528	11.8588	17.8375	8.43179	10.873	4.62555	3.24362	3.31632	3.92906	5.31002	8.24045	9.25296
72	100.015	99.0074	1.198	77.0661	77.0662	79.4945	51.5995	55.6987	101.638	77.4844	62.1066	55.025	120.864	75.3623	124.465	89.7469	84.8071	109.595
73	100.016	259.046	1.203	1.46747	2.21664	3.21234	2.5195	0.754855	1.01153	1.16345	0.843177	0.781402	3.85472	2.56069	2.66853	1.13305	1.44267	1.80895
74	100.051	99.0437	0.852	5.55866	4.36074	2.74242	3.70675	2.906	2.66496	2.92808	3.55637	4.13978	7.15916	12.8238	9.28946	3.28119	3.67778	3.72273
75	100.051	99.0438	1.263	20.1329	20.0178	15.3347	44.1732	10.3463	43.3539	6.64839	5.98425	7.59808	17.0482	12.3267	10.1101	7.98387	10.4304	15.3812
76	100.051	145.05	0.856	59.9316	47.4081	45.8641	22.3003	25.8837	45.8459	49.5625	26.3247	14.2236	43.269	75.732	70.2495	39.2317	55.8015	45.3001
77	101.046	100.039	0.91	3.23448	1.87332	4.153	2.53814	2.89984	2.41575	2.9176	1.70445	7.18525	4.72293	4.13388	4.25095	2.88359	1.68003	1.67401
78	101.047	100.039	1.169	86.811	25.1437	82.5575	86.3064	18.569	37.2654	49.4164	14.813	14.7425	31.6364	43.8269	61.8256	37.5203	19.7523	29.977
79	101.047	201.087	0.919	62.5379	62.7635	62.5674	17.1177	129.526	88.2788	53.4868	30.8371	59.9648	49.4949	54.887	68.299	120.717	80.2355	71.9572
80	101.92	138.868	14.56	17.9758	18.8946	20.4235	20.9352	23.9124	24.4268	19.9111	26.1314	19.5334	18.5804	17.6397	21.381	20.504	22.0816	23.4751
81	101.92	100.913	14.557	4.23683	5.1886	5.37578	4.33397	4.42144	4.81703	5.99529	5.57792	4.93969	5.23002	5.09654	5.73669	5.00687	5.75509	6.23718
82	102.03	101.023	0.92	297.271	278.666	200.596	114.608	148.825	2412.18	198.144	279.222	122.893	176.578	235.406	273.435	209.404	208.903	177.444
83	102.03	101.023	1.257	114.753	112.562	98.5534	40.4551	31.0294	793.939	109.694	92.9746	81.4652	38.59	71.2618	30.6911	72.8831	89.2223	91.5785
84	102.031	203.055	1.244	14.5244	9.96763	10.1622	8.15746	4.31508	9.08318	9.71584	6.64164	5.66417	8.06526	14.1013	12.7644	5.74596	9.16725	9.98823
85	102.067	101.06	5.148	21.4305	23.9794	21.9679	10.2459	7.43393	14.7384	20.5855	15.7276	12.6192	24.3927	28.6738	43.8392	18.6814	17.5755	21.7756
86	102.067	101.06	4.977	30.948	24.475	25.7776	14.4314	27.9052	19.0203	31.3997	23.1112	23.3918	24.4924	25.903	32.6154	24.9251	18.0542	20.3508
87	102.067	101.059	3.712	22.0203	21.1537	21.7115	20.9481	17.131	23.2825	16.8601	10.4524	15.0415	36.3888	26.3323	45.1076	13.9288	15.0999	23.4424
88	103.062	102.055	0.789	23.1148	29.451	24.0038	12.1986	21.0708	32.9125	18.4163	12.701	23.5733	28.8767	22.89	35.0236	17.8877	24.2909	26.5807
89	103.929	102.922	14.547	4.00521	3.73432	3.25845	3.88881	4.71083	3.98428	5.04905	4.61626	2.69522	3.39157	3.73986	3.80768	3.24592	3.78822	3.09645
90	103.93	266.874	14.585	9.02753	8.8984	9.94976	10.7032	10.1583	9.11941	10.4765	10.594	8.67932	13.1713	10.3659	7.69278	7.59245	8.12468	7.74853
91	103.963	102.956	0.758	1613.52	1339.17	1583.01	1583.62	1716.74	1876.3	2100.88	1946.14	1850.28	1635.01	1844.73	1588.78	1667.26	1766.64	1996.88
92	103.963	102.955	1.075	130.734	188.948	197.762	285.727	277.158	222.27	175.684	243.107	203.589	160.224	185.419	129.84	220.995	205.338	160.599
93	104.01	103.002	0.835	57.0451	39.6201	52.9622	57.7022	49.1168	42.5079	36.4619	42.9194	33.4879	76.3952	42.7559	49.4242	50.4972	70.5344	70.788
94	104.01	103.002	1.161	4.07866	2.81554	7.66403	3.91212	4.99576	4.2614	3.22557	2.51058	1.69136	7.44701	1.80988	5.2316	3.26339	5.29784	4.23601
95	104.01	163.024	0.832	8.30903	4.08305	10.8988	7.69294	7.51096	5.65854	4.92091	6.45809	6.09382	10.1762	6.68358	10.2368	10.1123	8.36192	14.8291
96	104.046	103.039	1.669	69.9874	85.648	90.5084	26.3945	17.9505	31.9709	89.0089	25.2468	2.69565	267.678	212.063	298.343	22.6906	61.6191	89.9484
97	104.046	103.039	1.238	15.1524	20.1941	17.7061	42.8809	41.0805	3.45751	17.8984	4.83104	27.5456	43.3406	29.0717	119.515	10.5386	20.1764	22.8374
98	104.926	103.919	0.23	2.43988	158.452	2.52533	2.61495	19.4691	3.90825	196.562	172.583	188.851	149.945	140.955	166.701	151.86	167.413	2.77053
99	105.041	104.034	0.733	167.276	147.925	165.112	180.406	164.253	149.996	166.543	181.655	164.449	174.861	137.754	124.696	132.917	182.095	146.922
100	106.025	105.018	0.795	602.873	606.065	640.074	658.386	260.834	693.271	976.193	454.43	230.208	1235.96	473.748	638.493	284.956	569.793	730.396
101	106.942	105.935	0.274	36.913	45.4234	40.2346	26.9581	44.32	44.1668	33.2479	2.95903	26.9685	2.38656	17.1988	2.60277	2.27518	18.2158	21.8107
102	107.048	106.041	3.913	22.8197	22.3385	22.6304	10.6017	21.3979	19.399	25.3902	13.8889	24.3263	27.5499	45.3863	24.2059	16.2635	23.0443	37.0978
103	108.056	107.049	4.75	18.4945	19.9199	18.0713	20.5286	12.9746	24.5171	13.5578	14.865	9.86524	25.0247	30.3289	26.0329	17.2238	19.6992	21.084
104	108.056	107.049	3.913	178.429	190.789	200.756	79.455	150.961	151.608	209.227	122.061	223.756	212.121	336.259	203.634	135.505	196.563	259.008
105	108.056	107.049	4.189	74.5437	73.531	78.1505	68.8237	66.8133	77.5907	60.8774	51.9361	38.4518	83.5038	96.3392	114.252	98.4137	102.556	87.0144
106	109.028	108.02	3.913	21.3147	20.3693	21.7946	9.33761	17.8944	18.4868	24.8035	14.5077	24.9615	26.0475	37.689	22.3342	13.4326	21.5144	28.9341
107	109.052	108.044	3.913	4.07145	4.27818	5.19492	5.34801	6.49083	5.41813	8.25888	1.88053	2.86959	7.63002	8.82274	9.65179	9.56407	5.67396	7.90525
108	109.052	108.044	0.842	24.0887	7.50122	12.2295	16.9541	13.1877	15.9581	13.288	9.74498	12.0861	17.4764	22.7034	21.2161	18.3686	24.7685	13.2538
109	109.052	108.044	1.162	350.468	267.527	288.308	252.658	357.044	311.947	277.041	454.877	478.138	240.967	290.819	159.595	418.541	277.727	236.912
110	109.053	217.098	3.896	2.77619	2.66703	2.97219	2.75892	1.36828	4.29545	2.93628	2.13464	0.677263	3.58618	3.86787	3.86874	1.85634	1.97943	3.13375
111	109.942	108.934	15.175	0.533362	30.4864	14.8868	5.37641	6.40923	7.24062	47.4204	7.64602	26.884	17.0583	27.1178	33.3216	22.222	20.8957	19.1786
112	109.942	108.934	14.899	1.8027	36.4894	5.78371	13.0182	21.978	34.6728	73.9036	63.9849	30.7896	19.9519	30.5628	19.5059	15.1462	25.4867	18.4734
113	109.942	108.934	14.541	9.44197	15.6494	14.3313	8.33147	10.5093	8.65906	11.5777	20.6659	10.4678	15.6644	11.7895	14.7451	12.7976	17.0989	13.0203
114	110.035	109.028	4.749	5.07345	6.22431	3.27351	4.91821	2.79784	4.51943	2.5757	1.85195	2.34693	6.38733	7.79686	6.639	3.68088	3.89398	5.48221
115	110.036	109.028	3.068	9.84799	13.1515	11.6474	14.3267	4.52492	8.03373	9.24895	8.01763	6.18102	28.4802	19.2456	36.8655	5.60243	11.468	17.7809
116	110.036	109.028	3.801	12.8071	10.1398	9.60913	3.36168	2.82771	4.79289	8.69383	4.51323	4.34799	29.2522	56.4563	97.7958	5.68574	15.3018	26.7825
117	110.036	109.028	0.875	13.0619	9.16337	8.78333	5.1993	10.4414	9.28914	8.34571	9.80215	10.6955	6.23138	16.3399	12.3724	5.86402	7.2314	11.7626
118	111.031	110.023	0.899	47.9833	48.2845	44.9639	34.3537	49.4058	58.5555	43.3706	36.0481	42.8622	57.0843	58.7756	47.4302	51.1456	55.7268	48.8046
119	111.031	110.024	1.18	6.73578	9.2882	7.60108	10.0288	7.87104	6.0531	7.85855	5.20669	5.89001	6.87457	11.8409	6.52841	10.6569	7.31325	5.13822
120	111.949	110.942	14.561	11.5579	11.898	15.9931	10.6543	13.3859	12.2741	12.9446	14.0347	12.3913	12.6423	13.7504	13.4941	11.5127	13.456	13.9611
121	111.964	110.957	0.819	63.7718	53.2036	66.7449	25.9948	165.503	40.9798	21.0897	34.2816	5.53608	41.1941	66.9434	37.6705	31.0532	32.3904	37.233
122	112.015	111.007	0.865	58.2235	43.8763	59.6052	35.9951	30.9673	67.5024	50.6395	51.0987	31.4791	59.087	89.7377	71.9884	60.0842	58.0339	49.178
123	112.026	111.019	1.162	419.007	451.762	466.054	319.229	130.731	320.064	612.778	429.287	169.204	792.673	495.036	707.754	545.604	530.189	532.762
124	112.026	111.019	0.854	471.462	433.743	426.305	229.14	120.911	309.921	553.747	405.276	156.717	821.108	494.251	792.584	561.963	512.512	641.081
125	112.027	283.068	0.844	7.83064	6.59144	5.42531	4.63555	3.04831	2.79546	5.68229	3.73052	2.8326	13.1001	4.05915	16.088	6.58338	4.0579	9.2656
126	112.027	269.053	1.176	9.38722	9.65659	9.97512	2.2	0.627709	2.80957	15.337	6.96915	0.723224	22.0291	6.46321	23.8852	3.54925	9.77423	13.195
127	112.051	111.044	4.188	11.4393	12.3526	13.6654	13.0142	11.9084	12.3399	10.1725	8.11948	5.28715	13.924	15.1135	15.1959	14.9233	13.7538	13.2493
128	112.052	269.103	4.171	3.11266	3.55379	2.76308	2.32435	2.15391	5.00735	1.36106	0.707269	1.23999	7.30484	5.0583	7.01426	0.929851	2.10903	4.14161
129	113.029	112.022	0.871	30.7744	17.8659	30.6853	18.6353	16.0845	18.0963	33.4329	30.8462	22.8129	46.6166	42.4164	42.8526	39.9257	42.2129	41.6974
130	113.03	271.059	0.823	17.5382	23.9227	22.1266	12.5977	12.6961	18.133	17.0909	11.7649	18.3657	23.5938	25.6459	24.711	22.7308	22.8681	20.3412
131	113.046	112.039	1.166	3.75769	3.83396	6.97756	4.33757	4.75563	2.86083	3.85009	5.23873	1.98044	4.61384	3.36073	5.37483	6.90766	2.38649	3.70819
132	113.047	112.039	0.862	101.366	98.1973	93.0998	82.5262	83.1155	91.7414	93.2548	82.1497	87.4204	99.215	138.663	115.555	110.854	101.427	97.5206
133	113.047	225.088	1.166	1.89394	1.00654	1.14955	1.72777	0.776896	0.838587	1.75466	1.1776	0.812439	2.70787	2.05548	3.27887	1.59852	1.16231	1.39697
134	113.943	112.936	0.939	76.9867	86.2194	93.304	277.983	74.7906	56.6969	89.948	97.2449	118.51	94.3936	47.4476	45.3099	55.5602	58.3379	62.9686
135	113.946	112.939	14.564	7.68096	8.16453	7.79926	6.03241	6.68844	5.82689	7.68636	8.59198	8.29303	7.43815	8.29719	7.46019	7.01156	7.69647	8.09185
136	113.985	112.977	0.669	10.5325	13.2339	9.11265	20.6225	27.6735	18.7129	16.9387	35.2404	35.0279	12.3206	6.16894	10.3245	31.7894	10.6309	31.373
137	113.992	112.984	0.675	1494.57	1388.88	1411.97	1421.33	1594.04	1396.64	1379.39	1525.23	1392.57	1382.3	1310.51	1158.44	1271.76	1544.22	1502.18
138	113.992	112.984	1.095	235.476	238.401	256.341	259.804	297.657	204.165	223.139	281.294	241.098	221.083	227.291	199.807	229.387	279.185	228.961
139	113.998	112.991	0.673	46.3535	10.7709	9.43087	15.5037	13.1685	25.8353	27.7998	13.4718	23.5504	10.6658	38.9385	8.94691	32.0052	12.4488	28.4302
140	114	112.992	0.681	1.65138	1.41421	1.43666	1.49957	1.76289	16.3366	1.50817	34.8682	1.40328	1.48053	1.5023	1.43249	1.52519	1.58243	16.8657
141	114.03	113.023	0.76	350.286	459.564	364.242	395.973	422.665	411.459	451.996	593.407	407.367	403.667	433.744	377.982	381.075	465.563	330.098
142	114.031	113.023	0.881	416.201	261.463	450.881	284.624	263.246	276.781	328.14	383.448	257.8	325.283	395.888	325.546	363.321	293.853	290.099
143	115.026	114.018	0.826	36.9122	40.1117	34.529	139.218	28.1749	20.8618	13.3253	12.6155	33.3986	17.8591	13.196	26.3697	15.1372	44.3426	80.857
144	115.062	114.055	0.866	384.026	386.472	376.842	344.056	286.72	385.379	387.377	360.963	182.78	354.326	588.351	432.105	319.998	262.686	252.794
145	115.063	275.125	0.931	3.45752	2.55725	2.21264	1.19012	1.63459	4.75084	2.43053	2.36587	1.92792	3.64485	3.21186	6.28554	2.42335	2.039	2.81893
146	116.01	115.002	0.894	197.52	177.388	175.87	187.627	262.77	187.198	131.976	125.335	212.016	54.722	229.998	163.582	275.343	174.058	127.258
147	116.01	115.002	1.166	5.18297	7.70457	9.96875	6.97287	9.13788	15.7581	8.13882	8.40037	7.83203	13.5823	10.7343	13.2591	7.21023	15.9806	13.884
148	116.046	115.039	1.905	226.915	233.958	228.483	248.299	268.158	299.931	180.748	178.414	160.782	207.143	158.863	182.268	163.718	223.165	480.891
149	116.046	115.039	0.876	125.142	91.5486	101.92	74.0294	62.1488	79.5504	91.5966	56.9245	64.7234	105.257	133.722	99.506	108.409	99.1625	86.0462
150	116.047	277.093	0.854	7.23317	5.01581	8.91088	6.64501	3.74176	3.4314	10.9617	4.57918	3.94141	9.13893	16.3107	11.8437	14.5211	11.8812	6.55217
151	116.082	115.075	14.511	22.4896	18.6577	22.3746	19.4141	21.1201	14.253	22.77	18.9821	17.3272	20.9345	21.3883	20.5627	18.9796	27.4325	23.1672
152	116.083	115.075	5.51	9.90043	2.92043	2.58229	2.46842	6.73024	3.67669	4.60184	2.15407	3.84656	8.36982	2.66471	5.60652	2.85748	4.83051	4.50009
153	116.927	115.919	14.469	172.631	197.637	138.916	109.087	164.789	146.204	147.789	213.209	129.055	177.117	221.532	156.971	176.572	189.757	174.91
[truncated: 7,944 more rows]

## Sheet: analysis
No.	RT [min]	m/z	Molecular Weight	Name	QC_1	QC_2	QC_3	1	2	3	4	5	6	7	8	9	10	11	12
[truncated: 225 more rows]
