# Supplementary material for: The activity of the aryl hydrocarbon receptor in T cells tunes the gut microenvironment to sustain autoimmunity and neuroinflammation
Source: PLoS Biol. 2023 Feb 14;21(2):e3002000. doi: 10.1371/journal.pbio.3002000 (PMC9928083; doi:10.1371/journal.pbio.3002000)
Supplement: S3 Data — (XLSX) [file pbio.3002000.s007.xlsx]

## Sheet: raw data
No.	Molecular Weight	m/z	RT [min]	QC_1	QC_2	QC_3	1	2	3	4	5	6	7	8	9	10	11	12
1	70.0417	158.117	0.854	9.28085e+06	7.51249e+06	8.7399e+06	4.61473e+06	4.25726e+06	4.67918e+06	7.12744e+06	4.33919e+06	4.09216e+06	1.79145e+07	2.09098e+07	1.74721e+07	3.86766e+06	4.79793e+06	4.47904e+06
2	70.042	112.076	0.842	1.04942e+07	1.06326e+07	1.02122e+07	9.95217e+06	8.516e+06	1.03512e+07	9.77281e+06	7.04812e+06	7.65574e+06	1.06451e+07	1.35906e+07	1.44078e+07	1.08579e+07	7.94597e+06	1.03164e+07
3	70.0425	71.0498	0.846	818624	911715	870853	876261	447685	1.3267e+06	438940	784609	895345	577075	917696	1.08965e+06	1.22992e+06	628438	362975
4	70.0788	71.0861	0.316	3.05867e+06	3.54481e+06	3.03847e+06	2.51853e+06	2.73798e+06	2.82654e+06	2.25885e+06	2.82533e+06	319675	337813	3.36543e+06	2.9286e+06	333056	3.98251e+06	3.4526e+06
5	70.0792	163.148	0.318	4.03105e+06	3.51239e+06	4.31002e+06	4.14742e+06	329558	3.80337e+06	3.66472e+06	359284	4.07217e+06	353584	372539	3.63617e+06	3.96767e+06	4.20207e+06	332789
6	70.933	112.967	14.541	1.55277e+08	1.52812e+08	9.72903e+07	3.85967e+07	4.28227e+07	4.9709e+07	4.3796e+07	1.59016e+08	4.22725e+07	1.21482e+08	4.58542e+07	1.33407e+08	5.35179e+07	1.20677e+08	4.53497e+07
7	70.9335	71.9408	14.537	1.20632e+07	9.108e+06	9.70173e+06	7.93834e+06	8.89347e+06	9.86664e+06	1.00965e+07	1.10723e+07	9.5488e+06	8.77743e+06	7.94344e+06	9.73465e+06	1.19922e+07	7.77863e+06	1.00612e+07
8	70.9446	112.978	14.53	1.30078e+07	1.29672e+07	1.2947e+07	1.16618e+07	1.19405e+07	1.17629e+07	1.22145e+07	1.28414e+07	1.38349e+07	1.32156e+07	1.41984e+07	1.19341e+07	1.2738e+07	1.32376e+07	1.30468e+07
9	70.9452	71.9524	14.532	1.58318e+07	1.50377e+07	1.42758e+07	1.41839e+07	1.45711e+07	1.54291e+07	1.62807e+07	1.52824e+07	1.29617e+07	1.57716e+07	1.31246e+07	1.43215e+07	1.28165e+07	1.18563e+07	1.28564e+07
10	71.0709	72.0782	0.845	3.91175e+06	3.78897e+06	3.78438e+06	119514	5.63782e+06	104210	3.13608e+06	108125	901315	121016	4.09255e+06	2.69667e+06	3.98587e+06	3.31748e+06	108910
11	71.0737	104.107	0.783	4.98619e+08	5.44826e+08	4.9427e+08	4.69193e+08	3.91857e+08	5.19351e+08	6.03984e+08	5.07534e+08	3.96463e+08	6.4505e+08	6.02679e+08	5.72006e+08	5.68926e+08	5.77573e+08	5.71465e+08
12	71.0741	72.0814	0.83	1.28329e+08	1.51157e+08	1.36844e+08	2.53053e+08	1.14235e+07	1.96329e+08	2.55861e+08	2.33545e+08	2.47455e+08	2.2487e+08	2.40301e+08	7.08795e+06	2.31654e+08	2.09513e+08	2.04818e+08
13	71.0911	72.0984	0.833	1.26029e+06	516855	1.16217e+06	1.51063e+06	1.06428e+06	489613	1.09541e+06	1.13969e+06	1.29523e+06	1.33906e+06	1.4632e+06	676290	814238	680039	668922
14	71.9299	113.964	14.567	4.66188e+08	1.15867e+09	5.58658e+08	4.50074e+08	1.11621e+09	9.44455e+08	5.23312e+08	5.15414e+08	4.20623e+08	1.01951e+09	5.74998e+08	1.13532e+09	7.01616e+08	5.84284e+08	5.12528e+08
15	71.9304	72.9377	14.575	2.13274e+08	3.16043e+08	1.84856e+08	1.1954e+08	2.03534e+08	1.14256e+08	2.65378e+08	2.32474e+08	1.6668e+08	2.96514e+08	1.77288e+08	1.76161e+08	1.98944e+08	1.72159e+08	1.2298e+08
16	71.934	72.9413	14.575	122137	3.13561e+06	120706	2.09656e+06	1.04444e+06	1.63138e+06	1.3773e+06	135587	1.07699e+06	133741	639304	127953	1.14279e+06	117217	1.17883e+06
17	71.9348	207.885	14.558	1.34568e+06	1.57854e+06	1.10126e+06	1.39405e+06	1.02674e+06	779984	1.26646e+06	874753	1.51134e+06	1.41061e+06	1.47313e+06	1.06503e+06	1.12324e+06	1.32311e+06	1.47504e+06
18	71.9473	72.9548	2.418	2.73428e+06	3.08131e+06	3.15206e+06	2.39171e+06	3.21968e+06	3.38106e+06	3.89522e+06	4.42137e+06	2.84111e+06	3.10807e+06	3.28555e+06	3.79676e+06	2.02802e+06	3.82763e+06	3.34159e+06
19	72.0213	114.055	0.842	1.00281e+07	1.01169e+07	9.7088e+06	9.5116e+06	8.36541e+06	1.04831e+07	1.03354e+07	6.19766e+06	7.77448e+06	1.23076e+07	1.11934e+07	1.2842e+07	9.43003e+06	9.63414e+06	1.29088e+07
20	72.0217	73.0289	0.84	180319	104668	145357	115101	109125	100363	113622	453344	251492	116548	121587	420943	281728	103085	160451
21	72.0715	73.0784	0.828	9.96632e+06	1.03184e+07	9.57969e+06	1.02492e+07	8.6866e+06	8.25801e+06	8.17687e+06	5.0203e+06	6.21363e+06	1.10422e+07	1.34282e+07	1.20904e+07	1.47332e+07	1.0737e+07	9.96462e+06
22	72.9225	114.956	14.557	2.14613e+07	1.51677e+07	1.83268e+07	1.33577e+07	1.54026e+07	1.42377e+07	1.5992e+07	1.67749e+07	1.57592e+07	1.50109e+07	1.38756e+07	1.40516e+07	1.53333e+07	1.47001e+07	1.56418e+07
23	72.9229	73.9302	14.558	194683	287625	185280	197365	170905	309345	231850	332967	341344	154372	364953	255461	304791	300015	137330
24	73.0169	74.0242	3.201	697675	1.10813e+06	924719	1.35138e+06	1.49043e+06	799896	607589	589260	840626	542365	599292	742841	872266	969002	973577
25	73.0525	147.112	0.837	4.85546e+06	5.82165e+06	5.27943e+06	1.52987e+07	8.19368e+06	4.67198e+06	3.08259e+06	3.61171e+06	6.52763e+06	5.64862e+06	6.79878e+06	9.77126e+06	4.52536e+06	3.15175e+06	4.83938e+06
26	73.0526	147.112	1.17	9.34919e+06	9.37348e+06	9.01837e+06	3.3974e+07	1.69147e+07	5.20893e+06	6.03188e+06	4.1066e+06	1.42969e+07	6.10355e+06	5.3512e+06	6.58649e+06	5.55953e+06	5.7392e+06	5.7316e+06
27	73.0533	74.0606	0.855	2.13581e+06	1.82947e+06	1.78626e+06	2.64499e+06	2.05156e+06	1.80577e+06	2.2803e+06	1.60007e+06	1.72512e+06	1.90715e+06	2.08597e+06	1.71357e+06	1.91088e+06	1.15834e+06	1.55953e+06
28	73.0533	74.0606	1.17	2.12558e+06	2.04186e+06	2.14757e+06	3.09487e+06	3.10935e+06	1.90208e+06	2.39551e+06	1.5768e+06	2.20737e+06	1.87774e+06	2.56987e+06	2.59347e+06	1.39054e+06	1.79129e+06	2.15156e+06
29	73.0538	137.07	1.177	2.58112e+06	3.31453e+06	3.11272e+06	4.72448e+06	3.89305e+06	3.26534e+06	2.42952e+06	771920	3.65038e+06	2.74366e+06	3.6627e+06	3.03146e+06	2.57296e+06	3.56067e+06	2.05474e+06
30	73.0891	115.123	0.784	122096	218475	153036	245403	206938	315196	273676	91375.5	348248	99016.1	135271	252939	500456	288893	82237.8
31	73.0897	74.097	0.773	1.16594e+06	1.08607e+06	1.21483e+06	1.4085e+06	813363	1.85165e+06	893063	718462	847111	1.24933e+06	2.06432e+06	2.37533e+06	690061	866849	824415
32	73.9303	115.964	14.55	1.10199e+08	1.00374e+08	1.05996e+08	1.07539e+08	9.93467e+07	8.78322e+07	9.53797e+07	9.95487e+07	9.02513e+07	9.6808e+07	1.09721e+08	1.02757e+08	1.05957e+08	1.02811e+08	8.69031e+07
33	73.9308	74.9381	14.555	1.13962e+07	1.00398e+07	1.07722e+07	1.06655e+07	1.05589e+07	1.27098e+07	1.17333e+07	1.31096e+07	1.27275e+07	1.30497e+07	1.11203e+07	1.08204e+07	1.12267e+07	1.07378e+07	1.07142e+07
34	73.9685	74.9758	14.544	813963	791672	1.27316e+06	442514	542752	579134	608312	560387	673220	815419	883096	1.09121e+06	671356	843750	945789
35	73.9827	116.017	0.855	473323	404770	287232	310385	249640	188906	247656	94763.1	163985	457731	538060	283119	97014.2	224691	230766
36	73.9832	74.9905	0.842	206916	216508	157658	284281	387290	213298	265745	102336	145992	103640	198758	289562	97784.7	191773	79775.8
37	74.0026	75.0102	0.908	7.06987e+06	2.05297e+06	7.87969e+06	1.81471e+07	6.63189e+06	9.17165e+06	9.2595e+06	6.42095e+06	8.66788e+06	1.05284e+07	1.73379e+07	9.58314e+06	1.10575e+07	1.41616e+07	1.42144e+07
38	74.0031	75.0102	0.834	425267	513159	544769	928755	717087	413165	722465	744190	442588	376882	468997	465462	260648	928369	461004
39	74.0159	75.0234	3.155	2.78629e+06	2.83252e+06	2.72205e+06	2.44352e+06	2.77464e+06	2.5795e+06	3.59268e+06	3.2255e+06	2.57731e+06	2.6523e+06	2.86324e+06	2.47776e+06	3.74047e+06	2.52377e+06	2.84946e+06
40	74.019	153.04	1.172	2.60599e+07	2.11932e+07	2.48893e+07	1.29886e+07	1.48892e+07	1.92036e+07	2.22124e+07	1.72095e+07	1.16648e+07	3.24052e+07	2.35991e+07	3.59591e+07	4.18091e+07	3.27171e+07	2.62716e+07
41	74.0195	75.0267	1.167	535635	252052	454596	379349	289163	946534	349580	227102	411280	374227	250078	189788	193800	350907	288718
42	74.0367	190.107	0.834	918388	741511	876525	699767	359150	523612	654678	866483	658416	1.3218e+06	936573	1.04802e+06	1.0971e+06	809972	601309
43	74.0373	75.0446	0.85	167707	100516	117242	47803.1	52934.5	92616	160257	89820.2	68178.7	156486	52040.3	119841	138435	50741.9	133170
44	74.9284	75.9359	14.544	7.01757e+06	7.69239e+06	6.44167e+06	6.2076e+06	6.97861e+06	5.87808e+06	1.20447e+07	6.42442e+06	6.31154e+06	6.64424e+06	6.80319e+06	7.28887e+06	7.08396e+06	6.65326e+06	5.80278e+06
45	75.9257	117.96	14.556	4.62354e+07	3.41521e+07	4.11052e+07	4.06958e+07	3.5422e+07	3.99946e+07	3.74728e+07	3.71267e+07	3.68097e+07	3.96191e+07	4.11901e+07	3.59248e+07	4.00211e+07	3.93527e+07	3.33944e+07
46	75.9262	76.9335	14.558	4.69613e+06	5.30435e+06	4.60316e+06	4.95876e+06	6.54499e+06	6.00263e+06	5.44415e+06	6.62864e+06	7.18635e+06	6.63674e+06	6.53004e+06	5.59732e+06	5.38624e+06	4.39888e+06	5.59885e+06
47	75.9268	139.943	14.562	672142	100623	691253	99113.4	97695.4	605311	720145	685171	372210	107309	770948	777857	314306	573022	201368
48	75.9984	118.032	0.842	637332	233733	440232	185704	184746	158632	115126	173341	115502	395768	479670	651829	371705	306309	479050
49	75.9986	77.006	1.168	1.76953e+06	1.68834e+06	1.68839e+06	1.99167e+06	1.40287e+06	1.5922e+06	1.62491e+06	1.60584e+06	1.45401e+06	1.9168e+06	2.09448e+06	2.30795e+06	2.13994e+06	1.63382e+06	1.67306e+06
50	75.9988	77.0061	0.851	809600	667010	795743	676114	767516	787489	947917	639383	674294	612348	735677	804914	554961	699745	609693
51	76.001	118.035	14.512	1.88025e+06	2.30261e+06	1.91381e+06	2.32439e+06	2.37999e+06	1.89867e+06	1.70844e+06	2.10928e+06	2.38286e+06	1.84425e+06	2.32918e+06	1.89047e+06	1.46558e+06	2.16591e+06	2.33191e+06
52	76.0016	77.0089	14.518	356411	451164	388104	442180	576642	402066	332386	499723	540151	511639	496575	623810	365541	414595	516186
53	76.0313	77.0388	2.261	8.93591e+07	9.40178e+07	8.94409e+07	1.02879e+08	8.07451e+07	8.42494e+07	9.23959e+07	9.60433e+07	8.47017e+07	9.75535e+07	9.50363e+07	1.0097e+08	9.19627e+07	8.53237e+07	8.14422e+07
54	76.0313	77.0388	1.2	8.41897e+07	8.46246e+07	8.0616e+07	8.92512e+07	8.21413e+07	8.07286e+07	8.17488e+07	8.19357e+07	7.96289e+07	9.02052e+07	8.13633e+07	7.92722e+07	8.01652e+07	7.58582e+07	7.88975e+07
55	76.9334	118.967	14.556	1.39457e+08	1.31558e+08	1.30862e+08	1.19874e+08	1.4884e+08	1.18729e+08	1.22376e+08	1.37416e+08	1.56156e+08	1.27497e+08	1.50274e+08	1.30738e+08	1.33432e+08	1.26444e+08	1.29349e+08
56	76.9339	77.9411	14.555	2.26255e+06	1.89258e+06	2.14536e+06	2.45092e+06	1.75229e+06	2.03261e+06	2.00818e+06	2.03249e+06	2.27916e+06	1.91359e+06	1.93713e+06	2.55957e+06	2.06114e+06	2.12197e+06	2.17238e+06
57	77.0265	119.06	0.893	2.30005e+06	4.01303e+06	2.59418e+06	1.86988e+06	1.54398e+06	2.39078e+06	4.16118e+06	2.07362e+06	3.00834e+06	4.08091e+06	4.739e+06	3.63174e+06	2.99973e+06	2.79135e+06	2.78657e+06
58	77.027	78.0343	1.173	2.78578e+07	2.69798e+07	2.86105e+07	2.43433e+07	2.02754e+07	2.6339e+07	3.03177e+07	2.49694e+07	1.70224e+07	3.62053e+07	3.51268e+07	3.61429e+07	2.68956e+07	2.64494e+07	2.8635e+07
59	77.027	78.0343	0.891	1.36526e+07	1.35905e+07	1.30353e+07	1.02036e+07	9.78782e+06	1.13515e+07	1.53957e+07	1.2381e+07	7.84735e+06	1.90008e+07	1.84064e+07	1.62724e+07	1.06023e+07	1.09124e+07	1.19539e+07
60	77.039	78.0467	2.26	7.41977e+07	6.55381e+07	6.67785e+07	7.51511e+07	6.34205e+07	6.27186e+07	6.70969e+07	7.07012e+07	6.39551e+07	6.76679e+07	6.75243e+07	6.77046e+07	6.36568e+07	6.11742e+07	5.99346e+07
61	77.0395	78.0467	2.241	1.6551e+06	1.41869e+06	1.32159e+06	2.10583e+06	1.25359e+06	1.557e+06	1.97099e+06	1.25602e+06	1.42767e+06	1.16982e+06	1.35997e+06	1.83348e+06	1.73191e+06	933179	1.32155e+06
62	77.9232	119.957	14.556	6.79009e+06	4.86106e+06	5.75987e+06	3.99715e+06	4.61905e+06	4.58933e+06	4.69594e+06	5.95924e+06	5.42084e+06	6.56628e+06	4.92152e+06	5.10357e+06	4.8663e+06	4.56786e+06	4.54882e+06
63	77.9238	78.931	14.559	779365	850122	696953	743679	666495	881560	834351	569014	741997	793227	756798	701942	763722	692772	731577
64	78.0469	120.081	2.255	9.16957e+09	9.27037e+09	9.17371e+09	1.16871e+10	8.9354e+09	8.79938e+09	9.67087e+09	1.00945e+10	8.64649e+09	9.83116e+09	9.35027e+09	9.65142e+09	9.53207e+09	8.35766e+09	8.17706e+09
65	78.0474	79.0547	2.254	8.90294e+07	9.20888e+07	9.37899e+07	1.17686e+08	8.17438e+07	8.43242e+07	1.01613e+08	1.05839e+08	7.72337e+07	9.72928e+07	8.60966e+07	9.80036e+07	8.60247e+07	7.19962e+07	7.99825e+07
66	79.0224	181.034	14.519	765394	991489	853270	911498	1.00299e+06	1.01273e+06	780103	999754	969698	877965	981337	1.05928e+06	871235	731284	1.02463e+06
67	79.023	80.0303	14.529	1.1254e+06	2.1185e+06	1.3329e+06	811932	4.65004e+06	1.36474e+06	1.31562e+06	1.55551e+06	1.13319e+06	1.13851e+06	3.37845e+06	995971	1.67525e+06	1.89009e+06	1.86088e+06
68	79.0234	80.0308	14.66	1.2753e+07	1.28584e+07	1.29749e+07	1.12928e+07	1.26106e+07	1.33276e+07	1.18392e+07	1.07248e+07	1.05483e+07	1.0724e+07	1.23187e+07	1.13108e+07	1.07378e+07	7.83142e+06	1.88615e+07
69	79.0237	80.031	1.523	1.84331e+06	2.14032e+06	1.74146e+06	1.95716e+06	1.10977e+06	1.81744e+06	3.23965e+06	1.62807e+06	1.22437e+06	2.18791e+06	3.23918e+06	4.44941e+06	2.19666e+06	1.27165e+06	3.26229e+06
70	79.024	102.013	14.705	2.18426e+07	2.76229e+07	2.50037e+07	2.35465e+07	2.32478e+07	2.3624e+07	1.46863e+07	2.55699e+07	2.54771e+07	2.677e+07	2.78439e+07	2.65779e+07	2.67609e+07	2.69532e+07	2.84763e+07
71	79.0387	80.046	3.154	2.33375e+06	5.91606e+06	2.27311e+06	1.12934e+07	4.35598e+06	1.12206e+07	4.05199e+06	2.96705e+06	3.48392e+06	2.05433e+06	7.59764e+06	5.49543e+06	8.81726e+06	1.06051e+06	7.734e+06
72	79.0464	80.0537	0.036	7999.99	2.28668e+06	8281	8609.96	1.45863e+06	9151.19	1.90042e+06	8860.17	1.01955e+06	8357.62	1.40878e+06	8086.97	1.66395e+06	9026.6	2.1937e+06
73	79.0469	80.0543	3.074	2.59901e+06	5.43771e+06	2.614e+06	6.64545e+06	2.25362e+06	1.24158e+07	6.87054e+06	5.64981e+06	5.60932e+06	2.71926e+06	9.93861e+06	3.15924e+06	8.0926e+06	2.7431e+06	4.60737e+06
74	79.0469	80.0542	12.655	1.87166e+06	13067.5	1.83489e+06	732912	1.08332e+06	52096.7	12263.5	1.55858e+06	10161.6	1.37876e+06	10273.9	1.0036e+06	18736.3	183901	11810.8
75	79.0469	80.0542	9.315	1.1652e+07	109095	1.17972e+07	1.17018e+07	110751	9.92931e+06	116193	5.03618e+06	111187	1.22891e+07	107833	1.23014e+07	109701	1.16387e+07	101668
76	79.0469	80.0542	10.247	3.46072e+06	1.88804e+06	1.74335e+06	4.05833e+06	27271.9	1.86784e+06	1.51867e+06	3.40404e+06	3.26153e+06	8.46563e+06	26605.8	2.99692e+06	5.41772e+06	89334.8	3.25885e+06
77	79.0471	80.0543	12.263	1.33697e+06	12912.9	1.70251e+06	12153.9	108949	12815.9	1.90889e+06	4.36516e+06	902346	831525	11808.8	1.44334e+06	12360.6	62190.8	13222.4
78	79.0471	80.0544	10.589	80304.6	4.3681e+06	75454	1.10858e+07	4.74383e+06	7.6375e+06	4.14672e+06	3.05088e+06	5.40007e+06	70870.6	3.07858e+06	76080.7	1.05799e+07	66439.6	8.31058e+06
79	79.0472	80.0545	5.026	3.35411e+06	119269	5.82616e+06	3.86588e+06	4.07165e+06	5.58279e+06	3.84828e+06	2.80278e+06	127922	4.01143e+06	126259	1.06396e+07	126080	4.66451e+06	118506
80	79.0481	197.059	5.014	5.07086e+06	5.01277e+06	5.05517e+06	5.20986e+06	5.21151e+06	5.72233e+06	6.04028e+06	6.61455e+06	5.59918e+06	5.02934e+06	5.76816e+06	4.74328e+06	6.66778e+06	5.25629e+06	4.49994e+06
81	79.0503	80.0576	9.991	1.40389e+06	62909.3	1.11235e+06	1.19268e+06	806929	526654	57045.3	50142.4	550934	649377	54879.3	383480	1.1788e+06	53116.7	315525
82	79.0507	80.058	9.877	36526.2	978107	536281	587956	462343	1.3269e+06	30184.7	1.3429e+06	1.02509e+06	32311.2	1.54528e+06	1.42631e+06	864387	34412.1	975133
83	79.0507	80.058	12.336	527041	204098	471004	10189.6	228393	10293	721279	14280.7	519767	11375.5	183269	183478	11553.1	13612.9	10771.1
84	79.0616	80.0689	8.826	3.83496e+06	4.47738e+06	3.93743e+06	1.84601e+06	2.21816e+06	2.39266e+06	5.80928e+06	2.84773e+06	2.2079e+06	3.61379e+06	2.72598e+06	2.16951e+06	2.77452e+06	1.88212e+06	4.00095e+06
85	79.0621	80.0693	3.197	2.26864e+06	2.62004e+06	2.57087e+06	2.88754e+06	4.54911e+06	3.57316e+06	4.24057e+06	2.48425e+06	3.39187e+06	2.63724e+06	1.10927e+06	3.52118e+06	4.59776e+06	2.72981e+06	2.14445e+06
86	79.9245	80.9318	14.561	1.00372e+07	1.09475e+07	1.04888e+07	1.03694e+07	1.00839e+07	1.0892e+07	1.18548e+07	9.82692e+06	1.05158e+07	1.04632e+07	9.95258e+06	9.45635e+06	1.11789e+07	9.25243e+06	5.57715e+06
87	80.0261	122.06	1.175	1.00149e+07	6.01316e+06	1.00177e+07	8.31432e+06	5.09969e+06	1.17906e+07	5.85131e+06	3.73426e+06	5.58908e+06	6.59986e+06	1.11393e+07	1.28345e+07	5.45634e+06	5.35639e+06	5.65987e+06
88	80.0266	81.0339	1.169	2.85928e+06	2.49658e+06	2.77266e+06	2.51131e+06	3.43267e+06	2.63934e+06	2.7834e+06	1.65685e+06	2.9075e+06	3.63792e+06	4.32441e+06	3.91584e+06	2.16852e+06	2.87547e+06	3.72578e+06
89	80.0374	122.071	1.171	2.51035e+07	2.50939e+07	2.43565e+07	2.50411e+07	2.41108e+07	2.72187e+07	2.92713e+07	2.22464e+07	2.71208e+07	2.6814e+07	2.89439e+07	2.98801e+07	2.70418e+07	2.54383e+07	3.08435e+07
90	80.0375	113.071	0.827	5.39354e+06	6.59442e+06	5.9288e+06	5.24578e+06	3.42635e+06	4.51995e+06	7.6099e+06	5.03594e+06	3.79096e+06	8.10698e+06	5.11063e+06	8.36029e+06	5.23005e+06	6.36229e+06	7.37069e+06
91	80.0378	81.0452	0.831	1.45733e+07	1.65213e+07	1.56119e+07	1.62469e+07	9.63723e+06	1.3828e+07	1.44148e+07	8.71745e+06	7.6886e+06	2.38723e+07	1.97806e+07	2.3246e+07	2.00581e+07	1.82188e+07	1.80009e+07
92	80.0379	81.0452	1.168	7.88815e+06	7.26768e+06	8.22069e+06	7.42089e+06	6.74032e+06	8.09547e+06	6.79509e+06	4.7449e+06	6.60248e+06	9.69541e+06	9.13827e+06	9.13762e+06	7.25765e+06	8.15635e+06	7.24822e+06
93	80.0498	178.133	1.168	1.51929e+06	1.6008e+06	1.5142e+06	3.61349e+06	1.48583e+06	1.16023e+06	1.23401e+06	1.16737e+06	1.37849e+06	1.52355e+06	1.50978e+06	1.32924e+06	1.12415e+06	1.44616e+06	811017
94	80.0505	81.0577	1.169	406431	557506	589993	1.07261e+06	991409	857088	662327	623326	729245	693625	856910	549893	1.05647e+06	1.07828e+06	724904
95	80.5132	122.547	14.527	118444	531912	119617	623210	498037	491826	193299	90303.7	243550	89073.8	290951	132445	86335.2	117106	97200.4
96	80.5137	81.521	14.529	1.55096e+06	942687	1.55991e+06	1.02988e+06	1.08164e+06	1.12478e+06	1.35258e+06	1.44677e+06	1.18774e+06	1.2617e+06	1.21851e+06	1.13576e+06	1.12372e+06	1.61077e+06	1.2257e+06
97	81.0064	123.04	14.512	2.4729e+07	2.25765e+07	2.54888e+07	2.21799e+07	2.36688e+07	2.15785e+07	3.03266e+07	2.61882e+07	2.45865e+07	2.54299e+07	2.6802e+07	2.43221e+07	2.42058e+07	2.85817e+07	2.61874e+07
98	81.0069	82.0142	14.514	4.32025e+07	4.04978e+07	4.46318e+07	3.73966e+07	5.04822e+07	4.03237e+07	4.40711e+07	4.89685e+07	4.48792e+07	3.87331e+07	4.52979e+07	4.31337e+07	4.37493e+07	4.25743e+07	4.57092e+07
99	81.033	82.0405	0.835	2.03982e+06	2.63453e+06	2.21165e+06	2.36981e+06	1.44139e+06	2.54714e+06	3.06614e+06	2.04628e+06	1.51158e+06	3.57414e+06	2.64638e+06	3.39473e+06	2.16796e+06	1.67889e+06	2.5927e+06
100	81.0338	180.101	0.85	758140	888263	808367	1.31522e+06	914065	748929	867744	865553	1.0436e+06	738129	933153	882923	1.61072e+06	1.04774e+06	1.34986e+06
101	81.0451	123.079	1.167	1.05037e+07	1.03059e+07	1.08925e+07	8.64719e+06	1.15273e+07	1.23497e+07	1.37027e+07	1.02485e+07	1.346e+07	1.08044e+07	1.66095e+07	1.33217e+07	1.39085e+07	1.13079e+07	1.20974e+07
102	81.0451	123.079	0.833	3.4947e+06	3.83139e+06	4.08043e+06	4.09733e+06	3.05746e+06	3.24274e+06	4.52734e+06	2.35501e+06	4.53589e+06	7.84712e+06	7.22458e+06	4.2117e+06	3.35192e+06	5.08105e+06	6.35256e+06
103	81.0457	82.0529	1.167	267034	585609	244651	257489	278460	269291	252257	203865	193988	269015	480854	481250	258501	371702	216539
104	81.0457	82.0529	0.83	485535	361545	452483	379931	574746	722703	385468	324157	323845	537574	456029	446862	434576	889762	392888
105	81.0583	82.0656	9.037	1.96133e+06	2.24484e+06	2.38727e+06	2.17082e+06	2.49305e+06	6.20208e+06	1.93243e+06	2.32346e+06	2.66223e+06	2.64172e+06	2.52258e+06	8.91847e+06	2.44705e+06	2.64711e+06	2.572e+06
106	81.5296	164.066	14.508	522417	454725	554986	562937	674643	399004	534308	517356	490805	516146	649248	457034	488599	505828	618812
107	81.5302	82.5375	14.513	5.42958e+06	4.81097e+06	6.23753e+06	3.66697e+06	5.00917e+06	4.34395e+06	5.14823e+06	5.45505e+06	5.19913e+06	5.11902e+06	5.32965e+06	4.42272e+06	4.7922e+06	5.75015e+06	4.25729e+06
108	81.9208	123.955	14.561	6.64101e+06	6.44598e+06	6.61547e+06	6.75061e+06	6.75316e+06	6.12365e+06	6.34484e+06	6.92866e+06	9.59316e+06	5.90932e+06	6.28632e+06	6.0657e+06	6.71972e+06	6.76666e+06	6.59333e+06
109	81.9214	82.9287	14.561	3.88534e+06	3.92959e+06	3.53586e+06	3.89085e+06	3.83155e+06	4.02888e+06	4.69567e+06	4.23957e+06	3.61084e+06	3.89057e+06	4.31371e+06	3.62005e+06	3.85706e+06	3.53608e+06	3.47709e+06
110	82.0072	124.041	14.512	2.71404e+06	2.65364e+06	2.88363e+06	2.70288e+06	3.17537e+06	2.46882e+06	2.72109e+06	2.87371e+06	2.67425e+06	2.64544e+06	3.44631e+06	2.85215e+06	2.58985e+06	3.47068e+06	3.55971e+06
111	82.0077	83.015	14.513	5.99176e+06	5.28911e+06	5.96669e+06	4.8683e+06	5.32646e+06	5.59193e+06	5.55517e+06	6.37997e+06	5.92411e+06	4.92029e+06	5.48544e+06	5.23183e+06	5.67322e+06	5.51373e+06	5.88166e+06
112	82.0529	124.087	14.47	702495	892132	728921	1.08271e+06	1.02361e+06	918777	1.00989e+06	1.06343e+06	922127	1.16557e+06	1.27318e+06	696970	703965	723203	871722
113	82.0531	115.087	0.834	5.08979e+06	5.36489e+06	5.34516e+06	6.45705e+06	5.42353e+06	6.34407e+06	6.19367e+06	5.14876e+06	2.37174e+06	6.38495e+06	6.3446e+06	5.69705e+06	5.2074e+06	6.45487e+06	7.17797e+06
114	82.0533	83.0609	1.176	2.94128e+06	2.41028e+06	2.53424e+06	3.14673e+06	2.79029e+06	2.63153e+06	3.19051e+06	2.06107e+06	1.8229e+06	3.81554e+06	5.31933e+06	3.29208e+06	3.18824e+06	3.03297e+06	3.49414e+06
115	82.0535	83.0608	14.489	2.26561e+06	554225	1.33017e+06	456447	604931	357641	456481	1.14944e+06	1.55321e+06	1.42845e+06	526460	432696	368933	385943	526824
116	82.0536	83.0609	0.837	1.91304e+06	4.07608e+06	1.85402e+06	5.39468e+06	1.95187e+06	2.19736e+06	4.07662e+06	2.18252e+06	2.54227e+06	2.82621e+06	3.81897e+06	1.69484e+06	2.09265e+06	1.92777e+06	2.07555e+06
117	83.0039	125.038	14.511	3.63323e+06	3.14843e+06	3.73529e+06	3.3898e+06	4.08393e+06	2.86664e+06	3.11202e+06	3.96026e+06	3.4387e+06	3.42483e+06	3.84325e+06	3.25621e+06	3.39945e+06	4.79799e+06	3.23492e+06
118	83.0045	84.0117	14.513	6.31063e+06	5.74409e+06	6.485e+06	5.45528e+06	6.56076e+06	7.20986e+06	6.21586e+06	7.05871e+06	6.79851e+06	7.27994e+06	6.17595e+06	6.3277e+06	6.53038e+06	6.35667e+06	7.11955e+06
119	83.0082	84.0154	0.971	2.26537e+06	2.32598e+06	2.55625e+06	2.34348e+06	2.51057e+06	3.05572e+06	2.77839e+06	2.56059e+06	2.86137e+06	2.47492e+06	2.72973e+06	2.12927e+06	1.76176e+06	2.58055e+06	3.11341e+06
120	83.037	125.071	1.171	4.25126e+06	4.31231e+06	4.20036e+06	5.85957e+06	4.27632e+06	4.46176e+06	4.96468e+06	2.93407e+06	6.54103e+06	5.3374e+06	6.36144e+06	6.65572e+06	4.20309e+06	3.83617e+06	4.67458e+06
121	83.0371	116.071	0.835	1.42688e+08	1.37584e+08	1.37613e+08	1.68949e+08	1.43334e+08	2.0746e+08	1.55768e+08	1.36948e+08	1.38083e+08	1.49244e+08	1.42266e+08	1.85039e+08	1.30228e+08	1.28187e+08	1.72692e+08
122	83.0374	84.0448	1.172	5.53049e+07	5.28836e+07	5.24301e+07	7.52975e+07	5.0843e+07	5.41204e+07	6.48122e+07	4.25981e+07	5.13476e+07	5.51339e+07	4.33681e+07	5.73836e+07	4.12284e+07	4.97967e+07	4.95712e+07
123	83.0375	84.0449	0.853	3.11668e+08	3.30665e+08	2.99558e+08	3.40118e+08	3.16585e+08	3.78431e+08	3.30564e+08	3.10415e+08	3.00505e+08	3.21556e+08	2.86176e+08	3.29937e+08	3.0313e+08	2.95777e+08	3.54542e+08
124	83.0418	84.0491	0.856	940692	1.43748e+06	1.09268e+06	114608	1.08637e+06	99932.5	829961	1.42777e+06	2.46688e+06	883845	1.46134e+06	1.78472e+06	2.45462e+06	1.21342e+06	104440
125	83.042	84.0495	1.155	1.0283e+06	856460	1.1146e+06	737292	1.79993e+06	1.07006e+06	1.358e+06	1.64042e+06	794163	1.05593e+06	845385	592737	1.13858e+06	1.21969e+06	906018
126	83.0425	84.0495	0.845	1.64716e+06	2.37957e+06	1.91844e+06	1.52464e+06	3.21329e+06	1.20313e+06	1.96265e+06	1.19156e+06	2.78705e+06	1.01606e+06	1.68708e+06	2.72922e+06	1.71345e+06	1.34277e+06	1.2476e+06
127	83.0425	167.092	1.172	4.37157e+06	4.04299e+06	4.5849e+06	5.74604e+06	5.94644e+06	5.81462e+06	5.80441e+06	3.93004e+06	5.49446e+06	4.50883e+06	4.66508e+06	5.09876e+06	5.31313e+06	4.54646e+06	4.63294e+06
128	83.0733	125.107	0.839	581005	602915	544434	547999	570092	501294	677269	350856	370086	578054	641586	878092	721854	567355	407444
129	83.0734	116.107	1.172	1.68491e+06	1.72604e+06	1.78551e+06	1.38131e+06	1.50034e+06	1.61764e+06	1.12895e+06	610226	1.18043e+06	2.61195e+06	2.35478e+06	2.97848e+06	1.52615e+06	1.82927e+06	1.5892e+06
130	83.0739	84.0812	0.671	1.56632e+08	1.54339e+08	1.61511e+08	2.10903e+08	1.52526e+08	1.57667e+08	1.77512e+08	1.79576e+08	1.60563e+08	1.9149e+08	1.56726e+08	1.76327e+08	1.57241e+08	1.51337e+08	1.33886e+08
131	83.0739	84.0812	1.173	2.70574e+07	2.69483e+07	2.68451e+07	4.81981e+07	2.74715e+07	2.56089e+07	2.59015e+07	2.34453e+07	2.3573e+07	2.82616e+07	3.04363e+07	3.25705e+07	2.72026e+07	2.46377e+07	2.39017e+07
132	83.0739	84.0812	0.835	4.57593e+07	4.87276e+07	4.74211e+07	5.36181e+07	4.58318e+07	7.84653e+07	4.76924e+07	4.05895e+07	4.2361e+07	8.83491e+07	4.5983e+07	6.49074e+07	4.72249e+07	4.53575e+07	4.62854e+07
133	83.9197	125.953	14.561	3.8349e+06	4.4972e+06	3.75526e+06	4.42311e+06	4.43329e+06	4.26996e+06	4.02899e+06	4.60301e+06	4.42058e+06	4.53935e+06	4.65212e+06	4.19658e+06	5.10795e+06	4.17345e+06	4.33288e+06
134	83.9202	84.9275	14.562	2.59681e+06	2.76989e+06	2.70466e+06	2.56399e+06	2.60077e+06	2.87315e+06	3.39945e+06	2.86424e+06	2.77448e+06	3.01123e+06	2.786e+06	2.84216e+06	3.10901e+06	2.44676e+06	2.30633e+06
135	83.9302	125.964	14.616	6.627e+06	7.74751e+06	7.48195e+06	6.59457e+06	5.75741e+06	6.36243e+06	5.46168e+06	6.00935e+06	7.57106e+06	1.03875e+07	8.26062e+06	8.14488e+06	6.65516e+06	8.929e+06	1.3713e+07
136	83.9308	84.9381	14.635	2.04988e+06	1.65058e+06	1.94028e+06	2.26115e+06	1.42254e+06	985987	1.24732e+06	587664	1.75702e+06	2.23913e+06	1.26663e+06	1.60552e+06	1.24966e+06	1.73954e+06	1.28926e+06
137	83.9314	84.9386	14.564	2.0426e+06	2.30923e+06	2.07595e+06	4.22825e+06	5.43327e+06	7.06367e+06	9.0324e+06	1.48766e+06	3.20395e+06	2.38737e+06	3.40386e+06	1.77969e+06	5.19056e+06	1.70983e+06	7.62881e+06
138	83.9384	116.972	14.556	4.00705e+08	3.31974e+08	3.51585e+08	2.98121e+08	3.20659e+08	3.12997e+08	3.07489e+08	3.01352e+08	3.69652e+08	2.80242e+08	2.9938e+08	3.25975e+08	2.91257e+08	3.15579e+08	3.02434e+08
139	83.9389	84.9462	14.556	6.31129e+06	5.87847e+06	6.39461e+06	5.59392e+06	5.85387e+06	8.29038e+06	6.37597e+06	9.42891e+06	6.42389e+06	6.08261e+06	6.1481e+06	6.02252e+06	6.46947e+06	5.63634e+06	7.12658e+06
140	83.9522	125.986	6.609	7.55799e+06	1.75627e+07	1.34966e+07	1.40471e+07	6.88674e+06	7.14227e+06	7.56342e+06	2.48571e+07	1.50507e+07	7.42034e+06	7.66902e+06	6.7766e+06	7.44292e+06	6.53584e+06	6.32533e+06
141	83.9528	84.96	6.605	9.40948e+06	9.08824e+06	9.65463e+06	1.90421e+07	8.58176e+06	8.28035e+06	1.07211e+07	2.35224e+07	9.67347e+06	9.07257e+06	1.01705e+07	7.64698e+06	9.20316e+06	8.50013e+06	8.99666e+06
142	83.9733	84.9805	14.537	136892	364453	434260	75588.3	587460	478509	796504	181001	289576	80994.6	451517	298214	92405.6	314555	672344
143	83.9738	84.9814	14.537	4.96072e+06	4.5338e+06	4.26244e+06	4.47164e+06	4.83933e+06	4.3001e+06	3.99788e+06	5.22184e+06	4.01986e+06	4.13212e+06	3.71393e+06	3.80209e+06	3.5492e+06	3.45265e+06	5.40078e+06
144	84.0032	126.037	1.166	969598	618749	716395	529335	1.13585e+06	676839	1.2111e+06	580711	625317	508509	1.246e+06	1.54918e+06	430616	772061	794157
145	84.0034	126.037	0.858	3.66213e+06	3.09688e+06	3.5112e+06	3.4015e+06	2.54192e+06	2.57381e+06	3.38595e+06	3.94767e+06	2.38244e+06	6.83372e+06	4.62866e+06	6.03656e+06	2.593e+06	3.49994e+06	3.62424e+06
146	84.0036	85.011	1.169	2.82999e+06	2.51129e+06	2.94135e+06	2.51017e+06	2.44144e+06	2.92752e+06	4.27445e+06	3.12738e+06	2.7927e+06	6.12279e+06	3.02568e+06	3.68561e+06	1.98088e+06	2.18783e+06	1.99453e+06
147	84.0037	85.0111	0.859	1.7167e+06	1.92469e+06	1.58103e+06	2.24097e+06	1.19778e+06	1.25837e+06	1.37739e+06	1.44569e+06	1.46412e+06	3.02388e+06	1.68238e+06	2.11634e+06	1.55121e+06	1.42075e+06	1.16019e+06
148	84.0208	186.076	0.854	1.38947e+06	854065	1.31012e+06	1.57915e+06	1.6149e+06	1.06262e+06	1.51546e+06	927618	1.70954e+06	1.932e+06	1.84162e+06	2.08337e+06	1.41608e+06	1.28161e+06	1.3185e+06
149	84.0213	102.055	1.19	5.41788e+07	4.73881e+07	5.34546e+07	5.76285e+07	2.80622e+07	5.39946e+07	4.5396e+07	4.54227e+07	4.75138e+07	5.5413e+07	5.71963e+07	5.94271e+07	5.3229e+07	4.83978e+07	5.14354e+07
150	84.0213	85.0288	0.858	4.86627e+07	4.46663e+07	4.59352e+07	5.12667e+07	3.98124e+07	4.32374e+07	4.49991e+07	4.10757e+07	4.76877e+07	5.02629e+07	4.36841e+07	5.03183e+07	4.80247e+07	4.04786e+07	4.18088e+07
151	84.0215	85.0289	8.942	4.01094e+06	3.32431e+06	4.05074e+06	4.18357e+06	4.91088e+06	3.61714e+06	4.1436e+06	3.89698e+06	3.27009e+06	4.00127e+06	3.37931e+06	3.10796e+06	3.98992e+06	3.96372e+06	3.46452e+06
152	84.022	169.051	8.939	389690	258486	520249	659777	441449	299385	514337	545653	350332	467061	373419	425082	485545	567223	555943
153	84.0579	85.0652	10.172	2.95784e+06	4.03922e+06	2.53223e+06	2.06539e+06	2.37887e+06	2.70657e+06	2.37693e+06	1.92175e+06	2.21021e+06	3.17638e+06	2.15689e+06	2.28251e+06	1.90038e+06	1.97813e+06	2.36576e+06
154	84.0943	85.1016	7.743	3.90621e+06	4.74846e+06	4.79033e+06	5.03809e+06	5.41655e+06	4.0814e+06	4.07642e+06	3.9978e+06	5.38367e+06	4.36917e+06	5.22875e+06	3.87063e+06	4.55507e+06	4.51819e+06	4.85865e+06
155	84.938	126.972	8.107	625873	680578	828499	347052	808507	580198	130998	388369	435844	712346	958311	834478	1.35323e+06	1.57705e+06	4.79733e+06
156	84.938	126.972	14.616	6.06661e+06	7.42733e+06	6.31359e+06	6.65363e+06	5.44123e+06	5.43961e+06	5.15992e+06	5.41561e+06	5.70142e+06	5.71829e+06	5.67161e+06	6.85313e+06	5.94638e+06	5.80651e+06	7.94779e+06
157	84.9385	85.9458	8.109	79803.9	108376	168345	82569.7	206335	124785	80005.6	101199	84539.3	82374.7	75978.4	75338.2	303072	352083	1.13438e+06
158	84.9386	85.9458	14.616	1.46533e+06	1.42049e+06	1.68476e+06	1.74879e+06	1.35901e+06	1.5024e+06	1.45576e+06	1.46222e+06	1.37075e+06	1.44413e+06	1.66924e+06	1.16518e+06	1.47351e+06	1.45743e+06	1.46059e+06
159	85.0529	86.0604	1.167	1.18703e+07	1.05113e+07	1.08328e+07	1.20427e+07	9.58242e+06	8.53218e+06	1.03527e+07	7.41412e+06	8.53038e+06	1.15514e+07	1.06638e+07	1.39749e+07	1.19865e+07	1.05545e+07	9.96992e+06
160	85.0529	86.0604	0.838	2.80756e+07	3.29744e+07	3.19041e+07	3.96931e+07	3.06001e+07	2.78561e+07	3.50347e+07	2.86186e+07	2.93235e+07	3.78355e+07	3.41077e+07	4.27742e+07	3.77365e+07	2.56992e+07	3.03973e+07
161	85.0537	193.097	0.838	1.29011e+06	1.01122e+06	1.23218e+06	1.30137e+06	1.16002e+06	975805	1.13236e+06	634830	989027	1.21209e+06	1.81296e+06	1.34325e+06	992743	1.56338e+06	1.07514e+06
162	85.0538	193.097	1.175	769242	767103	1.00318e+06	940816	735785	774055	928214	810751	607059	956851	1.59506e+06	1.10784e+06	939876	806173	730057
163	85.0683	86.0754	0.894	2.05121e+06	199801	3.76851e+06	2.36452e+06	6.50886e+06	1.84063e+06	6.9215e+06	1.05519e+06	2.45499e+06	382845	5.41623e+06	1.38828e+06	2.4743e+06	5.82281e+06	1.741e+06
164	85.0895	86.0968	0.889	3.30223e+08	3.07725e+08	3.25298e+08	3.44805e+08	3.47556e+08	3.57487e+08	2.93882e+08	2.75738e+08	3.18243e+08	3.40217e+08	3.48738e+08	3.56393e+08	3.45747e+08	2.98844e+08	3.28309e+08
165	85.0895	86.0968	1.271	2.11609e+09	2.00051e+09	2.05718e+09	1.98436e+09	2.00731e+09	2.08994e+09	2.16434e+09	2.44718e+09	1.97757e+09	2.24807e+09	2.01481e+09	1.96584e+09	2.06562e+09	1.88389e+09	1.66867e+09
166	85.9342	86.9415	14.557	2.88213e+06	2.51203e+06	2.68172e+06	2.58933e+06	3.01872e+06	3.03033e+06	2.90978e+06	3.00701e+06	2.44562e+06	3.17871e+06	2.65667e+06	2.93312e+06	2.77022e+06	2.24823e+06	2.45691e+06
167	85.9453	127.979	14.544	7.4391e+06	1.04541e+07	7.05337e+06	4.80212e+06	4.19682e+06	4.02548e+06	4.74108e+06	4.41293e+06	5.01521e+06	5.43883e+06	6.66517e+06	4.96025e+06	4.41601e+06	4.47993e+06	3.65905e+06
168	85.9459	86.9532	14.544	1.35066e+06	1.12017e+06	1.08975e+06	777815	845632	666755	1.36184e+06	1.10127e+06	831268	1.02489e+06	1.49918e+06	908508	874290	634459	848981
169	85.9486	86.9561	14.537	3.62071e+06	6.8625e+06	3.22238e+06	7.05292e+06	6.93677e+06	6.91694e+06	7.86949e+06	3.46303e+06	3.35994e+06	3.34994e+06	2.84181e+06	7.87346e+06	2.85188e+06	2.69293e+06	6.43571e+06
170	85.9852	128.019	14.51	9.79651e+06	1.04503e+07	1.02171e+07	9.22546e+06	1.10313e+07	9.8995e+06	9.63893e+06	1.07193e+07	1.06907e+07	1.04003e+07	1.1317e+07	1.06039e+07	9.52246e+06	1.04205e+07	1.17023e+07
171	85.9853	128.019	6.612	633352	903794	945103	1.15037e+06	910127	965846	713628	848086	692782	1.42876e+06	869814	1.90334e+06	523106	556298	1.56749e+06
172	85.9858	86.9931	6.595	633928	429376	603959	787380	560830	778866	934768	355487	561878	846945	624961	304965	643529	375882	866561
173	85.9858	86.9931	14.513	4.33497e+06	4.11393e+06	4.48265e+06	4.72131e+06	5.09167e+06	4.85424e+06	5.38333e+06	5.00346e+06	5.16349e+06	4.54162e+06	5.06631e+06	4.32756e+06	3.87972e+06	4.49599e+06	5.10807e+06
174	85.9967	104.031	14.526	243657	347912	257899	142011	367270	111652	203015	129958	97767.3	136456	97794.7	102653	112930	286953	101998
175	85.9972	87.0044	14.526	2.33271e+06	1.68148e+06	2.40321e+06	1.41852e+06	1.43948e+06	2.11961e+06	3.29672e+06	2.24973e+06	1.87392e+06	2.19766e+06	1.54231e+06	2.03319e+06	1.78103e+06	1.22898e+06	1.9149e+06
176	86.0185	214.071	0.866	444368	501369	346282	185039	407306	510532	182661	167407	369864	370170	749829	302069	276810	596383	564002
177	86.0193	87.0267	1.168	4.83064e+07	4.43657e+07	4.71987e+07	5.63318e+07	4.66794e+07	4.9243e+07	4.77113e+07	4.92613e+07	5.1114e+07	4.52006e+07	4.26197e+07	4.4922e+07	4.62786e+07	4.06751e+07	4.34137e+07
178	86.0193	87.0267	0.858	3.12385e+07	3.05136e+07	3.02416e+07	3.40234e+07	3.37611e+07	3.28475e+07	3.31389e+07	2.59547e+07	2.85239e+07	3.99525e+07	2.80875e+07	2.7174e+07	2.98786e+07	2.42848e+07	2.91979e+07
179	86.0366	128.07	1.173	6.63269e+06	7.99193e+06	7.27607e+06	7.86083e+06	4.35028e+06	8.20075e+06	9.55311e+06	4.79991e+06	6.7269e+06	9.46839e+06	1.0808e+07	1.09198e+07	7.43118e+06	1.1695e+07	6.61248e+06
180	86.0366	128.07	0.841	1.86129e+07	1.61905e+07	1.8811e+07	1.23009e+07	1.65449e+07	1.75501e+07	1.56077e+07	1.40316e+07	1.70212e+07	2.09362e+07	1.9056e+07	2.23014e+07	2.05603e+07	1.90442e+07	1.71216e+07
181	86.0372	87.0445	1.175	685358	1.86593e+06	918893	1.00316e+06	1.41631e+06	1.12742e+06	827653	552125	672934	1.10811e+06	1.73701e+06	1.88112e+06	791638	1.14296e+06	1.28934e+06
182	86.0372	87.0445	0.823	8.71965e+06	1.01914e+07	8.55453e+06	7.31243e+06	8.12161e+06	1.02521e+07	8.27793e+06	6.82867e+06	8.1645e+06	1.30968e+07	1.37993e+07	1.02196e+07	8.87635e+06	9.81812e+06	1.10227e+07
183	86.0483	87.0556	0.84	257885	313130	275039	904132	319046	174543	241797	291245	324778	212925	211438	224728	169169	413258	182416
184	86.0483	87.0556	1.169	165512	215618	171233	842048	204013	186539	200831	155363	366697	214173	169273	203954	160856	158452	172395
185	86.049	195.087	1.166	336149	347092	312469	2.16534e+06	645528	266791	379554	365456	261858	338373	242097	289491	283801	226619	246561
186	86.049	195.087	0.828	81922.1	78078.6	82136.8	343355	89540.3	74867.4	84758.4	77680.2	72042.6	86941	122969	87397.4	92936.1	76482.7	78244.2
187	86.986	129.02	14.511	947482	859199	906225	861640	862860	676325	787357	862769	887411	699936	853949	857123	933086	927391	1.08274e+06
188	86.9866	87.9938	14.512	413988	412707	469555	384887	562008	520396	399669	584749	613301	565002	394825	594452	336085	434930	609971
189	87.0163	88.0235	14.531	3.09336e+06	2.7602e+06	3.20251e+06	2.83761e+06	3.02452e+06	2.81247e+06	2.81432e+06	2.84578e+06	3.11014e+06	2.67774e+06	3.03243e+06	2.84108e+06	3.09504e+06	3.38362e+06	2.92921e+06
190	87.0226	88.03	0.85	895271	959177	962453	823844	782151	848012	976960	1.19512e+06	992938	1.27271e+06	949445	1.14466e+06	816563	1.15201e+06	818465
191	87.0318	129.066	1.168	760707	841707	694969	1.76134e+06	724415	515713	782770	195626	483896	581569	698882	667873	749480	809751	493103
192	87.0319	129.066	0.84	3.48179e+06	3.20534e+06	3.10996e+06	6.16633e+06	2.91462e+06	2.16877e+06	2.99766e+06	2.39572e+06	2.59027e+06	3.64997e+06	2.73874e+06	3.38603e+06	2.63724e+06	2.26658e+06	2.57609e+06
193	87.0324	88.0398	0.848	4.61971e+06	3.97589e+06	4.10292e+06	5.59035e+06	4.09009e+06	3.05339e+06	3.61619e+06	2.10913e+06	3.14021e+06	4.45405e+06	3.26999e+06	3.51407e+06	3.38817e+06	3.51322e+06	3.77904e+06
194	87.0324	88.0397	1.17	2.13552e+06	821284	1.52023e+06	1.7953e+06	1.05854e+06	1.22234e+06	1.83209e+06	1.43676e+06	1.55419e+06	2.43577e+06	1.12336e+06	1.83032e+06	1.33035e+06	925937	1.80595e+06
195	87.0331	197.056	0.842	948792	1.16272e+06	1.06607e+06	1.19523e+06	1.21999e+06	847317	895476	489821	855242	1.06797e+06	1.30183e+06	1.09021e+06	1.05251e+06	991554	1.11408e+06
196	87.0683	120.102	0.789	171415	243732	226000	593150	408472	215246	129150	174290	428222	369636	389632	296237	254014	294552	246838
197	87.0688	88.0761	0.79	3.54856e+06	4.12057e+06	3.70008e+06	4.75029e+06	4.13053e+06	3.613e+06	3.61066e+06	3.50618e+06	5.27582e+06	4.30144e+06	4.30264e+06	4.14104e+06	3.42893e+06	3.65093e+06	3.64391e+06
198	87.0688	88.0761	4.618	2.35107e+06	2.33325e+06	2.26814e+06	2.48768e+06	2.5813e+06	2.28488e+06	2.69e+06	2.49096e+06	2.39264e+06	2.20511e+06	2.46115e+06	2.1392e+06	2.69776e+06	2.2901e+06	2.22275e+06
199	87.9005	129.934	8.102	86184.4	91809.7	129722	227535	96220	95342.3	187731	83201.8	96262.7	104181	92960.2	128951	92087.6	223159	2.09998e+06
200	87.901	88.9082	8.097	78320.6	83432.5	80192.6	81034.9	87440.5	86642.8	77659.9	75610.1	87479.3	80515.4	84478.1	79865	83685.1	76964.3	451087
201	87.9451	129.979	14.537	8.39206e+06	7.95724e+06	8.46292e+06	7.73631e+06	9.04047e+06	8.03734e+06	8.07341e+06	8.99504e+06	9.20824e+06	8.63636e+06	1.02076e+07	8.17235e+06	8.56911e+06	8.68743e+06	8.94092e+06
202	87.9456	88.9529	14.536	1.3542e+07	1.24985e+07	1.24596e+07	1.04761e+07	1.09257e+07	1.33989e+07	1.31295e+07	1.34578e+07	1.14493e+07	1.02203e+07	1.13503e+07	1.03787e+07	8.54675e+06	1.22221e+07	9.60089e+06
203	87.9464	176.9	14.547	8.33477e+06	6.00098e+06	8.37021e+06	8.28149e+06	6.15126e+06	8.31428e+06	8.81232e+06	8.64903e+06	7.93213e+06	8.07372e+06	8.293e+06	7.94579e+06	7.37993e+06	8.27353e+06	8.03122e+06
204	87.961	129.995	3.816	693566	709137	554964	347996	170492	529841	280605	357657	263948	770297	722945	774054	683282	302936	793661
205	87.9614	88.9687	1.108	5.77403e+06	4.5539e+06	4.80202e+06	2.56621e+06	2.81431e+06	4.44643e+06	3.98447e+06	3.60576e+06	3.37994e+06	5.79317e+06	5.03867e+06	6.58541e+06	3.23948e+06	4.82767e+06	5.15296e+06
206	87.9615	88.9687	3.814	3.43532e+06	3.88152e+06	2.73208e+06	813321	791131	1.90666e+06	1.30813e+06	1.28019e+06	973318	4.31428e+06	4.49639e+06	4.71859e+06	1.83313e+06	1.66277e+06	2.4513e+06
207	88.0151	89.0225	0.844	919732	898181	947679	948070	969949	1.27596e+06	1.24062e+06	995799	1.05486e+06	1.18338e+06	857693	889103	956479	774988	1.02708e+06
208	88.0311	89.0385	3.201	5.30397e+07	5.91981e+07	5.55225e+07	7.2522e+07	7.83044e+07	5.26982e+07	5.14984e+07	5.91513e+07	7.13878e+07	4.18495e+07	4.97551e+07	4.40053e+07	4.19789e+07	4.20495e+07	5.15315e+07
209	88.0522	177.112	3.693	2.66991e+06	2.52776e+06	2.59645e+06	2.15915e+06	2.48737e+06	2.95104e+06	2.71214e+06	2.81947e+06	2.54688e+06	3.08446e+06	3.18651e+06	3.19237e+06	3.40357e+06	2.88279e+06	3.00554e+06
210	88.0522	177.112	3.888	1.26293e+06	1.14534e+06	1.15357e+06	937505	1.18551e+06	972524	1.14414e+06	1.4978e+06	1.32112e+06	1.39681e+06	1.34879e+06	1.04673e+06	2.03793e+06	1.3338e+06	1.43228e+06
211	88.0522	177.112	4.056	757739	908056	782664	630645	880287	581428	768520	1.24726e+06	769403	1.15941e+06	1.09754e+06	736522	858015	1.06292e+06	1.48094e+06
212	88.0522	177.112	4.205	516959	908056	662274	451184	880287	437009	634952	1.24726e+06	769403	1.15941e+06	1.09754e+06	688891	712289	1.06292e+06	1.02705e+06
213	88.0522	130.086	6.598	3.70012e+06	2.4373e+06	3.54132e+06	2.01106e+06	5.41166e+06	4.29551e+06	2.62753e+06	1.99151e+06	2.14893e+06	2.52811e+06	2.31986e+06	2.77503e+06	2.39072e+06	1.70465e+06	2.33029e+06
214	88.0522	177.112	3.46	4.47621e+06	4.09831e+06	4.53532e+06	3.8882e+06	4.33652e+06	4.23095e+06	4.15611e+06	4.49339e+06	4.21508e+06	4.14273e+06	4.13628e+06	4.04884e+06	4.04375e+06	3.82188e+06	4.14613e+06
215	88.0528	89.0601	3.888	1.25505e+06	936399	1.00682e+06	1.33412e+06	1.18031e+06	1.10713e+06	1.34395e+06	1.43214e+06	1.33956e+06	1.34663e+06	1.39498e+06	899633	1.77132e+06	1.40282e+06	1.18838e+06
216	88.0528	89.0601	4.202	191548	231825	204790	248275	315871	193724	318678	245276	429713	320945	276771	664370	506918	357528	738153
217	88.0528	89.06	6.594	2.14087e+07	1.99518e+07	2.06632e+07	1.97511e+07	3.16412e+07	3.24614e+07	1.91667e+07	1.53789e+07	1.98763e+07	1.87682e+07	1.81768e+07	1.9461e+07	1.86986e+07	1.27624e+07	1.50219e+07
218	88.0528	89.0601	3.695	3.89635e+06	3.55024e+06	3.65202e+06	3.18711e+06	3.93115e+06	3.5497e+06	4.1597e+06	4.08941e+06	3.85207e+06	3.8692e+06	4.12286e+06	3.97069e+06	4.5567e+06	4.22232e+06	3.39912e+06
219	88.0528	89.0601	4.051	1.62753e+06	1.75359e+06	1.70086e+06	1.36585e+06	2.24479e+06	1.54325e+06	1.57861e+06	1.48159e+06	1.34361e+06	2.04206e+06	1.82359e+06	1.92785e+06	1.33803e+06	1.70164e+06	1.81198e+06
220	88.0528	89.0601	3.46	1.24749e+07	1.11276e+07	1.14949e+07	1.03848e+07	1.12945e+07	1.16463e+07	1.22868e+07	1.23981e+07	1.04439e+07	1.19492e+07	1.18923e+07	1.0682e+07	1.09193e+07	1.13303e+07	1.32281e+07
221	88.0533	240.122	3.47	187441	159297	226919	162585	145524	724380	352034	164987	186978	589663	382433	367965	410335	199856	239276
222	88.0533	240.122	4.063	333365	199194	683951	288034	730286	671767	858002	273645	154433	494127	941736	1.43375e+06	711936	1.28522e+06	299997
223	88.4578	130.492	14.567	484983	402689	445241	404195	354382	236676	198324	270876	385810	305539	356582	269844	468087	174636	258750
224	88.4584	89.4658	14.565	2.1354e+06	2.05438e+06	2.08575e+06	1.69691e+06	1.64563e+06	1.69077e+06	2.11792e+06	1.9738e+06	2.0587e+06	2.06824e+06	2.21403e+06	1.87659e+06	1.84759e+06	1.75191e+06	2.02966e+06
225	88.955	200.899	14.538	337058	397411	312343	326755	375888	407493	387363	545224	316491	391578	394493	265836	273042	245960	296709
226	88.9557	89.9628	14.533	1.62128e+07	1.55744e+07	1.46885e+07	1.47768e+07	1.50297e+07	1.60174e+07	1.68584e+07	1.59532e+07	1.35516e+07	1.62655e+07	1.36555e+07	1.48444e+07	1.33087e+07	1.23861e+07	1.34284e+07
227	89.0389	90.0463	3.202	2.88431e+06	3.05771e+06	2.92582e+06	2.9712e+06	4.19712e+06	3.43769e+06	2.92916e+06	3.54465e+06	4.07469e+06	2.7399e+06	3.56313e+06	2.77357e+06	2.94996e+06	2.29254e+06	2.86334e+06
228	89.0474	153.063	0.833	100961	142952	93770.9	90271.4	77121.2	115906	373661	208921	75742.4	245210	122261	216797	76288.5	102133	261878
229	89.0481	90.0554	0.834	1.05423e+06	1.06427e+06	1.03753e+06	1.54615e+06	787778	773511	1.44233e+06	663341	404759	1.59083e+06	922487	1.06533e+06	694329	681029	914516
230	89.5189	90.5262	14.529	1.03991e+07	7.39456e+06	1.03096e+07	8.40335e+06	6.88193e+06	9.02908e+06	8.00697e+06	8.65691e+06	7.9222e+06	8.21867e+06	8.27297e+06	7.52561e+06	8.56712e+06	9.53083e+06	8.39011e+06
231	89.8957	131.93	7.28	776507	1.2768e+06	739205	738597	2.35045e+06	616339	718732	823217	1.34802e+06	799872	1.51188e+06	583097	1.82298e+06	1.21388e+07	1.79254e+06
232	89.8964	90.9036	7.283	335539	312687	283059	253144	670916	290312	81551.8	168584	373071	225501	433702	590884	853090	479346	756805
233	89.9401	131.974	14.554	6.39805e+07	1.19176e+08	5.87538e+07	7.13023e+07	7.70109e+07	4.82567e+07	4.68009e+07	4.18858e+07	4.16951e+07	6.05011e+07	1.08506e+08	4.69378e+07	4.49476e+07	4.21983e+07	5.30098e+07
234	89.9402	131.974	0.176	8.67224e+07	1.31676e+06	8.00032e+07	3.14757e+07	6.33597e+07	8.01906e+07	6.64013e+07	420152	515704	8.52028e+07	8.3284e+07	508698	7.26909e+07	7.13569e+07	781893
235	89.9407	90.948	0.191	1.21056e+08	1.15746e+06	6.07208e+07	366915	1.32343e+06	389980	8.80932e+07	404288	788545	1.20215e+08	1.20138e+08	1.41053e+08	1.03785e+08	1.00522e+08	1.37012e+06
236	89.9408	90.948	14.561	2.53821e+08	2.73857e+08	1.8464e+08	2.21226e+08	1.97356e+08	1.8257e+08	2.86416e+08	2.16277e+08	1.99864e+08	2.21061e+08	2.47578e+08	2.23444e+08	2.43721e+08	1.4573e+08	1.37641e+08
237	89.9459	90.9531	14.569	411925	472391	346848	887592	1.01963e+06	852367	817314	327623	774421	263803	537784	469888	557256	267848	693600
238	89.9469	180.901	14.578	377847	541257	444445	551937	1.27119e+06	506722	532548	414640	446780	467284	448165	295910	535400	376702	374334
239	90.0139	132.048	0.839	130449	245756	160225	244533	54193.3	139466	248468	57389.5	63154.5	338010	178347	306173	69722.4	116179	296687
240	90.0144	91.0217	0.843	439634	377050	461412	431502	435460	483596	340102	398602	479576	352593	483630	231237	439820	526492	423947
241	90.0321	91.0393	8.937	730101	788967	750129	795788	681830	610318	887641	1.04819e+06	807847	821294	742369	572489	711752	857673	693414
242	90.0347	91.0418	6.606	1.39431e+06	1.9055e+06	1.25356e+06	1.22625e+06	1.06572e+06	1.34315e+06	1.96274e+06	1.11484e+06	1.40771e+06	1.47728e+06	1.17748e+06	1.41335e+06	1.23378e+06	1.73455e+06	1.67315e+06
243	90.0419	91.0492	10.948	96578.9	7.95886e+06	89264.2	3.88186e+06	970462	96771.4	849639	81911.9	7.70823e+06	97567.9	1.2306e+06	122420	2.10042e+06	98270.2	4.34489e+06
244	90.0427	91.05	10.965	53163	1.14514e+07	50080.3	7.93252e+06	2.50347e+06	55497.9	9.27056e+06	46976.1	47483.5	55954.7	5.9156e+06	56559.4	2.91021e+06	47218	8.82123e+06
245	90.0472	91.0546	1.199	1.42176e+08	1.40075e+08	1.38885e+08	1.39841e+08	1.4638e+08	1.44072e+08	1.37304e+08	1.35391e+08	1.40005e+08	1.45727e+08	1.46125e+08	1.50553e+08	1.3104e+08	1.30108e+08	1.2909e+08
246	90.0473	91.0545	10.957	3.51499e+08	3.74093e+08	3.72354e+08	3.89978e+08	3.54096e+08	3.66277e+08	3.8283e+08	5.19532e+08	3.58262e+08	3.65886e+08	3.22277e+08	3.58503e+08	3.30287e+08	3.54004e+08	3.83468e+08
247	90.0473	91.0545	11.225	1.76961e+08	2.50241e+08	1.44944e+08	1.78411e+08	1.42781e+08	1.93683e+08	1.64495e+08	1.61272e+08	1.76544e+08	2.13785e+08	1.31676e+08	1.70739e+08	1.76875e+08	1.78889e+08	1.86519e+08
248	90.0473	91.0545	2.26	6.64327e+07	5.53603e+07	6.24086e+07	7.56358e+07	7.22949e+07	6.64735e+07	6.76902e+07	7.3196e+07	6.72442e+07	6.91161e+07	6.11091e+07	6.50935e+07	6.26908e+07	5.97212e+07	5.33348e+07
249	90.0473	91.0546	0.847	2.43095e+07	2.41582e+07	2.20432e+07	2.7368e+07	2.41589e+07	2.02282e+07	2.22047e+07	2.22295e+07	2.47605e+07	2.38176e+07	2.66157e+07	1.84124e+07	2.37994e+07	1.72099e+07	1.89403e+07
250	90.0505	91.0577	5.835	221124	643567	362294	500311	612394	622562	1.1204e+06	879937	531554	233804	134817	500085	405338	436369	527059
251	90.0505	91.0575	5.451	1.10285e+06	1.02122e+06	1.10877e+06	921951	987131	709648	973655	866803	927608	1.40195e+06	1.3702e+06	1.42413e+06	1.08246e+06	997241	976193
252	90.0702	91.0775	10.963	2.33203e+06	3.44048e+06	1.58158e+06	998104	336657	1.96239e+06	2.08731e+06	2.20849e+06	688094	1.84736e+06	1.73419e+06	1.56098e+06	1.917e+06	1.419e+06	2.81523e+06
253	90.0712	91.0785	10.946	1.89399e+06	2.4292e+06	2.7337e+06	4.07264e+06	3.63601e+06	1.45351e+06	1.05027e+06	3.26498e+06	2.79029e+06	1.31924e+06	2.25023e+06	2.30363e+06	933325	2.02673e+06	677783
254	90.9405	182.888	14.552	2.3172e+06	1.99436e+06	2.00601e+06	1.27258e+06	1.81507e+06	1.65613e+06	1.98107e+06	1.90913e+06	2.01982e+06	1.56571e+06	1.7613e+06	1.85173e+06	2.03069e+06	2.17974e+06	1.7276e+06
255	90.9413	91.9484	14.542	3.27652e+06	3.15554e+06	2.34864e+06	2.83764e+06	2.51796e+06	3.57037e+06	4.23855e+06	3.0573e+06	2.26152e+06	2.70097e+06	2.76261e+06	2.10877e+06	1.45367e+06	1.75814e+06	1.55046e+06
256	91.0419	133.076	6.6	3.39163e+06	3.61538e+06	3.45722e+06	3.07434e+06	4.03648e+06	2.99949e+06	3.9155e+06	3.81335e+06	3.78247e+06	4.54867e+06	3.15952e+06	3.88275e+06	4.2805e+06	4.53479e+06	3.39255e+06
257	91.0425	92.0498	6.597	4.66163e+07	5.13919e+07	5.11435e+07	6.097e+07	5.33783e+07	5.90751e+07	5.92741e+07	6.03754e+07	4.58152e+07	5.81364e+07	5.51686e+07	5.9147e+07	5.66609e+07	5.50034e+07	4.92016e+07
258	91.0425	92.0497	3.756	5.37141e+06	5.5467e+06	5.05924e+06	5.33421e+06	1.212e+06	5.36098e+06	3.57699e+06	2.20304e+06	1.50976e+06	9.54191e+06	6.96162e+06	6.33574e+06	957016	2.92021e+06	4.13928e+06
259	91.0425	92.0498	5.823	4.60056e+06	4.30411e+06	4.94822e+06	5.78759e+06	4.48834e+06	5.01787e+06	5.05051e+06	5.31818e+06	4.49525e+06	4.92714e+06	4.72682e+06	5.02541e+06	4.17631e+06	4.74106e+06	4.89702e+06
260	91.0425	92.0498	3.148	2.37581e+06	2.69315e+06	2.41708e+06	2.29585e+06	2.5501e+06	2.4677e+06	3.12684e+06	2.85672e+06	2.35843e+06	2.37592e+06	2.70886e+06	2.33323e+06	3.28663e+06	2.30695e+06	2.60877e+06
261	91.8928	133.927	6.386	888152	918746	609349	451649	1.28811e+06	669201	1.02269e+06	282159	724886	297235	275633	365653	1.00914e+06	1.20977e+06	3.11234e+06
262	91.8934	92.9007	6.399	280248	482994	286368	466339	259874	250662	291263	258696	233936	284198	252997	346372	787001	654841	1.36292e+06
263	91.8961	133.93	14.6	2.75287e+06	3.55141e+06	2.7489e+06	3.03709e+06	2.14255e+06	3.48346e+06	3.85992e+06	3.57906e+06	3.40287e+06	3.25979e+06	3.0337e+06	2.87009e+06	4.11916e+06	3.80279e+06	2.30883e+06
264	91.8967	92.904	14.605	697966	699271	540457	515456	561639	842334	840716	960330	767121	711186	404472	501123	1.07435e+06	628105	353379
265	91.9405	133.974	14.559	5.62054e+06	6.02313e+06	5.47738e+06	7.41491e+06	6.45629e+06	5.86108e+06	4.85613e+06	6.12788e+06	6.2829e+06	5.28065e+06	5.75198e+06	6.03413e+06	5.41559e+06	6.08559e+06	5.77971e+06
266	91.9406	133.974	1.038	369462	1.69261e+06	377579	125163	778315	1.65021e+06	920638	1.46943e+06	772843	1.46515e+06	342113	1.68953e+06	912607	302896	658646
267	91.9412	92.9485	1.054	928855	910991	918376	297786	764762	1.11789e+06	181935	998557	917935	908981	159760	1.22254e+06	289621	156377	959910
268	91.9413	92.9484	14.558	1.53664e+07	1.41641e+07	1.48087e+07	1.46038e+07	1.4324e+07	1.70414e+07	1.66527e+07	1.71183e+07	1.67614e+07	1.64908e+07	1.5791e+07	1.45363e+07	1.44012e+07	1.4726e+07	1.51454e+07
269	91.9427	92.9499	14.526	453462	344770	365253	369805	358186	407345	455892	340930	311121	212272	293036	430149	312842	281373	341602
270	91.9435	247.903	14.537	1.31999e+07	1.18425e+07	1.1881e+07	1.11263e+07	1.08849e+07	1.15584e+07	1.39565e+07	1.46111e+07	1.19792e+07	1.21448e+07	1.30933e+07	1.18361e+07	1.0049e+07	1.20298e+07	9.6043e+06
271	92.026	93.0336	11.046	3.9918e+06	3.38776e+06	4.30254e+06	4.23915e+06	4.91264e+06	4.89322e+06	4.13584e+06	3.86654e+06	4.05765e+06	4.06034e+06	3.47585e+06	3.02553e+06	4.47761e+06	3.98441e+06	3.57161e+06
272	92.0263	93.0337	3.147	569058	614903	1.00648e+06	1.08436e+06	857774	745347	695642	596922	792642	688811	756970	712696	704099	725246	693091
273	92.0265	93.0339	11.041	554835	505165	506148	544283	601276	640525	367156	650208	470849	462373	344163	367640	634948	405711	321345
274	92.0375	93.045	1.171	5.19761e+07	4.40927e+07	5.21039e+07	1.34145e+08	5.11089e+07	3.76816e+07	3.14508e+07	3.0878e+07	4.31538e+07	3.03544e+07	3.19374e+07	3.55748e+07	4.10363e+07	2.80994e+07	2.94463e+07
275	92.0375	93.045	0.686	5.43662e+07	4.63162e+07	5.3205e+07	6.48073e+07	5.1047e+07	4.54676e+07	4.61646e+07	5.72777e+07	4.55992e+07	4.75918e+07	5.05451e+07	4.05222e+07	4.82968e+07	4.52686e+07	5.00942e+07
276	92.0503	93.0576	3.155	9.05086e+06	8.49185e+06	9.3818e+06	8.83391e+06	8.9708e+06	9.30029e+06	9.62009e+06	1.01074e+07	9.69046e+06	9.52521e+06	1.3055e+07	9.18682e+06	1.06601e+07	8.2304e+06	1.05269e+07
277	92.0629	93.0701	2.253	1.25615e+08	1.21688e+08	1.24006e+08	1.58329e+08	1.24746e+08	1.26515e+08	1.34557e+08	1.40339e+08	1.26537e+08	1.32881e+08	1.31526e+08	1.28745e+08	1.26789e+08	1.1311e+08	1.1236e+08
278	92.9391	93.9462	14.556	1.75626e+06	1.9394e+06	1.71472e+06	1.60992e+06	1.8548e+06	1.8984e+06	1.91721e+06	2.03634e+06	1.99768e+06	1.5967e+06	1.83748e+06	2.1192e+06	1.81935e+06	1.9367e+06	1.47047e+06
279	93.0211	135.055	0.862	435952	1.23059e+06	541345	401763	855618	630662	379242	809751	369511	628243	676550	1.06979e+06	423937	462280	615992
280	93.0217	94.029	0.877	212188	413097	235527	308187	393092	598721	267010	305330	280771	319538	336081	842233	373190	427774	258005
281	93.0331	94.0403	0.844	3.14581e+06	3.79096e+06	2.83988e+06	3.12184e+06	1.87936e+06	3.09949e+06	4.27291e+06	3.61153e+06	1.36559e+06	5.22453e+06	4.35841e+06	4.92026e+06	3.6281e+06	3.1506e+06	3.84047e+06
282	93.0337	135.068	1.197	3.59183e+06	3.47948e+06	3.67024e+06	4.25952e+06	3.67028e+06	3.53276e+06	3.93762e+06	3.06638e+06	4.41207e+06	4.07369e+06	3.5742e+06	3.73933e+06	3.68991e+06	3.17575e+06	3.12834e+06
283	93.0343	94.0416	1.203	591198	629576	565795	617127	798508	679472	495405	612740	497454	461402	428454	771765	416456	702190	726318
284	93.0582	94.0654	3.155	2.15013e+07	2.33199e+07	1.93975e+07	2.25895e+07	2.34869e+07	2.46623e+07	2.47665e+07	2.90663e+07	2.30195e+07	2.24564e+07	2.3068e+07	2.08551e+07	2.41562e+07	2.151e+07	2.09345e+07
285	93.936	135.97	14.558	3.30056e+06	2.4562e+06	2.93977e+06	2.40766e+06	2.83998e+06	1.95969e+06	2.05051e+06	2.7693e+06	2.49149e+06	2.25783e+06	2.56972e+06	2.48182e+06	2.40499e+06	2.57725e+06	2.59312e+06
286	93.9367	94.9438	14.557	6.04997e+06	7.09744e+06	6.11443e+06	6.31104e+06	8.00873e+06	7.61393e+06	6.56679e+06	8.40317e+06	8.58068e+06	8.30164e+06	8.03872e+06	7.12027e+06	6.49828e+06	5.8687e+06	7.32486e+06
287	94.0168	95.0243	1.167	1.71056e+07	1.55506e+07	1.71458e+07	1.60155e+07	2.33176e+07	1.57138e+07	1.45609e+07	1.40988e+07	4.48955e+07	1.27411e+07	4.58651e+07	1.34574e+07	2.66749e+07	1.90772e+07	1.34762e+07
288	94.0168	95.0243	0.829	6.93767e+06	6.46778e+06	6.56324e+06	7.61744e+06	8.23173e+06	6.7096e+06	4.85251e+06	4.89533e+06	7.84065e+06	4.95854e+06	5.3569e+06	5.04342e+06	1.21687e+07	7.24578e+06	4.9119e+06
289	94.0415	136.075	1.2	7.68645e+08	7.56683e+08	7.51169e+08	8.35324e+08	7.67248e+08	7.63297e+08	7.56885e+08	7.26973e+08	7.27921e+08	8.27737e+08	7.64826e+08	7.12503e+08	7.14423e+08	6.90835e+08	6.89967e+08
290	94.0421	95.0494	2.262	1.33602e+07	1.49562e+07	1.45848e+07	1.84504e+07	1.41435e+07	1.34438e+07	1.66149e+07	1.9332e+07	1.35686e+07	1.54852e+07	1.46346e+07	1.64905e+07	1.40431e+07	1.76725e+07	1.0845e+07
291	94.0421	95.0494	1.199	7.45304e+07	7.84149e+07	7.42819e+07	9.24378e+07	7.60023e+07	7.96751e+07	7.46975e+07	7.88417e+07	7.50757e+07	8.53563e+07	7.91331e+07	8.30825e+07	7.58312e+07	7.0613e+07	7.04936e+07
292	94.0421	95.0494	5.793	1.43364e+07	1.79708e+07	1.37435e+07	1.46075e+07	1.33265e+07	1.80692e+07	1.34797e+07	1.44732e+07	1.43537e+07	1.3896e+07	1.34405e+07	1.41292e+07	1.36502e+07	1.28786e+07	1.36887e+07
293	94.0421	95.0494	0.845	1.46912e+07	1.42665e+07	1.36161e+07	1.85745e+07	1.52632e+07	1.52792e+07	1.37881e+07	1.38195e+07	1.48534e+07	1.41634e+07	1.45822e+07	1.66674e+07	1.39276e+07	1.13536e+07	1.16634e+07
294	94.0529	127.086	1.179	2.85636e+06	2.79331e+06	2.12836e+06	4.25106e+06	2.55981e+06	1.57091e+06	2.10829e+06	1.51383e+06	2.23472e+06	2.90822e+06	1.75114e+06	2.4654e+06	1.49015e+06	1.83435e+06	1.91285e+06
295	94.0532	95.0607	14.465	1.07669e+07	1.13622e+07	1.0714e+07	1.02425e+07	1.20737e+07	8.31514e+06	1.00771e+07	1.21405e+07	9.57327e+06	1.12401e+07	9.08014e+06	8.43439e+06	9.98522e+06	9.59802e+06	1.46119e+07
296	94.0533	95.0607	0.83	3.09374e+07	3.11189e+07	2.99154e+07	3.49114e+07	3.40717e+07	3.04935e+07	2.86299e+07	2.50706e+07	2.63104e+07	3.28788e+07	3.6044e+07	3.42685e+07	3.57901e+07	2.99866e+07	2.70664e+07
297	94.0535	95.0606	1.169	3.52211e+07	3.27616e+07	3.54002e+07	3.07891e+07	2.70158e+07	3.21428e+07	3.81371e+07	3.02576e+07	2.22434e+07	4.18163e+07	4.18854e+07	4.21458e+07	3.56275e+07	3.51174e+07	3.38266e+07
298	94.078	189.163	4.279	1.84791e+06	1.87882e+06	1.80547e+06	778933	1.3113e+06	1.92301e+06	1.81658e+06	1.29092e+06	2.04286e+06	1.41146e+06	2.47867e+06	2.07449e+06	2.64899e+06	2.02893e+06	1.88134e+06
299	94.0785	95.0858	4.272	2.98245e+06	3.09134e+06	2.93631e+06	1.42626e+06	2.73339e+06	3.7741e+06	3.21213e+06	4.803e+06	3.59379e+06	3.44466e+06	5.15191e+06	3.7807e+06	4.99506e+06	5.79587e+06	3.75766e+06
300	95.0003	174.021	0.885	70905	146777	99715.4	154489	71771.4	69358.1	139262	71945.8	72921.4	329110	266018	325560	220813	87001	301696
301	95.0008	96.0083	1.177	2.18535e+07	1.38423e+07	1.91399e+07	1.57962e+07	4.01323e+06	1.69607e+07	2.31164e+07	1.09972e+07	4.42519e+06	1.73223e+07	1.32939e+07	2.41181e+07	1.97167e+07	1.46285e+07	1.48806e+07
302	95.0008	96.0083	0.866	5.40508e+06	6.02069e+06	5.28281e+06	4.04224e+06	1.93497e+06	4.44905e+06	5.71608e+06	3.28514e+06	2.78955e+06	7.39928e+06	5.79033e+06	6.6498e+06	7.92282e+06	5.38973e+06	7.20688e+06
303	95.0368	191.081	1.175	417163	825152	412058	353029	557975	534297	262959	303347	252916	307513	215943	245622	471007	364990	491833
304	95.0374	96.0446	1.169	5.32914e+07	6.10449e+07	5.74788e+07	5.18674e+07	3.85666e+07	5.42954e+07	6.94468e+07	5.15491e+07	3.82556e+07	7.87223e+07	7.46277e+07	7.46929e+07	5.18654e+07	6.17206e+07	6.00683e+07
305	95.0374	96.0446	0.893	3.69775e+07	3.44646e+07	3.70551e+07	2.98235e+07	2.95705e+07	3.33663e+07	4.22321e+07	3.23414e+07	1.5837e+07	4.76822e+07	4.67312e+07	4.35656e+07	3.32418e+07	3.46698e+07	3.43463e+07
306	95.073	137.107	1.17	1.03656e+06	763230	832834	420531	362359	941325	596910	585349	844463	735663	1.13953e+06	1.97016e+06	1.14579e+06	431490	897288
307	95.0735	96.081	0.631	1.11435e+06	1.20198e+06	1.2161e+06	3.83691e+06	1.26359e+06	4.10241e+06	1.11846e+06	1.08481e+06	1.13469e+06	1.28341e+06	1.55557e+06	1.4612e+06	5.34198e+06	1.31356e+06	1.25717e+06
308	95.0735	96.081	0.837	1.08105e+07	8.80755e+06	8.96847e+06	8.70174e+06	8.87181e+06	1.02133e+07	8.82829e+06	8.69478e+06	1.12311e+07	1.20668e+07	1.05311e+07	1.28254e+07	1.19712e+07	9.11074e+06	8.06204e+06
309	95.0735	96.081	1.169	7.60684e+06	8.66184e+06	7.67045e+06	8.20189e+06	6.91309e+06	7.16157e+06	6.98303e+06	6.55174e+06	8.66635e+06	8.51591e+06	9.02007e+06	8.79009e+06	9.4255e+06	7.67349e+06	7.16688e+06
310	95.9148	96.9221	0.76	2.32067e+07	2.36689e+07	2.40472e+07	2.49897e+07	2.49933e+07	2.65457e+07	2.47168e+07	2.29234e+07	2.51194e+07	2.32227e+07	2.62163e+07	2.462e+07	2.42369e+07	2.57019e+07	2.32112e+07
311	95.9536	96.9609	8.098	775534	803073	730687	733001	840670	743094	165264	727771	655777	742173	928860	848437	905845	880079	2.8846e+06
312	95.9638	214.917	14.53	8.58282e+07	8.18313e+07	8.72559e+07	8.38582e+07	8.72004e+07	7.94464e+07	8.86615e+07	9.0779e+07	8.34914e+07	8.91131e+07	8.67418e+07	7.80614e+07	8.08767e+07	8.10626e+07	8.20509e+07
313	95.9643	137.998	14.536	1.71848e+06	1.81693e+06	1.72149e+06	1.15424e+06	1.43133e+06	1.36126e+06	1.66678e+06	1.57863e+06	1.76333e+06	1.44587e+06	1.44632e+06	1.63407e+06	1.44307e+06	1.46818e+06	1.52956e+06
314	95.9648	96.9721	14.537	5.58056e+06	5.42982e+06	5.31843e+06	3.93441e+06	5.26658e+06	5.29477e+06	5.28407e+06	5.44411e+06	6.31102e+06	5.26417e+06	5.44645e+06	5.75873e+06	6.36662e+06	5.24573e+06	5.73659e+06
315	96.0007	97.0079	0.341	642187	655540	5.05063e+06	8.70242e+06	9.5991e+06	943800	993257	1.67919e+07	844009	7.52958e+06	798914	1.46039e+07	672043	934862	755652
316	96.0208	210.075	1.161	855147	755263	920628	711704	785735	858019	873248	529923	579024	920620	1.24273e+06	1.36902e+06	1.09903e+06	760440	1.08941e+06
317	96.0209	129.054	8.938	3.40916e+07	3.25327e+07	3.31966e+07	3.39471e+07	4.08543e+07	3.08351e+07	3.72343e+07	3.4977e+07	4.10907e+07	3.54386e+07	3.06069e+07	2.81268e+07	3.61257e+07	3.47048e+07	3.37389e+07
318	96.0213	97.0287	1.17	6.88316e+06	4.36814e+06	5.724e+06	3.82078e+06	4.02021e+06	6.18508e+06	6.05631e+06	4.87805e+06	2.33244e+06	7.54445e+06	7.01906e+06	8.60888e+06	4.66266e+06	5.16208e+06	5.374e+06
319	96.0214	97.0286	8.931	421260	412085	296454	139276	245095	117529	484690	419628	457018	289514	392326	121286	158242	410233	220098
320	96.0325	97.04	0.828	2.09937e+06	2.44383e+06	2.39146e+06	2.59811e+06	2.00315e+06	3.04541e+06	2.21532e+06	1.27716e+06	2.23245e+06	2.044e+06	2.89348e+06	2.40468e+06	1.78637e+06	1.83314e+06	2.48949e+06
321	96.0686	129.102	1.169	1.40477e+07	1.43995e+07	1.39314e+07	3.54261e+07	1.37488e+07	1.05269e+07	1.40675e+07	1.01535e+07	1.19179e+07	1.33455e+07	1.1351e+07	1.41274e+07	9.7967e+06	1.12054e+07	1.23253e+07
322	96.0687	129.102	0.827	1.86364e+07	1.65606e+07	1.98498e+07	2.63819e+07	1.72585e+07	1.78076e+07	1.93761e+07	1.72045e+07	1.82038e+07	2.01806e+07	2.1237e+07	2.29338e+07	1.91727e+07	1.65908e+07	1.97931e+07
323	96.069	97.0763	0.78	7.95903e+06	9.14192e+06	7.93559e+06	8.62841e+06	8.77864e+06	8.07931e+06	8.29455e+06	7.4785e+06	9.51794e+06	2.37483e+06	9.30433e+06	9.36733e+06	9.13553e+06	6.56705e+06	7.60791e+06
324	96.069	97.0763	1.171	187612	195201	194098	585283	389953	405498	227647	294622	249655	381313	348353	827938	336882	221744	266391
325	96.0691	97.0764	0.834	2.08639e+06	1.89117e+06	2.42723e+06	2.13295e+06	2.88871e+06	2.06445e+06	2.05928e+06	2.60927e+06	2.82889e+06	2.2493e+06	2.61099e+06	2.07301e+06	2.05391e+06	1.47425e+06	2.39438e+06
326	96.0941	97.1014	5.319	1.25677e+06	1.44002e+06	1.39742e+06	1.58379e+06	1.06532e+06	1.69807e+06	709730	885895	718472	2.13922e+06	1.96353e+06	2.97561e+06	1.01022e+06	882376	1.22061e+06
327	96.9247	138.959	8.095	1.2711e+06	99380.1	700570	1.53195e+06	184267	1.33352e+06	1.63605e+06	125246	1.23281e+06	168370	1.32428e+06	1.7898e+06	1.5581e+06	2.27596e+06	4.36038e+06
328	96.9249	97.9326	14.553	2.46669e+07	1.86422e+07	2.11011e+07	1.29195e+07	1.94586e+07	1.92595e+07	2.53314e+07	1.98001e+07	2.38744e+07	1.89959e+07	1.44351e+07	1.87512e+07	1.85969e+07	1.6746e+07	1.33843e+07
329	96.9254	97.9326	8.094	484524	701441	473396	380260	720823	109829	461433	519984	501488	406938	511185	529849	682724	555358	1.32589e+06
330	96.9254	97.9327	14.564	3.13178e+06	1.44136e+06	2.30035e+06	1.6201e+06	1.69642e+06	2.06946e+06	3.16683e+06	1.90566e+06	1.66447e+06	2.04298e+06	1.37925e+06	1.77433e+06	2.87617e+06	1.74821e+06	1.2766e+06
331	96.9459	138.98	14.553	9.64373e+06	1.04573e+07	8.8933e+06	7.93802e+06	8.75828e+06	8.53255e+06	1.08708e+07	8.48785e+06	9.17598e+06	8.07464e+06	1.01506e+07	8.09169e+06	1.15033e+07	8.90254e+06	1.19387e+07
332	96.9466	97.9538	14.559	2.92781e+06	2.54962e+06	2.91603e+06	2.61467e+06	2.73353e+06	2.78822e+06	2.82156e+06	3.00529e+06	3.07636e+06	2.63421e+06	2.65158e+06	2.74125e+06	3.09842e+06	3.0433e+06	2.49276e+06
333	96.9611	138.995	8.094	3.64806e+06	4.52897e+06	3.55449e+06	4.15192e+06	4.18249e+06	324663	4.35912e+06	346249	2.74491e+06	3.47141e+06	3.34661e+06	4.16611e+06	300581	4.8689e+06	9.8856e+06
334	96.9611	138.995	14.562	1.49856e+07	2.18715e+07	1.46504e+07	1.14314e+07	1.40336e+07	2.87847e+07	2.7034e+07	2.93037e+07	3.57954e+07	1.77154e+07	1.83685e+07	1.81786e+07	1.55486e+07	1.61976e+07	1.3842e+07
335	96.9617	97.969	8.094	521977	150937	555313	579288	697648	502569	665380	550446	490739	536375	537050	652113	621745	536061	2.45771e+06
336	96.9617	97.969	14.56	6.54204e+06	9.63778e+06	5.37913e+06	4.26947e+06	5.18629e+06	6.03853e+06	9.38458e+06	6.17354e+06	6.89028e+06	8.81586e+06	5.04569e+06	4.93651e+06	4.92105e+06	6.56438e+06	3.93171e+06
337	96.9836	139.017	14.525	2.83822e+06	2.4776e+06	2.9948e+06	2.41452e+06	2.40511e+06	1.9534e+06	2.16119e+06	2.47806e+06	2.47571e+06	2.24232e+06	2.59218e+06	2.41963e+06	2.45496e+06	2.77969e+06	2.80206e+06
338	96.9843	97.9916	14.526	2.15142e+07	2.16148e+07	2.19642e+07	2.06877e+07	2.08414e+07	1.97147e+07	1.98078e+07	2.11092e+07	2.35549e+07	2.17897e+07	2.21007e+07	1.99475e+07	2.06439e+07	2.33029e+07	2.4615e+07
339	97.0526	130.086	1.173	2.37048e+07	2.05061e+07	2.28504e+07	5.55992e+07	4.09324e+07	1.93091e+07	2.06589e+07	1.14175e+07	2.03672e+07	2.1418e+07	2.1915e+07	2.47365e+07	1.83891e+07	1.71377e+07	1.6266e+07
340	97.0526	130.086	0.834	3.80813e+07	3.59458e+07	3.83797e+07	5.07073e+07	3.63656e+07	3.28972e+07	3.6593e+07	3.8521e+07	2.98168e+07	4.28647e+07	4.70397e+07	4.83072e+07	3.58031e+07	3.28972e+07	3.74024e+07
341	97.0531	98.0603	0.828	8.08247e+06	8.62664e+06	8.66312e+06	7.12598e+06	6.88947e+06	1.27503e+06	7.9599e+06	7.50413e+06	6.88935e+06	9.25598e+06	9.03494e+06	8.09526e+06	7.68371e+06	1.00925e+07	8.72412e+06
342	97.0531	98.0604	1.171	2.85928e+06	2.49284e+06	2.76916e+06	2.53161e+06	3.43267e+06	2.84791e+06	2.7834e+06	1.6492e+06	2.9075e+06	3.63792e+06	4.32441e+06	3.91584e+06	2.15408e+06	2.87547e+06	3.72578e+06
343	97.089	130.122	1.174	463370	151775	340846	365809	383565	197023	183593	199548	130942	337700	233784	235741	293625	417107	336052
344	97.0894	98.0968	0.835	9.84278e+06	7.88672e+06	1.0092e+07	8.47333e+06	8.60174e+06	1.04442e+07	5.83919e+06	4.30381e+06	7.33935e+06	1.01077e+07	1.18726e+07	1.57708e+07	6.80575e+06	6.23109e+06	6.20482e+06
345	97.0895	98.0968	1.17	1.81642e+06	2.05707e+06	2.23029e+06	1.89246e+06	3.5637e+06	1.50166e+07	1.6141e+06	1.85335e+06	1.21185e+06	7.27941e+06	3.52618e+06	5.14169e+06	2.50288e+06	2.22362e+06	1.90396e+06
346	97.463	139.497	14.573	170616	332670	148994	259242	138394	107126	109295	230593	471249	143883	229437	244086	143613	296575	158255
347	97.4636	98.4709	14.571	1.21143e+06	1.83294e+06	1.35544e+06	1.5529e+06	1.6965e+06	1.7492e+06	1.45702e+06	1.53459e+06	1.56389e+06	1.70879e+06	1.6339e+06	1.63992e+06	1.40952e+06	1.75749e+06	1.59528e+06
348	97.9278	98.9349	14.552	380924	263344	348156	344683	294032	398543	511624	462716	350313	200618	489362	433768	277180	474100	230653
349	97.9345	139.968	14.562	45254.1	348117	166286	266600	314931	172201	348774	50237.7	457237	330196	469864	192184	180870	157308	678566
350	97.9351	98.9422	14.564	7.231e+06	1.19887e+07	7.35278e+06	7.72075e+06	7.53059e+06	1.18442e+07	1.27628e+07	1.084e+07	1.1317e+07	1.13343e+07	1.09658e+07	1.04168e+07	7.82765e+06	6.49802e+06	6.46003e+06
351	97.9483	98.9557	14.559	428638	571819	352026	959419	406322	764006	1.04275e+06	527585	585676	422082	839117	380999	1.05648e+06	375617	365913
352	97.9492	98.9564	14.552	543141	1.12642e+06	555670	935940	1.23948e+06	1.29617e+06	787480	607284	1.65758e+06	628325	644016	651664	466747	664937	1.82495e+06
353	97.9537	139.987	14.551	2.62509e+08	2.40887e+08	2.60588e+08	2.26295e+08	2.32477e+08	2.40469e+08	2.31293e+08	2.40514e+08	2.45725e+08	2.4458e+08	2.65984e+08	2.53923e+08	2.53223e+08	2.67194e+08	2.26066e+08
354	97.9543	98.9615	14.553	7.1779e+07	6.21877e+07	6.78312e+07	5.85424e+07	5.98556e+07	6.53556e+07	6.35376e+07	7.51847e+07	7.11359e+07	7.07514e+07	6.88204e+07	6.71505e+07	6.59458e+07	7.21441e+07	6.10666e+07
355	97.9591	98.9664	14.553	1.52273e+06	1.40277e+06	1.48952e+06	1.08948e+06	1.40163e+06	1.33527e+06	1.54419e+06	1.32255e+06	1.51763e+06	1.50107e+06	1.69646e+06	1.46697e+06	2.47112e+06	1.45627e+06	1.57445e+06
356	97.9597	98.967	14.553	1.52273e+06	1.99181e+06	1.41427e+06	2.19605e+06	1.78015e+06	1.04643e+06	1.38884e+06	1.32255e+06	1.5535e+06	1.3587e+06	1.63034e+06	1.4596e+06	1.80433e+06	1.34042e+06	1.31252e+06
357	97.9676	140.001	8.94	827783	1.2242e+06	988241	1.18995e+06	1.10315e+06	853510	1.04356e+06	1.20164e+06	698363	1.34785e+06	1.2679e+06	1.2133e+06	711992	1.35914e+06	945324
358	97.9682	98.9754	8.941	567518	687079	710090	888057	628918	704795	759407	653239	438973	1.15967e+06	847587	1.00577e+06	589636	805512	606697
359	97.9765	140.01	5.598	586329	701489	537965	512751	584866	693155	633863	410702	619713	598828	465347	720369	587310	381244	470312
360	97.9765	140.01	8.598	676647	619057	640386	440291	584640	683756	581741	732124	547302	755915	443932	568997	706181	623887	464495
361	97.9771	98.9844	5.596	6.09085e+06	6.83424e+06	6.83653e+06	6.16422e+06	6.50363e+06	8.77056e+06	6.35805e+06	5.66996e+06	7.17395e+06	8.88375e+06	5.70814e+06	6.65481e+06	7.43776e+06	5.08262e+06	5.41136e+06
362	97.9771	98.9844	8.598	3.2982e+06	2.88971e+06	4.14995e+06	2.55458e+06	3.76052e+06	2.94879e+06	2.98701e+06	3.65659e+06	3.75579e+06	4.97373e+06	2.83731e+06	2.93375e+06	3.77364e+06	2.95663e+06	4.13515e+06
363	98.0364	140.07	1.187	3.00349e+06	3.27531e+06	3.06449e+06	4.64273e+06	3.92255e+06	3.58811e+06	3.67529e+06	1.7111e+06	2.38087e+06	3.91731e+06	5.1255e+06	5.16937e+06	4.02414e+06	2.89676e+06	3.47745e+06
364	98.037	99.0442	1.177	221081	408182	353531	162683	659903	396726	530393	263510	321688	710729	418554	328121	248263	346357	273512
365	98.0371	99.0443	8.937	2.27517e+06	1.92396e+06	2.1902e+06	2.33047e+06	2.61585e+06	2.55521e+06	2.49172e+06	2.00404e+06	2.18394e+06	1.95501e+06	3.33547e+06	1.83199e+06	2.32463e+06	2.3385e+06	2.01373e+06
366	98.0844	99.0919	0.824	740702	469110	700755	580926	505821	410199	603103	415092	597688	1.96915e+06	640611	784076	585657	508564	504942
367	98.5052	99.5125	14.55	1.35962e+06	1.26161e+06	1.51037e+06	1.20713e+06	1.59561e+06	1.39319e+06	1.24277e+06	1.26216e+06	1.34908e+06	1.27195e+06	1.63874e+06	1.39163e+06	1.29898e+06	1.55183e+06	1.43848e+06
368	98.5242	99.5314	14.526	3.97771e+06	3.05274e+06	3.9096e+06	3.09991e+06	3.12468e+06	3.18481e+06	3.39724e+06	3.55005e+06	3.26063e+06	3.31045e+06	3.46282e+06	2.9977e+06	3.18144e+06	3.94539e+06	3.36509e+06
369	98.9275	140.961	14.544	2.4732e+06	2.06662e+06	2.36237e+06	2.15583e+06	2.18314e+06	2.09855e+06	2.45553e+06	2.17995e+06	2.80555e+06	2.398e+06	2.35723e+06	2.4807e+06	2.45227e+06	2.19618e+06	2.72209e+06
370	98.9283	99.9353	14.542	7.25065e+06	7.07769e+06	6.46663e+06	5.65891e+06	6.82333e+06	5.18136e+06	1.17729e+07	5.81823e+06	5.74682e+06	6.21868e+06	6.41549e+06	6.66291e+06	6.80701e+06	6.27727e+06	5.49279e+06
371	98.941	99.9482	14.554	2.58234e+07	2.22875e+07	2.45881e+07	2.08063e+07	2.63884e+07	2.73384e+07	2.94552e+07	2.27951e+07	2.00141e+07	2.14813e+07	2.04276e+07	2.00053e+07	1.76013e+07	1.81288e+07	1.31405e+07
372	98.9578	99.9649	14.542	7.54658e+06	6.79237e+06	6.3298e+06	5.90688e+06	6.03644e+06	6.55303e+06	7.24908e+06	6.53356e+06	6.55981e+06	5.94431e+06	6.2986e+06	6.4484e+06	5.93836e+06	5.75195e+06	5.35071e+06
373	99.0145	100.022	0.851	1.40874e+06	1.71786e+06	1.31232e+06	1.02019e+06	676347	856155	2.17378e+06	901414	689207	2.63077e+06	1.50119e+06	3.28545e+06	808937	1.50237e+06	1.83902e+06
374	99.0167	141.051	14.509	2.48683e+06	2.14651e+06	2.38284e+06	2.39745e+06	2.54903e+06	2.41641e+06	2.00958e+06	2.95478e+06	2.66398e+06	2.34995e+06	2.47169e+06	2.31049e+06	2.17357e+06	2.4289e+06	2.55764e+06
375	99.0173	100.025	0.617	583484	576916	555168	650469	601342	608245	440189	830326	515022	585665	542609	427408	185319	791782	324253
376	99.0174	100.025	14.513	6.80886e+07	6.88033e+07	7.11978e+07	5.91161e+07	7.71004e+07	6.5721e+07	6.8418e+07	7.77352e+07	7.35926e+07	6.39774e+07	7.35629e+07	6.91261e+07	6.81826e+07	7.44905e+07	7.67935e+07
377	99.0319	199.071	0.848	212014	276315	192918	507356	114062	98016.4	132647	116042	135857	274695	410718	255727	157723	132262	296154
378	99.0324	100.04	0.833	309065	362891	344174	355956	261591	352204	352048	284956	180651	287835	990762	1.05182e+06	396314	258217	178977
379	99.0681	141.102	0.832	2.52439e+06	2.05574e+06	2.99992e+06	6.63109e+06	2.02226e+06	1.90768e+06	2.61249e+06	1.46147e+06	1.64119e+06	3.335e+06	2.6983e+06	3.01936e+06	2.23602e+06	1.85551e+06	1.78509e+06
380	99.0681	141.102	1.172	1.43495e+06	1.43186e+06	1.60004e+06	4.3833e+06	1.9984e+06	1.35521e+06	1.35005e+06	1.16626e+06	1.74043e+06	1.71166e+06	2.10449e+06	1.78287e+06	1.62185e+06	1.4674e+06	1.3083e+06
381	99.0686	100.076	1.172	6.52811e+06	3.94754e+06	5.63344e+06	6.60496e+06	9.1962e+06	6.42554e+06	2.78285e+06	1.90952e+06	5.24524e+06	3.39859e+06	8.7657e+06	4.39629e+06	4.39574e+06	4.42597e+06	3.97517e+06
382	99.0687	100.076	2.452	6.93996e+06	8.04681e+06	7.42779e+06	3.85456e+06	4.49128e+06	4.73955e+06	5.93512e+06	3.93949e+06	3.08677e+06	3.84412e+06	8.3641e+06	5.36769e+06	1.77482e+07	2.25263e+07	1.76478e+07
383	99.0687	100.076	0.832	9.85898e+06	1.10498e+07	9.08403e+06	6.33927e+06	1.06908e+07	6.68691e+06	7.57974e+06	8.60545e+06	9.05584e+06	9.64271e+06	1.52028e+07	1.60316e+07	9.4574e+06	9.19558e+06	9.53715e+06
384	99.0692	221.128	1.175	489309	597173	472472	183627	643556	655460	252973	532479	397440	313183	787649	772750	555077	561494	507415
385	99.0694	221.128	0.839	400665	401930	428421	390069	291492	515855	361282	181347	452642	484160	828184	569483	669825	512470	371886
386	99.105	100.112	0.836	6.31428e+06	4.84201e+06	5.56087e+06	3.03654e+06	3.30554e+06	3.42525e+06	5.27388e+06	2.98869e+06	1.85466e+06	6.71488e+06	8.96302e+06	9.47585e+06	6.1977e+06	6.82995e+06	6.68658e+06
387	99.105	100.112	4.874	1.87896e+06	2.80091e+06	2.04434e+06	2.7824e+06	642140	2.59299e+06	6.41059e+06	770143	1.10405e+06	3.20965e+06	887164	965896	2.81538e+06	905646	352360
388	99.105	100.112	4.582	855072	840637	813201	718488	406664	643550	4.26053e+06	637754	637823	851660	1.03703e+06	1.01525e+06	3.19703e+06	1.7255e+06	725185
389	99.1051	100.112	3.539	1.98212e+07	2.02722e+07	2.00635e+07	1.64163e+07	1.58331e+07	1.84322e+07	2.81758e+07	1.4093e+07	1.29973e+07	2.5797e+07	2.58304e+07	2.36692e+07	3.04094e+07	2.30574e+07	1.49533e+07
390	99.1051	100.112	5.198	948320	987863	1.00504e+06	2.56688e+06	507873	885502	4.88459e+06	608391	743859	2.79606e+06	653113	855006	969392	471768	77508.8
391	99.9319	100.939	14.56	4.61499e+06	4.67199e+06	4.26273e+06	4.6135e+06	4.58905e+06	4.83068e+06	5.44355e+06	5.08383e+06	4.38779e+06	4.49404e+06	5.17018e+06	4.43475e+06	4.60154e+06	4.24858e+06	4.27554e+06
392	99.9493	141.983	14.552	1.38008e+08	1.12798e+08	1.37986e+08	1.27443e+08	1.20447e+08	1.08671e+08	1.2607e+08	1.26643e+08	1.24555e+08	1.20077e+08	1.33976e+08	1.26456e+08	1.36822e+08	1.29725e+08	1.20683e+08
393	99.9497	100.957	14.554	3.76564e+07	2.94069e+07	3.46391e+07	2.5511e+07	2.82795e+07	2.64495e+07	2.93065e+07	3.98777e+07	3.48485e+07	3.42227e+07	4.21108e+07	3.18519e+07	3.16311e+07	3.12451e+07	3.07322e+07
394	99.9612	100.969	1.085	1.79671e+06	1.72672e+06	1.55738e+06	1.09762e+06	1.15919e+06	2.14693e+06	2.07443e+06	1.49672e+06	1.15248e+06	1.25709e+06	1.47417e+06	2.38293e+06	1.14545e+06	1.27354e+06	1.7879e+06
395	99.9837	100.991	14.539	1.38418e+06	1.43082e+06	1.45105e+06	1.27883e+06	1.48059e+06	1.13562e+06	1.21867e+06	1.59534e+06	1.8166e+06	1.50088e+06	1.93068e+06	1.72413e+06	1.60526e+06	1.93173e+06	2.11977e+06
396	100.001	101.009	14.513	5.73023e+06	6.06835e+06	5.67528e+06	6.03349e+06	6.61302e+06	5.42005e+06	5.05384e+06	6.32923e+06	6.28486e+06	5.07892e+06	6.2281e+06	5.63494e+06	4.42871e+06	5.97692e+06	6.60445e+06
397	100.016	101.024	1.417	1.79059e+06	1.62672e+06	1.74479e+06	1.6126e+06	1.44736e+06	1.30097e+06	1.62053e+06	1.37669e+06	1.43931e+06	2.12112e+06	1.73437e+06	2.65392e+06	1.64792e+06	1.60045e+06	2.08324e+06
398	100.052	101.06	0.83	3.95686e+07	4.27083e+07	4.14673e+07	3.89198e+07	3.66388e+07	3.15751e+07	3.94531e+07	3.06978e+07	3.37094e+07	4.93317e+07	5.47103e+07	6.0061e+07	4.81363e+07	3.83729e+07	4.41119e+07
399	100.053	101.06	7.057	1.15537e+06	1.42689e+06	1.45619e+06	1.14876e+06	615346	1.03093e+06	2.14449e+06	1.98942e+06	4.60661e+06	679520	1.1399e+06	657398	3.48355e+06	3.30617e+06	2.65045e+06
400	100.053	101.06	7.205	1.07052e+06	158998	1.07039e+06	1.13303e+06	761813	126015	932918	344539	2.08783e+06	867188	870651	945884	267197	333994	324267
401	100.063	133.097	0.834	888401	1.00333e+06	627509	890664	902937	1.26843e+06	884878	718644	1.0159e+06	906269	1.03141e+06	806749	1.08021e+06	552744	638729
402	100.064	101.071	0.858	1.74714e+08	2.02177e+08	1.67438e+08	1.82208e+08	1.80286e+08	1.77778e+08	1.83572e+08	1.78146e+08	1.69618e+08	1.81547e+08	1.53477e+08	1.53129e+08	1.78428e+08	1.736e+08	1.87235e+08
403	100.088	142.122	6.595	1.18013e+06	1.71034e+06	1.33935e+06	912704	2.22967e+06	2.51184e+06	1.13609e+06	883124	1.53456e+06	1.02832e+06	618515	1.8789e+06	1.53217e+06	675587	1.89455e+06
404	100.089	101.096	6.593	3.56357e+06	4.26627e+06	3.88379e+06	3.16606e+06	5.47857e+06	6.29252e+06	3.45517e+06	2.91479e+06	4.01984e+06	3.66172e+06	3.14092e+06	4.44759e+06	4.08626e+06	2.36084e+06	3.65178e+06
405	100.933	142.966	8.102	118952	724990	639012	430321	136353	834356	120399	649530	419663	935215	123094	1.13185e+06	1.36648e+06	2.06979e+06	4.51716e+06
406	100.933	142.967	14.622	6.15838e+06	4.72812e+06	5.60368e+06	3.69565e+06	3.75879e+06	3.94566e+06	4.14461e+06	3.81335e+06	4.03264e+06	4.91667e+06	5.50716e+06	4.46513e+06	4.4684e+06	4.93971e+06	4.42584e+06
407	100.933	101.941	14.619	2.48891e+06	2.80995e+06	2.45579e+06	3.27323e+06	3.96831e+06	2.35948e+06	2.3928e+06	2.20981e+06	2.93944e+06	2.5661e+06	2.73356e+06	2.9979e+06	2.42953e+06	2.54282e+06	2.20543e+06
408	100.933	101.941	8.104	456636	434034	553435	218670	476469	296989	436837	455814	273838	516265	706466	415376	580367	800675	2.49437e+06
409	100.941	101.949	14.556	1.03641e+07	1.04043e+07	1.03056e+07	1.13822e+07	1.07451e+07	1.05589e+07	1.05539e+07	1.17485e+07	1.06984e+07	1.0559e+07	1.02732e+07	1.10346e+07	1.01926e+07	1.09177e+07	1.00789e+07
410	100.942	101.949	14.561	5.00135e+06	6.26169e+06	5.15648e+06	4.86153e+06	5.01496e+06	5.3334e+06	6.94852e+06	5.89457e+06	5.59702e+06	5.85464e+06	5.7709e+06	5.5885e+06	5.14517e+06	5.21422e+06	6.74867e+06
411	100.95	101.957	14.565	3.2591e+06	2.97542e+06	3.28358e+06	2.94594e+06	2.67755e+06	3.05562e+06	2.99821e+06	2.8582e+06	3.08885e+06	3.20609e+06	3.13136e+06	3.32108e+06	3.11743e+06	2.99438e+06	3.40906e+06
412	100.977	101.984	14.529	882995	817812	909392	941681	902600	623953	749543	790088	881217	687691	1.06244e+06	905975	764667	943631	883586
413	100.978	219.99	14.556	1.89818e+06	2.32776e+06	2.20252e+06	2.04942e+06	1.96638e+06	2.33875e+06	1.96635e+06	2.15396e+06	1.97553e+06	1.508e+06	2.83261e+06	2.86195e+06	2.05857e+06	2.79711e+06	2.00095e+06
414	100.994	102.001	0.848	899565	1.07561e+06	982555	1.11845e+06	493151	674586	919831	554922	703642	1.35228e+06	785563	1.27129e+06	968257	692287	1.03081e+06
415	101.005	143.039	14.693	9.21777e+06	9.24547e+06	9.58224e+06	8.8493e+06	8.35428e+06	8.22237e+06	8.51999e+06	8.14413e+06	8.49056e+06	9.38919e+06	8.94029e+06	8.87637e+06	9.50699e+06	6.43745e+06	1.0894e+07
416	101.006	102.013	14.702	3.26882e+07	3.87363e+07	3.65014e+07	3.40896e+07	3.30193e+07	3.34696e+07	2.42261e+07	3.46688e+07	3.56555e+07	3.81452e+07	3.87191e+07	3.73962e+07	3.75217e+07	3.57189e+07	4.21999e+07
417	101.014	143.048	14.513	361333	417562	323690	301542	358358	316387	284534	334281	348715	244254	292868	331765	299942	319900	287644
418	101.015	102.022	14.514	1.02008e+07	9.55248e+06	1.04768e+07	8.74546e+06	1.05494e+07	1.09117e+07	9.9839e+06	1.13378e+07	1.07063e+07	1.07976e+07	1.01743e+07	1.04563e+07	9.93947e+06	1.07115e+07	1.12734e+07
419	101.027	102.034	14.53	3.72727e+06	2.58295e+06	3.55056e+06	3.09347e+06	3.04688e+06	2.20732e+06	2.41657e+06	2.56011e+06	2.83949e+06	2.60055e+06	2.67288e+06	2.07539e+06	2.48649e+06	3.43102e+06	2.80794e+06
420	101.029	266.074	0.813	795918	673322	763328	702254	1.70925e+06	638025	400547	835318	1.71811e+06	328260	524633	411243	1.44632e+06	672667	249700
421	101.03	102.037	0.831	540420	821035	596423	826518	282368	340269	428765	613138	490926	1.09172e+06	913804	1.08976e+06	638167	493981	592371
422	101.039	102.046	3.236	1.39124e+08	1.33826e+08	1.34944e+08	6.07936e+07	9.28636e+07	3.56829e+07	6.50715e+07	7.76353e+07	1.01897e+08	1.13077e+08	1.03038e+08	1.02273e+08	1.54946e+08	1.49084e+08	1.36857e+08
423	101.039	102.046	2.264	8.88871e+07	7.93836e+07	8.07554e+07	8.9961e+07	7.59595e+07	7.4576e+07	7.99942e+07	8.5186e+07	7.63285e+07	8.18258e+07	8.13828e+07	8.17509e+07	7.71137e+07	7.31752e+07	7.24281e+07
424	101.047	203.102	0.836	4.19376e+06	5.08724e+06	4.04375e+06	6.72825e+06	2.76282e+06	3.28294e+06	4.233e+06	2.84349e+06	2.53021e+06	4.46747e+06	5.06888e+06	5.47241e+06	2.94466e+06	3.3333e+06	3.91019e+06
425	101.047	143.081	1.169	964553	1.04516e+06	1.21539e+06	1.63913e+06	1.43065e+06	732192	1.03215e+06	620603	1.16465e+06	1.09214e+06	1.2596e+06	1.16414e+06	1.08368e+06	814808	816922
426	101.048	102.055	4.671	2.19165e+06	2.39499e+06	2.44932e+06	2.20831e+06	2.26674e+06	2.31813e+06	2.18951e+06	2.52871e+06	2.08146e+06	2.15748e+06	2.53842e+06	2.50503e+06	2.68912e+06	2.43883e+06	2.63689e+06
427	101.048	102.055	1.189	6.87915e+07	6.73872e+07	6.97788e+07	8.08853e+07	4.66124e+07	6.86428e+07	8.01819e+07	6.66441e+07	7.3229e+07	6.89306e+07	6.62635e+07	7.47901e+07	6.64665e+07	6.91168e+07	6.83483e+07
428	101.048	102.055	0.855	2.07024e+08	2.30672e+08	1.98178e+08	2.11047e+08	2.06495e+08	2.06505e+08	2.12108e+08	2.06295e+08	2.01594e+08	2.12061e+08	1.77375e+08	1.81631e+08	2.10584e+08	1.98162e+08	2.1177e+08
429	101.049	225.087	0.845	536187	347167	460025	313929	405180	238576	259821	270728	537178	610101	308818	635080	422064	477715	459639
430	101.084	143.117	1.179	1.94489e+06	1.63709e+06	2.04288e+06	5.24485e+06	1.98218e+06	1.27079e+06	1.64795e+06	1.30977e+06	1.66862e+06	2.12253e+06	1.70073e+06	1.6698e+06	959235	1.34205e+06	1.19381e+06
431	101.084	102.091	3.742	6.95148e+06	6.0112e+06	5.72913e+06	1.84307e+07	3.86259e+06	2.06204e+06	2.45688e+06	1.8257e+06	4.3123e+06	1.96764e+06	2.11165e+06	1.87634e+06	2.44884e+06	1.32854e+06	2.51693e+06
432	101.084	143.118	0.824	2.89669e+06	2.59809e+06	2.74561e+06	5.21042e+06	2.58502e+06	2.18042e+06	2.3853e+06	1.81572e+06	2.38912e+06	2.92686e+06	2.73627e+06	2.5004e+06	2.7396e+06	2.31289e+06	2.45093e+06
433	101.084	102.092	2.963	1.00666e+06	1.19936e+06	1.0837e+06	923435	1.40633e+06	966010	1.01321e+06	1.02161e+06	1.10025e+06	1.1049e+06	1.2004e+06	908158	1.38057e+06	1.05513e+06	659442
434	101.084	102.092	1.173	3.01645e+07	2.95759e+07	3.00574e+07	5.13005e+07	3.02762e+07	2.84177e+07	2.96063e+07	2.64198e+07	2.44212e+07	2.97505e+07	3.24937e+07	3.54899e+07	3.23285e+07	2.87301e+07	2.78889e+07
435	101.084	102.091	0.835	4.93262e+07	5.27456e+07	5.09114e+07	5.95252e+07	5.01231e+07	8.12968e+07	5.04298e+07	4.25196e+07	4.64657e+07	9.29196e+07	6.32214e+07	6.86883e+07	5.19945e+07	4.97675e+07	5.1567e+07
436	101.084	102.092	0.672	1.58913e+08	1.563e+08	1.63822e+08	2.13488e+08	1.53644e+08	1.58981e+08	1.79502e+08	1.81079e+08	1.61906e+08	1.92874e+08	1.58285e+08	1.78406e+08	1.58561e+08	1.52732e+08	1.35656e+08
437	101.931	102.938	14.564	3.11893e+06	3.3012e+06	3.20493e+06	3.20358e+06	3.11683e+06	3.37205e+06	3.90792e+06	3.47524e+06	3.3539e+06	3.69949e+06	3.43933e+06	3.38983e+06	3.72918e+06	3.16114e+06	3.02951e+06
438	101.94	134.974	1.058	5.93234e+06	5.51412e+06	4.991e+06	2.32685e+06	2.51811e+06	5.98368e+06	4.13454e+06	3.74914e+06	2.92977e+06	3.40942e+06	5.2375e+06	6.81242e+06	2.64715e+06	7.16867e+06	5.07498e+06
439	101.941	102.948	1.064	2.24898e+06	2.50498e+06	1.71498e+06	1.68549e+06	1.37974e+06	1.27975e+07	1.02678e+07	2.25769e+06	2.97154e+06	1.74459e+06	2.51072e+06	3.20462e+06	1.64608e+06	1.78188e+06	1.30014e+07
440	101.947	143.98	14.551	1.53976e+07	1.55187e+07	1.53149e+07	1.38229e+07	1.43363e+07	1.41225e+07	1.52906e+07	1.49079e+07	1.40216e+07	1.27559e+07	1.51076e+07	1.39318e+07	1.38255e+07	1.50132e+07	1.37793e+07
441	101.947	143.98	6.161	158558	109151	141747	93806.4	174191	192820	70935.6	135116	126437	166097	190760	134895	216141	530529	221398
442	101.947	102.954	6.166	85264.4	86866.3	62356.5	43364.1	40952	46376.3	60956.7	90448.1	136737	66886	82972.5	115911	104572	286125	105760
443	101.947	102.955	14.552	6.89964e+06	7.16346e+06	6.68578e+06	5.50804e+06	4.69379e+06	6.45467e+06	6.70651e+06	7.29189e+06	7.96897e+06	6.83894e+06	8.04676e+06	7.46891e+06	6.87574e+06	8.16403e+06	6.24649e+06
444	101.949	102.956	14.556	5.36283e+06	4.68611e+06	4.9278e+06	4.65946e+06	5.38515e+06	5.01923e+06	5.45896e+06	5.24895e+06	4.97986e+06	6.31353e+06	4.85974e+06	5.28861e+06	5.18424e+06	5.21019e+06	5.23958e+06
445	101.963	143.996	14.529	2.51286e+07	2.58347e+07	2.53013e+07	2.81975e+07	2.86997e+07	2.56691e+07	2.45189e+07	2.66869e+07	2.55508e+07	2.361e+07	2.91028e+07	2.60902e+07	2.40635e+07	2.64904e+07	2.83607e+07
446	101.963	102.97	14.532	1.77778e+08	1.93242e+08	1.81241e+08	1.94319e+08	2.01814e+08	2.02765e+08	2.23755e+08	2.09629e+08	1.86427e+08	2.06936e+08	1.96531e+08	1.97723e+08	1.98642e+08	1.85061e+08	1.8494e+08
447	102.01	103.018	3.151	2.25503e+07	2.41409e+07	2.40451e+07	2.71272e+07	2.52813e+07	2.79642e+07	2.63028e+07	2.60579e+07	2.62684e+07	2.17818e+07	1.97026e+07	2.61544e+07	2.85566e+07	2.6899e+07	2.20601e+07
448	102.011	103.018	3.152	2.40671e+07	2.7357e+07	2.48035e+07	2.71272e+07	2.52813e+07	2.79642e+07	2.63028e+07	2.79901e+07	2.62684e+07	2.20898e+07	2.61e+07	2.61544e+07	2.85566e+07	2.40449e+07	2.32036e+07
449	102.019	103.026	2.255	7.57439e+06	4.93489e+06	7.63105e+06	3.78654e+06	1.57223e+06	5.93282e+06	1.26292e+07	3.5147e+06	4.00032e+06	4.94656e+06	1.47635e+07	9.58991e+06	1.34692e+07	8.05453e+06	9.09421e+06
450	102.019	103.026	2.257	4.53638e+06	2.54552e+06	3.61954e+06	5.07932e+06	3.27023e+06	7.58656e+06	1.23094e+07	1.22317e+07	2.66925e+06	1.20819e+07	4.85359e+06	8.78699e+06	8.81874e+06	8.05453e+06	6.66821e+06
451	102.022	103.029	2.242	1.90724e+06	1.57191e+06	2.29321e+06	1.78854e+06	2.74377e+06	3.68431e+06	1.44168e+06	1.68584e+06	2.62852e+06	2.29568e+06	1.31071e+06	1.36144e+06	2.76314e+06	3.51198e+06	3.01867e+06
452	102.031	144.065	0.848	6.9687e+06	6.89982e+06	6.75385e+06	8.25996e+06	6.71376e+06	5.59205e+06	3.10194e+06	4.93583e+06	7.05659e+06	7.68782e+06	6.61029e+06	7.67456e+06	5.25302e+06	6.51915e+06	6.36637e+06
453	102.032	103.039	0.842	2.31306e+06	2.58261e+06	2.3146e+06	3.48134e+06	2.13222e+06	1.51928e+06	2.22798e+06	1.78188e+06	1.87955e+06	2.97363e+06	2.51402e+06	2.09006e+06	1.77718e+06	1.97915e+06	2.2727e+06
454	102.047	103.054	2.252	1.11671e+10	1.13041e+10	1.12218e+10	1.39174e+10	1.07214e+10	1.0624e+10	1.16648e+10	1.22022e+10	1.05558e+10	1.19884e+10	1.14069e+10	1.17708e+10	1.16772e+10	1.02283e+10	1.00542e+10
455	102.047	103.054	3.201	2.70175e+06	2.70246e+06	2.45469e+06	3.71593e+06	1.24615e+07	1.82892e+06	2.11942e+06	2.54142e+06	1.15163e+07	1.90906e+06	1.83398e+06	1.05808e+07	1.22993e+06	1.61488e+06	1.8075e+06
456	102.051	268.117	0.844	675229	342454	547915	197648	243591	233577	339244	243315	337942	277152	552008	437039	339706	317162	253671
457	102.051	103.058	0.855	9.23406e+06	6.84787e+06	8.88959e+06	7.69753e+06	7.71752e+06	5.69387e+06	8.89884e+06	7.3375e+06	7.3893e+06	7.25473e+06	7.4211e+06	8.53657e+06	7.43857e+06	6.9538e+06	8.84731e+06
458	102.054	103.061	2.266	2.19474e+06	397685	1.13049e+07	576906	406343	2.132e+06	420853	1.88514e+07	393326	2.25356e+07	408109	398496	1.64949e+07	5.21996e+06	367866
459	102.068	103.076	9.582	5.4065e+06	5.03189e+06	4.97776e+06	3.91321e+06	3.96531e+06	4.62689e+06	4.14454e+06	4.68458e+06	5.08789e+06	4.66517e+06	5.53332e+06	5.08225e+06	4.65389e+06	4.41358e+06	4.75523e+06
460	102.075	103.082	2.24	8.21705e+06	2.49397e+06	5.14064e+06	1.38045e+07	1.37515e+07	4.28238e+06	3.20151e+06	1.16649e+07	9.99302e+06	7.75086e+06	2.08164e+06	9.20521e+06	9.54788e+06	1.07419e+07	1.16931e+06
461	102.076	103.083	2.252	6.37994e+06	2.45968e+06	4.58092e+06	471832	397065	399187	4.18361e+06	1.24341e+07	379165	1.42452e+07	3.54667e+06	1.19708e+07	5.9099e+06	6.16415e+06	7.17865e+06
462	102.936	144.97	14.559	519896	488278	421787	392068	414226	332847	485412	516785	353514	402253	663912	381613	378538	484809	452681
463	102.937	103.944	14.555	2.26366e+06	1.65816e+06	2.02793e+06	1.71727e+06	1.65343e+06	1.91396e+06	2.01665e+06	2.081e+06	1.63069e+06	1.87495e+06	1.94118e+06	1.74654e+06	2.0593e+06	2.00276e+06	1.57872e+06
464	103.042	245.046	4.364	2.83218e+06	3.49257e+06	2.5812e+06	855431	3.22616e+06	2.33228e+06	3.08185e+06	2.57771e+06	4.65189e+06	2.97492e+06	2.48383e+06	2.73165e+06	2.52398e+06	2.59895e+06	2.58388e+06
465	103.042	104.05	6.597	6.24715e+06	6.77754e+06	8.04357e+06	7.56345e+06	5.95974e+06	5.39267e+06	6.67008e+06	6.97923e+06	5.93845e+06	6.56773e+06	6.52815e+06	6.41704e+06	8.0828e+06	7.60105e+06	7.78356e+06
466	103.042	104.05	4.367	3.00685e+06	3.98846e+06	3.15669e+06	3.02844e+06	1.37381e+06	3.07449e+06	3.10479e+06	1.53399e+06	2.03075e+06	8.09289e+06	4.85003e+06	4.70899e+06	1.31627e+06	2.68945e+06	3.12476e+06
467	103.046	104.053	0.86	1.65106e+07	1.57511e+07	1.73301e+07	1.70059e+07	1.75616e+07	1.57017e+07	1.6486e+07	1.3209e+07	1.76909e+07	1.66272e+07	1.55183e+07	1.52379e+07	1.86445e+07	1.47763e+07	1.6087e+07
468	103.046	104.053	3.425	2.31416e+06	2.31575e+06	2.41168e+06	8.2341e+06	1.13168e+06	2.17449e+06	3.33295e+06	1.6896e+06	2.02897e+06	3.77064e+06	4.08156e+06	3.14528e+06	1.79793e+06	1.77813e+06	2.46181e+06
469	103.047	224.127	0.842	377776	481340	369515	489741	282990	439241	291220	241609	315035	628361	800671	773594	539866	380018	418475
470	103.05	121.084	0.832	288118	148275	224511	335149	146042	158440	108642	157428	377763	236225	135383	273413	127456	153023	124375
471	103.05	136.083	1.198	127136	117977	6.49244e+06	133507	445792	1.13641e+07	1.13306e+07	128794	104598	8.68192e+06	134181	6.88533e+06	107731	121449	127127
472	103.05	104.058	1.199	2.35336e+06	1.76559e+06	1.63155e+06	2.10919e+06	1.66708e+06	2.00386e+06	1.88406e+06	1.52435e+06	1.98556e+06	2.42546e+06	1.7187e+06	1.62214e+06	2.02243e+06	1.66265e+06	1.89186e+06
473	103.05	104.058	0.852	463033	229743	464173	622783	634828	468330	602355	691722	617340	477728	307222	368374	507471	491516	454249
474	103.055	104.062	6.316	700660	960007	829971	540783	680896	987024	435444	589865	978626	1.12292e+06	1.61206e+06	1.24804e+06	1.04562e+06	817807	884485
475	103.063	145.097	0.826	434139	434399	514274	842424	238023	380758	318736	217429	516230	1.02567e+06	433955	819094	254918	802601	569141
476	103.064	104.071	0.823	2.01371e+07	2.27743e+07	2.032e+07	2.05625e+07	2.12672e+07	2.20747e+07	2.09326e+07	1.72418e+07	1.86297e+07	2.72076e+07	2.77932e+07	2.41793e+07	2.11683e+07	1.85272e+07	2.1798e+07
477	103.064	229.118	0.84	2.95792e+06	2.10362e+06	2.48463e+06	3.56795e+06	1.78036e+06	1.4076e+06	2.08487e+06	1.24198e+06	1.90047e+06	2.71716e+06	2.79316e+06	2.78719e+06	1.65379e+06	1.95231e+06	1.74708e+06
478	103.07	229.129	0.832	738492	830860	698022	914844	569189	870487	668838	608047	754942	804317	942142	927976	685452	528613	643793
479	103.07	104.078	0.82	447562	1.08803e+06	428573	301310	385184	2.19716e+06	1.00818e+06	74794.5	638114	812106	214585	2.52979e+06	1.27749e+06	73641.4	337015
480	103.095	104.102	0.767	2.82658e+06	6.06407e+06	3.12767e+06	1.40221e+06	8.66752e+06	1.65771e+06	2.28817e+06	1.49254e+06	5.73188e+06	2.30084e+06	2.97566e+06	2.77742e+06	4.7261e+06	4.98825e+06	1.86801e+06
481	103.1	104.107	7.822	5.63178e+07	6.32535e+07	5.82854e+07	2.5533e+07	3.68411e+07	1.46632e+07	2.82238e+07	3.65988e+07	3.29444e+07	5.46388e+07	5.18633e+07	4.92525e+07	6.05605e+07	6.78718e+07	5.93835e+07
482	103.1	104.107	0.778	4.98217e+08	5.44464e+08	4.93843e+08	4.68577e+08	3.91514e+08	5.18834e+08	6.03819e+08	5.0731e+08	3.95946e+08	6.44684e+08	6.02257e+08	5.71256e+08	5.68302e+08	5.77329e+08	5.71166e+08
483	103.1	104.107	14.46	867647	1.09367e+06	817790	808755	990670	928785	1.14699e+06	791065	767562	1.18029e+06	1.02765e+06	897448	850384	860685	1.30231e+06
484	103.948	104.955	14.555	1.06759e+06	1.54668e+06	1.14057e+06	1.23275e+06	1.18609e+06	1.1819e+06	1.41762e+06	1.31245e+06	1.10495e+06	1.59333e+06	1.38443e+06	1.09854e+06	1.67206e+06	832157	806859
485	103.949	208.906	14.554	433345	271257	409506	424567	453776	470312	390902	422523	267846	415212	434837	397124	327893	403131	511489
486	103.985	104.992	0.773	5.15026e+07	4.70222e+07	5.06335e+07	4.86792e+07	5.56287e+07	5.83267e+07	4.86304e+07	4.96628e+07	6.00162e+07	4.22929e+07	5.11523e+07	4.21099e+07	5.48703e+07	5.82342e+07	4.49883e+07
487	103.993	105.001	0.859	8.86251e+06	8.8252e+06	8.40375e+06	7.60858e+06	8.0337e+06	7.702e+06	7.46163e+06	5.23481e+06	7.28421e+06	9.43367e+06	8.14053e+06	1.07357e+07	7.7375e+06	6.7747e+06	6.79948e+06
488	103.993	105.001	1.169	5.95521e+06	5.55924e+06	6.15053e+06	7.37738e+06	7.09792e+06	5.35816e+06	6.31909e+06	6.50078e+06	6.40209e+06	7.42055e+06	5.52198e+06	7.27235e+06	5.78717e+06	5.2786e+06	6.14916e+06
489	103.996	146.029	14.5	92768.8	201070	119375	204227	185420	175794	169646	213578	227803	139221	114258	202838	168867	168238	181536
490	103.996	105.003	14.512	3.22435e+06	3.482e+06	3.43133e+06	3.2825e+06	3.75368e+06	3.17634e+06	3.33838e+06	4.28644e+06	3.45838e+06	3.32931e+06	3.83868e+06	3.63358e+06	3.03239e+06	3.44029e+06	4.02358e+06
491	104.026	105.034	7.707	3.29321e+06	2.23503e+06	2.9273e+06	3.1855e+06	2.67668e+06	2.76213e+06	3.67769e+06	2.3817e+06	1.94238e+06	7.42982e+06	1.23643e+06	4.32639e+06	475226	1.01062e+06	2.90326e+06
492	104.026	105.034	8.025	2.05364e+06	1.81747e+06	2.34838e+06	2.07494e+06	1.93479e+06	2.13136e+06	2.23359e+06	1.30869e+06	1.21819e+06	4.52772e+06	890241	2.22114e+06	1.06933e+06	1.27005e+06	1.79608e+06
493	104.026	105.034	8.889	6.48095e+06	6.76736e+06	8.17246e+06	6.70035e+06	4.90189e+06	4.89686e+06	9.76595e+06	4.51643e+06	5.19083e+06	1.9369e+07	4.52466e+06	1.16432e+07	2.49694e+06	5.12669e+06	7.36842e+06
494	104.026	105.034	4.617	2.81623e+07	2.81793e+07	2.89005e+07	2.71837e+07	3.4617e+07	2.74803e+07	2.82171e+07	2.59241e+07	3.07454e+07	2.54713e+07	3.13997e+07	2.61552e+07	2.69445e+07	2.96003e+07	2.97421e+07
495	104.026	105.034	6.664	9.60354e+06	9.1274e+06	9.39933e+06	9.12186e+06	8.56992e+06	8.59619e+06	9.3529e+06	9.65794e+06	8.36377e+06	7.31547e+06	9.34655e+06	8.66813e+06	9.21441e+06	8.58387e+06	8.80909e+06
496	104.029	250.092	0.838	813377	458847	702430	457674	224685	473062	2.19541e+06	692579	273493	1.40821e+06	307157	756340	587968	395776	429667
497	104.03	105.037	0.855	1.66613e+07	1.63889e+07	1.46796e+07	2.05457e+07	1.76041e+07	1.77852e+07	1.97032e+07	1.43222e+07	1.73243e+07	1.46958e+07	1.57074e+07	1.56028e+07	1.25012e+07	1.21766e+07	1.23111e+07
498	104.048	272.112	0.834	622914	782409	658510	624972	442589	545903	849394	488127	666838	930976	1.0527e+06	2.33907e+06	937397	671359	840195
499	104.049	105.056	0.846	1.02281e+06	959177	972383	823844	782151	848012	976960	1.19512e+06	992938	1.27271e+06	949445	1.14466e+06	816563	1.15201e+06	818465
500	104.063	105.07	3.003	5.4261e+06	5.42596e+06	5.49765e+06	3.96557e+06	5.58398e+06	3.45147e+06	7.4474e+06	4.87123e+06	842128	1.87443e+07	4.68527e+06	7.23319e+06	3.54308e+06	3.93789e+06	4.83746e+06
501	104.063	105.07	4.61	4.63788e+07	4.22344e+07	4.9086e+07	4.54007e+07	4.48235e+07	5.2408e+07	4.81366e+07	4.45967e+07	5.0795e+07	5.29996e+07	4.67946e+07	4.84411e+07	5.39152e+07	6.98938e+07	4.78666e+07
502	104.937	105.944	14.559	1.19041e+06	1.06772e+06	1.17292e+06	1.29584e+06	885257	1.15134e+06	1.24622e+06	1.09271e+06	995846	1.14493e+06	1.16482e+06	988428	1.51351e+06	1.09724e+06	1.05595e+06
503	104.938	210.883	14.577	572038	645362	454531	390482	349814	490618	482807	470329	630227	492312	547644	580022	412910	415665	558226
504	104.955	146.989	14.575	798768	406103	589473	767062	469482	364021	719016	753027	670548	400810	739461	292033	386853	378362	509853
505	104.956	105.963	14.571	1.06449e+07	6.56808e+06	8.39881e+06	7.17985e+06	1.07736e+07	8.04157e+06	1.09299e+07	1.03894e+07	1.1094e+07	6.46674e+06	8.21874e+06	6.27969e+06	7.72589e+06	6.78922e+06	6.59767e+06
506	105.021	106.029	1.194	1.6384e+07	1.40069e+07	1.355e+07	1.15341e+07	1.02821e+07	1.18486e+07	1.32872e+07	7.98921e+06	1.00308e+07	1.47807e+07	1.69435e+07	1.96607e+07	1.28131e+07	1.1397e+07	1.50192e+07
507	105.021	106.029	0.889	1.9941e+06	2.01424e+06	2.1085e+06	1.30462e+06	1.34633e+06	1.69615e+06	1.86577e+06	1.3048e+06	1.14863e+06	2.63238e+06	2.29002e+06	3.04884e+06	1.99104e+06	1.59636e+06	1.67127e+06
508	105.042	106.049	0.852	558712	542169	560369	591917	491807	679846	680706	425527	387520	759136	513717	558986	489430	328398	577835
509	105.042	169.058	0.838	7.53678e+06	7.1554e+06	7.16137e+06	9.87731e+06	7.97038e+06	7.0105e+06	1.04985e+07	7.03329e+06	7.33236e+06	6.10764e+06	6.35122e+06	7.34013e+06	7.84501e+06	6.32414e+06	7.32526e+06
510	105.043	106.05	0.84	5.96227e+06	5.37523e+06	5.40598e+06	6.22817e+06	5.84292e+06	5.09923e+06	5.21337e+06	3.1469e+06	5.21726e+06	6.05173e+06	5.54738e+06	4.7481e+06	6.24324e+06	5.21319e+06	4.90766e+06
511	105.057	138.091	1.178	1.25311e+06	1.55101e+06	1.31589e+06	1.4978e+06	1.11779e+06	1.16871e+06	1.34569e+06	529415	1.31819e+06	1.40626e+06	2.16506e+06	1.73427e+06	1.3784e+06	1.69959e+06	1.06244e+06
512	105.058	106.065	1.171	1.40174e+07	1.31101e+07	1.31511e+07	1.16505e+07	8.5043e+06	1.25195e+07	1.1574e+07	1.32102e+07	1.35223e+07	1.17761e+07	1.43871e+07	1.2171e+07	1.22785e+07	1.22444e+07	1.25908e+07
513	105.079	106.086	11.727	45451.7	64683.5	56087.1	1.65378e+06	1.16329e+06	1.1889e+06	1.39568e+06	1.6112e+06	736502	1.56666e+06	3.63021e+06	1.2771e+06	108203	5.19428e+06	1.65655e+06
514	105.935	106.943	8.098	207328	494951	186006	270170	182645	298350	181212	169520	174517	257674	244784	157131	171234	362044	1.19352e+06
515	105.943	106.951	0.775	963537	2.10106e+06	691711	2.5324e+06	3.50232e+06	3.32525e+06	2.4314e+06	1.11096e+06	2.89655e+06	1.12958e+06	1.6472e+06	2.92005e+06	2.22732e+06	1.50271e+06	2.80436e+06
516	105.955	147.989	14.527	443113	464707	380461	458629	386099	415502	428803	451891	353514	296649	500884	442605	289525	389027	522409
517	105.956	106.963	14.535	8.62992e+06	9.273e+06	9.09512e+06	8.96112e+06	9.50079e+06	9.9492e+06	8.2432e+06	1.1038e+07	1.03306e+07	8.36596e+06	8.85988e+06	9.45376e+06	8.01322e+06	9.99118e+06	9.93695e+06
518	106.042	107.049	0.852	6.54293e+06	6.86251e+06	6.88731e+06	8.34606e+06	8.44943e+06	6.03488e+06	7.08772e+06	5.55354e+06	7.07861e+06	7.13818e+06	7.70881e+06	8.10802e+06	6.90752e+06	6.40443e+06	7.9833e+06
519	106.042	107.049	2.253	2.79152e+08	2.99705e+08	2.96701e+08	3.33048e+08	2.676e+08	2.66392e+08	3.07805e+08	3.18476e+08	2.70098e+08	3.10415e+08	3.07094e+08	3.13891e+08	3.14017e+08	2.72496e+08	2.69875e+08
520	106.042	107.049	3.916	2.69814e+07	2.59755e+07	2.59847e+07	5.49992e+06	2.20164e+07	2.21017e+07	2.46399e+07	1.52169e+07	2.95275e+07	2.81722e+07	4.16252e+07	2.94271e+07	1.66704e+07	2.80652e+07	3.10984e+07
521	106.042	107.049	1.198	3.01306e+07	2.86129e+07	2.91323e+07	3.03256e+07	2.83743e+07	2.88376e+07	2.96717e+07	3.03834e+07	2.82403e+07	3.0811e+07	2.93514e+07	2.63112e+07	2.84802e+07	2.66656e+07	2.72713e+07
522	106.052	230.138	0.861	2.12468e+06	2.97497e+06	2.41615e+06	2.80836e+06	1.75789e+06	1.95625e+06	1.71619e+06	1.94459e+06	2.44973e+06	2.90132e+06	3.19003e+06	4.40345e+06	1.85322e+06	2.15187e+06	1.72261e+06
523	106.053	107.06	1.175	3.50553e+06	3.61987e+06	3.5623e+06	3.94298e+06	3.02696e+06	3.68727e+06	3.66975e+06	2.3163e+06	2.564e+06	4.75098e+06	4.63035e+06	5.57404e+06	4.13894e+06	3.41521e+06	3.22335e+06
524	106.053	107.06	0.836	3.97386e+06	3.4513e+06	3.70883e+06	3.2666e+06	2.8449e+06	4.07709e+06	3.6082e+06	3.06443e+06	3.6087e+06	3.78301e+06	4.78359e+06	5.07918e+06	3.99222e+06	3.89828e+06	4.0729e+06
525	106.053	107.06	14.467	1.13204e+06	1.17164e+06	1.09572e+06	1.41959e+06	1.31217e+06	1.19629e+06	1.32557e+06	1.31323e+06	1.30656e+06	1.41942e+06	1.69867e+06	976157	1.10201e+06	1.05929e+06	1.31421e+06
526	106.078	107.086	8.943	7.22137e+07	9.33807e+07	7.20187e+07	7.01863e+07	7.6962e+07	5.3175e+07	9.24254e+07	8.60569e+07	6.06453e+07	8.17416e+07	6.91687e+07	9.28814e+07	8.0262e+07	9.20319e+07	8.6381e+07
527	106.084	107.092	7.058	4.14771e+06	2.88272e+06	3.43663e+06	1.53284e+06	1.71868e+06	1.97394e+06	4.36848e+06	3.34797e+06	6.06998e+06	1.0418e+06	1.91692e+06	1.27813e+06	5.74277e+06	4.38974e+06	4.169e+06
528	106.469	107.476	14.569	2.892e+06	2.82361e+06	2.8206e+06	2.60358e+06	2.52358e+06	2.66997e+06	2.8329e+06	2.71299e+06	2.97278e+06	2.86163e+06	3.03692e+06	2.81125e+06	2.57983e+06	2.74434e+06	3.04603e+06
529	106.935	107.942	14.562	3.47996e+06	3.40347e+06	3.58301e+06	3.79618e+06	3.19375e+06	3.46835e+06	3.84059e+06	3.56443e+06	3.36173e+06	3.44406e+06	3.3673e+06	3.10714e+06	3.70093e+06	3.62714e+06	3.2278e+06
530	106.943	107.951	1.099	2.0681e+06	2.2878e+06	1.72502e+06	976973	4.01069e+06	4.17717e+06	1.1309e+06	1.69594e+06	2.36814e+06	4.32449e+06	1.90833e+06	3.44132e+06	3.41171e+06	1.57777e+06	3.31291e+06
531	106.953	107.96	14.568	4.43745e+06	4.90106e+06	4.56626e+06	4.31431e+06	4.23008e+06	4.34205e+06	4.23487e+06	4.30079e+06	5.01838e+06	4.94549e+06	4.91644e+06	4.25045e+06	4.70875e+06	4.18287e+06	4.48104e+06
532	107.037	108.044	3.022	2.83264e+06	2.28566e+06	3.13925e+06	8.1491e+06	2.16792e+06	2.56138e+06	2.3025e+06	1.38374e+06	1.96738e+06	9.24489e+06	1.03961e+07	7.18405e+06	1.59054e+06	2.27794e+06	1.53449e+06
533	107.037	108.045	1.169	7.24606e+06	8.49313e+06	7.72943e+06	7.93361e+06	8.69315e+06	8.54458e+06	7.33554e+06	6.11767e+06	4.98828e+06	9.15109e+06	8.59659e+06	1.06505e+07	8.51381e+06	6.71907e+06	8.57923e+06
534	107.037	108.044	5.366	3.08369e+06	3.01184e+06	3.34524e+06	3.34125e+06	3.34455e+06	2.98959e+06	3.43445e+06	5.85351e+06	3.60906e+06	4.16937e+06	3.47016e+06	6.06483e+06	4.08999e+06	3.05931e+06	3.61442e+06
535	107.047	215.102	0.833	1.3778e+06	1.21807e+06	1.32143e+06	2.1199e+06	1.03064e+06	1.06129e+06	1.47519e+06	937304	770055	1.51108e+06	1.36401e+06	1.78395e+06	1.23215e+06	1.06984e+06	1.4106e+06
536	107.048	108.056	0.827	138817	83856.1	119176	152696	78781.9	86356.3	246129	130105	77373.5	103242	83151.8	167257	77931.3	82142.1	132019
537	107.049	108.056	3.435	869236	885918	912474	1.37183e+06	836856	548015	962464	872923	786994	905696	1.04997e+06	660266	1.16985e+06	934189	803119
538	107.049	108.057	8.454	783553	1.10212e+06	882386	1.50953e+06	1.26149e+06	727125	693385	695566	876423	1.18695e+06	446201	1.09979e+06	620760	581491	780533
539	107.073	140.106	0.834	3.76982e+06	2.94147e+06	3.68046e+06	4.14098e+06	2.09093e+06	3.22631e+06	3.44251e+06	1.55245e+06	2.96035e+06	3.62196e+06	3.6798e+06	4.41974e+06	2.97716e+06	2.35044e+06	2.51559e+06
540	107.073	140.107	1.179	1.49829e+06	1.82593e+06	1.09695e+06	1.55009e+06	1.21385e+06	1.83988e+06	1.59838e+06	245516	562900	1.70442e+06	1.28213e+06	1.34826e+06	1.10425e+06	847414	974477
541	107.074	108.081	1.201	1.36755e+08	1.37277e+08	1.34188e+08	1.36051e+08	1.43107e+08	1.36972e+08	1.33715e+08	1.32332e+08	1.35764e+08	1.40463e+08	1.40932e+08	1.46541e+08	1.27829e+08	1.25916e+08	1.2743e+08
542	107.074	108.081	0.847	2.80826e+07	2.70314e+07	2.503e+07	3.04317e+07	2.61994e+07	2.22932e+07	2.46867e+07	2.36072e+07	2.71214e+07	2.6767e+07	2.89085e+07	2.30134e+07	2.76675e+07	1.88347e+07	2.10898e+07
543	107.906	149.94	8.102	1.14206e+06	1.69743e+06	1.22878e+06	1.44143e+06	1.60094e+06	1.27301e+06	1.23357e+06	1.04004e+06	140815	1.10566e+06	1.03771e+06	1.3909e+06	2.39097e+06	2.62974e+06	1.04737e+07
544	107.906	149.94	6.172	591454	475139	472696	334952	634309	452469	169434	554498	396458	602688	414116	490156	283738	4.55391e+06	205514
545	107.907	108.914	1.069	1.29591e+07	1.43837e+07	1.14879e+07	5.75086e+06	8.03833e+06	1.49362e+07	1.49812e+07	1.16599e+07	9.80555e+06	1.02999e+07	1.13437e+07	1.56236e+07	1.28216e+07	1.17919e+07	1.39131e+07
546	107.907	108.914	8.108	1.06854e+06	1.83317e+06	1.26594e+06	1.9378e+06	1.89594e+06	1.15087e+06	1.41663e+06	1.23486e+06	279776	1.20768e+06	236172	1.65897e+06	2.75056e+06	2.25315e+06	8.91512e+06
547	107.907	108.914	6.177	1.01025e+06	1.17641e+06	689563	678643	1.36304e+06	903673	1.07054e+06	1.1208e+06	844408	1.03774e+06	1.2075e+06	945219	962369	7.8045e+06	1.35737e+06
548	107.944	130.933	14.55	2.69247e+06	2.32468e+06	2.62389e+06	2.50856e+06	2.5803e+06	3.12545e+06	2.9033e+06	2.62563e+06	2.60516e+06	2.68834e+06	2.75501e+06	2.42563e+06	2.66729e+06	2.62672e+06	2.40423e+06
549	107.944	108.951	14.575	2.28514e+06	2.5341e+06	1.95063e+06	2.13067e+06	2.28618e+06	2.53257e+06	2.12524e+06	2.38232e+06	2.22482e+06	2.39385e+06	2.4541e+06	2.34943e+06	2.20812e+06	2.11593e+06	2.25938e+06
550	107.954	108.961	14.573	1.06337e+06	699155	892516	581677	764945	604838	564210	714449	793136	541161	691989	663335	671936	554923	898213
551	107.973	108.98	6.596	866915	1.53204e+06	734505	1.3306e+06	1.26691e+06	1.26845e+06	946855	1.51615e+06	1.45753e+06	1.01671e+06	580449	1.37553e+06	1.20578e+06	715766	1.00818e+06
552	108.003	109.011	6.599	2.9034e+08	3.27723e+08	3.00687e+08	3.14092e+08	2.83981e+08	2.67545e+08	3.04828e+08	2.86566e+08	2.52633e+08	2.98616e+08	2.63941e+08	3.09228e+08	2.42912e+08	2.63717e+08	2.59855e+08
553	108.003	109.011	6.255	6.25782e+08	6.28633e+08	6.15548e+08	6.39083e+08	5.9551e+08	5.33617e+08	6.08794e+08	5.78575e+08	5.22069e+08	6.24969e+08	5.6785e+08	5.73892e+08	5.82675e+08	5.56666e+08	5.43316e+08
554	108.021	109.028	4.563	2.10444e+06	1.86742e+06	2.03061e+06	2.084e+06	1.83335e+06	2.35226e+06	1.89548e+06	1.32587e+06	2.12848e+06	2.0495e+06	5.15505e+06	2.95467e+06	2.44926e+06	2.13577e+06	2.06456e+06
555	108.031	258.096	0.831	899727	638915	745120	679702	732138	715786	555401	508398	790275	943473	907928	1.05536e+06	925429	784200	909912
556	108.032	109.04	1.169	3.62261e+06	3.25158e+06	3.57829e+06	3.66253e+06	2.40267e+06	3.00641e+06	3.68484e+06	3.31734e+06	3.45958e+06	3.82636e+06	4.26642e+06	4.19546e+06	4.60598e+06	4.01086e+06	3.87068e+06
557	108.032	109.04	0.832	6.15416e+06	5.77579e+06	6.11768e+06	6.23141e+06	4.63055e+06	4.76088e+06	5.79317e+06	5.13699e+06	5.06153e+06	8.227e+06	8.80641e+06	9.86695e+06	7.58681e+06	6.96025e+06	5.93915e+06
558	108.043	109.051	0.828	2.01481e+06	1.71702e+06	1.93138e+06	1.7698e+06	2.12181e+06	1.54737e+06	2.03282e+06	1.41741e+06	1.4473e+06	2.07492e+06	1.63646e+06	2.28036e+06	2.58104e+06	2.31169e+06	2.54793e+06
559	108.044	109.051	1.167	1.79791e+07	1.70422e+07	1.76224e+07	1.75303e+07	1.7447e+07	2.60647e+07	1.76262e+07	1.28286e+07	1.43893e+07	1.57032e+07	1.72741e+07	1.44992e+07	1.71406e+07	1.72041e+07	1.68532e+07
560	108.044	92.0247	0.837	177076	345318	236496	162798	133249	148488	400209	137173	147138	392794	181308	190902	141181	194570	181814
561	108.045	109.052	3.264	1.28706e+06	737854	1.13024e+06	1.35919e+06	1.12215e+06	3.66263e+06	579738	388825	414625	856168	875643	1.52499e+06	423722	424873	744885
562	108.058	109.065	1.203	3.33921e+07	3.30144e+07	3.18543e+07	3.73045e+07	3.29081e+07	3.2374e+07	3.32461e+07	3.20785e+07	3.19098e+07	3.69399e+07	3.28053e+07	3.14033e+07	3.06654e+07	3.23204e+07	3.27853e+07
563	108.058	109.065	0.847	4.17103e+07	3.91186e+07	3.77297e+07	4.51978e+07	4.15159e+07	3.49595e+07	3.49417e+07	3.33127e+07	4.41428e+07	3.94632e+07	4.14891e+07	3.45811e+07	4.03753e+07	3.07456e+07	3.70815e+07
564	108.069	109.076	1.177	4.23517e+06	4.56594e+06	5.29877e+06	7.09882e+06	4.17004e+06	4.34623e+06	3.68087e+06	2.46871e+06	5.17385e+06	5.49281e+06	5.47042e+06	6.14872e+06	4.27195e+06	4.5168e+06	4.89529e+06
565	108.503	109.51	3.697	1.69215e+06	1.32651e+06	1.52992e+06	1.08288e+06	381299	1.29372e+06	1.23407e+06	1.24372e+06	845872	1.0023e+06	1.72694e+06	1.7533e+06	1.3217e+06	1.13597e+06	952339
566	108.515	109.522	14.532	2.48604e+06	2.28346e+06	2.42899e+06	1.92693e+06	2.42529e+06	1.95945e+06	1.76332e+06	2.1806e+06	2.16538e+06	2.03957e+06	2.21346e+06	1.94891e+06	2.14634e+06	2.0241e+06	2.11872e+06
567	108.932	109.939	14.562	2.09752e+06	1.99856e+06	2.09474e+06	1.97976e+06	1.86427e+06	1.88288e+06	2.32707e+06	2.22755e+06	1.82253e+06	1.91901e+06	2.00996e+06	1.87814e+06	1.96262e+06	1.96858e+06	1.8614e+06
568	108.961	109.969	4.369	2.00778e+06	2.35e+06	1.91356e+06	1.3583e+06	493565	1.77655e+06	1.60978e+06	615509	613172	4.62953e+06	3.13413e+06	2.62079e+06	607362	1.45708e+06	1.9502e+06
569	108.962	109.969	3.757	4.68728e+06	4.43439e+06	4.46749e+06	3.51587e+06	1.08153e+06	4.05002e+06	2.66842e+06	1.6062e+06	1.43012e+06	8.72623e+06	5.84251e+06	6.53846e+06	809463	2.77941e+06	4.08839e+06
570	108.971	109.979	14.568	1.91098e+06	2.00271e+06	2.14839e+06	1.89764e+06	1.96796e+06	2.07511e+06	1.94683e+06	2.02095e+06	2.15396e+06	1.89443e+06	2.48552e+06	2.24719e+06	1.95086e+06	1.98252e+06	2.01039e+06
571	109.001	110.009	14.511	1.33601e+07	1.18106e+07	1.38141e+07	1.19772e+07	1.21457e+07	1.13612e+07	1.13061e+07	1.49982e+07	1.47528e+07	1.32352e+07	1.44983e+07	1.26213e+07	1.27351e+07	1.31646e+07	1.44181e+07
572	109.011	110.018	6.597	7.96989e+07	9.32019e+07	8.05304e+07	8.86855e+07	8.44644e+07	8.72513e+07	8.95187e+07	8.76284e+07	8.70294e+07	9.0391e+07	8.80583e+07	8.5291e+07	8.2305e+07	8.73203e+07	9.00589e+07
573	109.013	110.02	14.527	3.49695e+06	3.16326e+06	2.67439e+06	2.47222e+06	2.85971e+06	1.80946e+06	2.44355e+06	2.33878e+06	2.75252e+06	2.7929e+06	3.18325e+06	2.37103e+06	3.2659e+06	3.09605e+06	2.61946e+06
574	109.016	110.024	1.552	5.7824e+06	5.45168e+06	5.4859e+06	3.86969e+06	3.37766e+06	2.77139e+06	4.94686e+06	2.88742e+06	6.0247e+06	6.45734e+06	5.04614e+06	8.56941e+06	8.35409e+06	6.07664e+06	9.23178e+06
575	109.016	110.024	1.17	1.28141e+06	922233	1.25856e+06	2.76478e+06	3.24604e+06	664060	728838	905114	1.17477e+06	1.60682e+06	858011	1.77287e+06	705851	846621	1.32644e+06
576	109.016	110.024	2.401	7.55785e+06	6.2474e+06	6.83218e+06	7.93165e+06	5.60098e+06	5.80177e+06	4.36186e+06	4.5003e+06	3.35497e+06	7.00311e+06	8.65093e+06	9.149e+06	7.29089e+06	7.8295e+06	6.43333e+06
577	109.017	110.024	2.841	357518	553954	538039	2.70563e+06	772710	434980	273494	354798	548080	397046	1.26284e+06	811567	235166	261325	198469
578	109.028	110.035	0.855	2.39214e+07	4.40118e+07	3.67306e+07	1.60027e+07	1.46369e+07	3.54398e+07	5.90258e+07	3.3357e+07	1.77167e+07	6.20429e+07	3.52932e+07	5.91108e+07	2.71845e+07	5.60662e+07	6.7784e+07
579	109.028	110.035	1.83	3.49101e+06	3.42359e+06	3.37179e+06	1.46728e+06	633907	1.59299e+06	5.30399e+06	2.01306e+06	517596	6.92217e+06	4.16954e+06	1.15833e+07	2.92343e+06	3.64396e+06	3.99345e+06
580	109.028	110.035	1.442	3.91957e+07	2.73822e+07	3.80288e+07	2.77104e+07	6.02332e+06	1.68338e+07	4.16667e+07	2.12026e+07	6.21267e+06	5.82654e+07	4.83814e+07	6.33654e+07	2.08165e+07	2.63471e+07	3.30535e+07
581	109.028	110.035	1.169	1.44781e+08	1.5653e+08	1.472e+08	9.42024e+07	4.12309e+07	1.11183e+08	2.00425e+08	1.27068e+08	4.22832e+07	2.39202e+08	1.44549e+08	2.47748e+08	1.70719e+08	1.62209e+08	2.11078e+08
582	109.039	260.112	0.839	642905	810325	654904	398944	549027	804669	498802	363354	456873	539955	740101	821197	513298	396827	786675
583	109.04	110.048	0.829	1.54664e+06	1.46176e+06	1.3501e+06	1.27006e+06	1.21448e+06	879201	1.46965e+06	1.39248e+06	1.30593e+06	1.49667e+06	1.95585e+06	1.51967e+06	2.40294e+06	1.59987e+06	1.86696e+06
584	109.053	110.06	1.173	1.58768e+07	1.71926e+07	1.53857e+07	1.74349e+07	1.48895e+07	1.34138e+07	1.56821e+07	8.80852e+06	1.28521e+07	1.79625e+07	2.1693e+07	2.19794e+07	1.43534e+07	1.34819e+07	1.57934e+07
585	109.053	110.06	0.863	6.81431e+06	7.8954e+06	7.05306e+06	5.98595e+06	4.48971e+06	6.39936e+06	7.11201e+06	4.04471e+06	7.50242e+06	9.39682e+06	1.09075e+07	1.01985e+07	8.96391e+06	7.27373e+06	8.88615e+06
586	109.053	110.06	7.558	2.24174e+07	2.33979e+07	2.27771e+07	2.12886e+07	2.09317e+07	2.53889e+07	2.15636e+07	2.43745e+07	2.76314e+07	2.3568e+07	2.45578e+07	2.27764e+07	2.62097e+07	2.36026e+07	3.02671e+07
587	109.053	110.06	7.361	9.17654e+06	1.00508e+07	8.93971e+06	9.75024e+06	8.81846e+06	8.89887e+06	9.90663e+06	1.05985e+07	9.28717e+06	8.24418e+06	1.01343e+07	9.90267e+06	7.04726e+06	9.78247e+06	1.2647e+07
588	109.063	219.134	0.84	721985	1.19434e+06	899462	2.73611e+06	770626	740616	1.09544e+06	625769	1.04696e+06	1.04096e+06	1.02973e+06	679831	747739	745312	958287
589	109.064	110.071	0.689	4.93507e+07	4.46765e+07	4.83826e+07	6.24784e+07	4.92789e+07	4.38835e+07	4.44657e+07	5.16696e+07	4.38059e+07	4.59638e+07	4.88535e+07	3.89765e+07	4.66419e+07	4.13442e+07	4.54156e+07
590	109.064	110.071	1.172	4.87227e+07	4.0685e+07	4.84334e+07	1.30592e+08	4.69622e+07	3.45395e+07	2.86773e+07	2.76301e+07	3.58147e+07	2.86541e+07	2.90868e+07	3.39888e+07	3.91102e+07	2.53143e+07	2.55178e+07
591	109.064	110.071	0.836	4.50363e+07	6.32363e+07	3.82645e+07	6.03308e+07	4.50577e+07	4.09965e+07	6.26628e+07	4.64277e+07	6.70454e+07	6.47518e+07	6.68409e+07	5.53572e+07	5.83889e+07	5.67709e+07	4.12112e+07
592	109.089	110.096	0.851	5.27987e+06	4.03064e+06	4.45946e+06	5.09167e+06	3.84053e+06	5.7987e+06	3.40964e+06	2.7326e+06	7.66559e+06	3.86167e+06	3.5501e+06	4.98551e+06	7.17059e+06	6.3854e+06	4.02476e+06
593	109.089	110.097	6.778	500405	2.14625e+06	1.0965e+06	718234	2.57497e+06	1.31916e+06	809209	762210	2.0552e+06	736767	1.18931e+06	1.56359e+06	2.07888e+06	966593	2.5435e+06
594	109.089	110.096	1.181	4.80257e+06	6.50513e+06	5.05504e+06	5.98376e+06	4.47315e+06	6.63581e+06	5.28807e+06	5.80442e+06	8.87715e+06	4.09898e+06	4.73977e+06	6.4233e+06	7.18734e+06	5.08084e+06	5.13885e+06
595	109.089	110.096	0.623	784546	998930	845357	524476	704465	745998	709667	634119	715147	893513	650680	1.01649e+06	759070	959881	849192
596	109.903	188.924	1.07	3.90488e+06	4.74482e+06	4.63575e+06	2.10841e+06	2.26078e+06	8.5082e+06	4.59369e+06	5.08105e+06	3.1878e+06	7.02585e+06	5.02308e+06	5.79056e+06	4.2179e+06	4.82495e+06	6.03372e+06
597	109.904	110.911	1.06	3.67998e+06	3.70471e+06	3.4301e+06	1.89145e+06	2.37034e+06	4.55742e+06	2.63915e+06	3.84791e+06	2.94967e+06	3.53048e+06	3.6169e+06	5.32809e+06	2.90073e+06	3.05934e+06	5.49847e+06
598	109.945	151.979	6.341	629351	348399	546275	164426	139403	476397	260675	158316	151082	554556	551305	495851	133974	184043	736751
599	109.945	151.979	8.095	108740	190936	116495	192177	171658	115410	281625	181772	116524	116436	123771	293860	167353	338697	570457
600	109.946	110.953	6.329	256183	294231	257521	242831	151876	319202	208749	156667	155921	749680	968862	666302	337857	432126	706420
601	109.946	110.953	8.106	99476.5	105969	101854	111437	290731	245145	98637.4	101045	111109	111662	107297	101438	106290	305537	694636
602	109.947	237.928	8.093	590239	627705	504001	578216	506870	496121	577030	543790	372814	415398	544985	634675	535931	484707	905615
603	109.968	152.001	1.412	429186	401473	517372	129103	115700	308770	386335	164191	115866	595733	379676	1.04949e+06	170991	366569	651459
604	109.968	110.975	8.94	2.27243e+06	2.55989e+06	2.37677e+06	2.22946e+06	2.80109e+06	2.41414e+06	2.59993e+06	2.90692e+06	2.85533e+06	2.76249e+06	2.25845e+06	2.13771e+06	2.39565e+06	2.6555e+06	2.43739e+06
605	109.968	110.975	14.534	1.30152e+06	1.26866e+06	1.25625e+06	1.15627e+06	1.28316e+06	1.15637e+06	1.10777e+06	1.3852e+06	1.14847e+06	923658	1.13423e+06	939558	1.04804e+06	978033	1.16275e+06
606	109.968	110.975	1.39	4.29125e+06	4.23639e+06	4.02052e+06	2.3374e+06	1.44656e+06	3.12623e+06	4.81215e+06	2.40086e+06	573608	5.97429e+06	4.06207e+06	6.88383e+06	2.87658e+06	3.71498e+06	6.08924e+06
607	109.982	110.99	5.369	4.74619e+08	4.39763e+08	4.46136e+08	5.21446e+08	5.17479e+08	5.15224e+08	5.14326e+08	5.14136e+08	4.91732e+08	4.81559e+08	4.62836e+08	5.06996e+08	4.92276e+08	5.01271e+08	4.66977e+08
608	109.983	110.99	5.372	1.89562e+06	1.71e+06	1.82494e+06	1.78741e+06	1.88055e+06	1.72138e+06	1.9186e+06	2.13135e+06	1.67648e+06	1.90862e+06	2.03532e+06	1.70291e+06	1.59131e+06	1.65316e+06	1.96947e+06
609	110.002	152.035	14.515	450738	388364	418564	312119	386554	392822	291181	425209	408020	465827	430515	448292	423437	440230	488657
610	110.002	111.01	14.511	1.48762e+06	1.42645e+06	1.49696e+06	1.17235e+06	1.25785e+06	1.2803e+06	1.20836e+06	1.60302e+06	1.3068e+06	1.59132e+06	1.49081e+06	1.42025e+06	1.54706e+06	1.32118e+06	1.62206e+06
611	110.037	111.044	8.942	2.02775e+07	1.9001e+07	2.0777e+07	1.94782e+07	1.99681e+07	1.81328e+07	2.03269e+07	1.93234e+07	1.83747e+07	2.14277e+07	2.03096e+07	1.017e+07	1.97566e+07	1.97544e+07	1.92417e+07
612	110.037	111.044	2.826	3.58875e+06	3.78411e+06	3.48517e+06	2.03448e+06	288754	2.49243e+06	4.82482e+06	2.59149e+06	4.83255e+06	5.85245e+06	6.16594e+06	8.80925e+06	3.39451e+06	2.96349e+06	3.54551e+06
613	110.047	262.128	1.168	2.14851e+06	1.89894e+06	1.9331e+06	988995	1.36528e+06	2.08029e+06	1.56802e+06	1.41733e+06	1.65992e+06	2.92298e+06	2.17353e+06	4.44695e+06	1.83973e+06	2.03196e+06	1.70149e+06
614	110.047	262.128	0.834	3.94563e+06	3.13814e+06	4.03426e+06	2.44911e+06	2.74578e+06	2.87639e+06	2.9929e+06	2.70384e+06	3.54958e+06	3.65741e+06	3.34364e+06	6.51818e+06	4.25084e+06	3.1535e+06	2.71522e+06
615	110.048	143.081	0.839	2.08302e+06	1.97618e+06	1.78808e+06	2.09125e+06	2.20983e+06	1.56238e+06	2.19931e+06	1.47317e+06	1.83545e+06	1.5135e+06	2.20671e+06	2.71751e+06	1.87796e+06	1.53179e+06	1.4063e+06
616	110.048	111.055	0.831	1.07247e+07	9.79961e+06	1.05577e+07	1.03003e+07	1.25124e+07	1.15294e+07	1.15354e+07	1.01205e+07	1.49278e+07	9.03443e+06	1.24182e+07	1.22794e+07	1.02318e+07	9.9762e+06	1.08517e+07
617	110.048	111.055	1.167	5.64737e+06	5.82403e+06	5.80166e+06	6.3691e+06	6.45877e+06	5.06418e+06	5.94614e+06	4.82989e+06	9.70274e+06	4.66857e+06	6.22645e+06	5.13701e+06	5.31714e+06	6.33516e+06	6.25958e+06
618	110.084	111.092	1.179	3.22114e+06	2.72512e+06	3.31084e+06	6.65766e+06	3.04292e+06	1.89591e+06	2.65659e+06	2.01898e+06	2.88134e+06	3.55871e+06	2.65918e+06	2.64339e+06	2.15493e+06	2.17804e+06	2.00295e+06
619	110.084	111.092	3.247	1.51622e+06	1.47073e+06	1.19573e+06	1.7292e+06	1.34094e+06	2.00071e+06	2.89555e+06	1.00512e+06	1.46036e+06	931514	1.85877e+06	1.13703e+06	1.29009e+06	1.47633e+06	1.51825e+06
620	110.084	111.092	0.83	702489	689301	913323	442289	742687	529185	792956	734768	838442	753853	678945	1.00344e+06	678583	617698	739092
621	110.931	111.938	14.563	1.51097e+06	1.19341e+06	1.37469e+06	1.3083e+06	1.30222e+06	1.32345e+06	1.44851e+06	1.57308e+06	1.14673e+06	1.25465e+06	1.63186e+06	1.10901e+06	1.49664e+06	1.2837e+06	1.13639e+06
622	110.961	152.994	14.538	1.62064e+07	1.68545e+07	9.61319e+06	1.41877e+07	1.57725e+07	1.28848e+07	8.05729e+06	7.69119e+06	1.38752e+07	1.52424e+07	6.22532e+06	1.482e+07	6.69266e+06	6.99636e+06	1.34181e+07
623	110.961	111.968	14.546	9.90657e+07	1.10255e+08	1.08029e+08	1.1728e+08	1.24085e+08	1.18243e+08	1.05662e+08	8.7971e+07	7.647e+07	1.28103e+08	7.30789e+07	1.15611e+08	4.9725e+07	1.17366e+08	9.48184e+07
624	110.977	153.01	3.814	415310	443636	371662	74642.1	90254.7	234573	354929	236729	185126	455902	622409	819961	215186	474582	505916
625	110.977	111.984	1.045	9.20244e+06	9.76206e+06	9.56761e+06	6.26019e+06	7.79747e+06	9.06972e+06	7.55977e+06	6.68385e+06	8.11464e+06	9.42592e+06	1.09143e+07	1.19506e+07	8.38526e+06	1.16713e+07	8.06357e+06
626	110.977	111.984	3.815	4.20946e+06	4.69599e+06	3.95698e+06	1.12543e+06	1.03151e+06	2.6363e+06	2.48959e+06	2.14387e+06	1.49065e+06	6.15618e+06	5.80402e+06	9.45189e+06	3.03023e+06	3.94208e+06	4.25818e+06
627	110.998	260.959	14.525	388303	676147	514802	497035	712915	606527	525090	687196	689765	636262	744354	715664	557048	674463	872972
628	110.999	112.006	14.513	1.65797e+06	1.49006e+06	1.72986e+06	1.68337e+06	1.85139e+06	1.49862e+06	1.63182e+06	1.91728e+06	1.61511e+06	1.68173e+06	1.83617e+06	1.81882e+06	1.84502e+06	1.41402e+06	1.7552e+06
629	111.014	112.022	1.017	8.87813e+06	5.80621e+06	7.27557e+06	1.35451e+07	1.74047e+07	7.58208e+06	1.86718e+07	1.64008e+07	3.29983e+06	4.49685e+07	5.28358e+07	5.28869e+07	5.42405e+06	2.25921e+06	2.63832e+06
630	111.032	112.039	1.172	1.00224e+07	9.73858e+06	1.03889e+07	8.03353e+06	7.47735e+06	9.80383e+06	1.20014e+07	6.48328e+06	5.97765e+06	1.59822e+07	1.25152e+07	1.72376e+07	8.82975e+06	1.19736e+07	1.00866e+07
631	111.032	112.039	0.86	2.08738e+07	1.68656e+07	1.97213e+07	2.14305e+07	1.57399e+07	2.18541e+07	1.41426e+07	1.57708e+07	2.0633e+07	1.84362e+07	2.13622e+07	2.11823e+07	1.87099e+07	1.8988e+07	2.2741e+07
632	111.032	112.039	1.394	3.17276e+06	4.03446e+06	3.37773e+06	7.58204e+06	3.83788e+06	4.75191e+06	3.07433e+06	2.49144e+06	6.65544e+06	4.02158e+06	4.2225e+06	7.61008e+06	4.58161e+06	4.49302e+06	5.65289e+06
633	111.043	112.051	0.829	1.33754e+07	1.31525e+07	1.29378e+07	9.92317e+06	1.23084e+07	9.69754e+06	1.13134e+07	1.05897e+07	1.37697e+07	1.28888e+07	1.31196e+07	1.41111e+07	2.38825e+07	1.07998e+07	1.12575e+07
634	111.043	112.051	1.171	3.5043e+07	3.07695e+07	3.48695e+07	2.94541e+07	3.26214e+07	3.42688e+07	3.95535e+07	2.91482e+07	5.12798e+07	4.11055e+07	6.32054e+07	4.21228e+07	4.18963e+07	3.44972e+07	3.3814e+07
635	111.044	240.122	1.179	185231	208850	366420	446831	190235	249055	183519	145749	118367	211227	417478	657555	429187	390875	175770
636	111.044	240.122	0.833	687625	451305	672979	394825	406686	506528	352880	327132	399099	1.71811e+06	710711	739009	648059	1.7748e+06	502196
637	111.068	153.102	1.167	908043	817577	868778	943574	750599	1.07918e+06	643245	521866	720492	659052	2.02513e+06	1.38015e+06	1.04009e+06	656599	632541
638	111.068	95.0494	1.174	9.25699e+07	9.64824e+07	9.25066e+07	1.28871e+08	9.12884e+07	9.25202e+07	9.08854e+07	8.93527e+07	8.71388e+07	1.02366e+08	9.55226e+07	9.75447e+07	9.07881e+07	8.47312e+07	8.51764e+07
639	111.068	112.076	0.843	4.80381e+07	4.80278e+07	4.68629e+07	5.43619e+07	4.49963e+07	4.3278e+07	4.34825e+07	3.56911e+07	4.01533e+07	5.11583e+07	6.1967e+07	6.28645e+07	4.49843e+07	3.61272e+07	4.20649e+07
640	111.08	112.087	0.827	1.79756e+07	1.81961e+07	1.76489e+07	2.07078e+07	2.37715e+07	1.99651e+07	1.79547e+07	1.79741e+07	1.97846e+07	1.8062e+07	1.93864e+07	1.84195e+07	1.95274e+07	1.74822e+07	1.49776e+07
641	111.08	112.087	0.739	4.47204e+06	4.36269e+06	5.5182e+06	6.19645e+06	4.69732e+06	5.17643e+06	4.73574e+06	7.19803e+06	4.19422e+06	6.30264e+06	4.08237e+06	5.23606e+06	4.81196e+06	5.71173e+06	4.22936e+06
642	111.105	112.112	4.047	641140	329378	614311	695288	698830	819306	815105	672712	745324	8.04488e+06	763347	851083	333790	821023	853915
643	111.105	112.112	1.263	7.27116e+07	9.28192e+07	7.80174e+07	9.59616e+07	2.55472e+07	8.79498e+07	7.53459e+07	1.33227e+08	5.3379e+07	8.34655e+07	1.32067e+08	1.0321e+08	9.82363e+07	7.57787e+07	5.31807e+07
644	111.105	112.112	1.002	8.09036e+07	8.28969e+07	9.68279e+07	7.70665e+07	3.36035e+07	8.59477e+07	1.35825e+08	1.26691e+08	4.38043e+07	1.13867e+08	1.23507e+08	1.42482e+08	9.80597e+07	7.37718e+07	1.43449e+08
645	111.105	112.112	0.792	5.52759e+07	4.51249e+07	4.58632e+07	5.81788e+07	6.36527e+07	7.06725e+07	4.99439e+07	4.4854e+07	7.18083e+07	4.94346e+07	4.03901e+07	4.93731e+07	5.29996e+07	6.941e+07	6.3467e+07
646	111.953	112.96	14.535	853565	829129	952897	1.14242e+06	1.025e+06	1.2426e+06	1.00987e+06	852408	1.37688e+06	753402	1.61603e+06	676027	1.47143e+06	1.02289e+06	1.39377e+06
647	111.964	112.972	14.554	2.49423e+06	2.36515e+06	2.40073e+06	2.26447e+06	2.3788e+06	2.22516e+06	3.14566e+06	2.36407e+06	1.9875e+06	2.54e+06	2.26792e+06	2.12608e+06	2.85933e+06	2.07595e+06	2.18096e+06
648	111.971	154.004	14.528	1.70194e+06	1.26127e+06	1.61486e+06	1.22921e+06	1.15651e+06	1.30741e+06	1.53906e+06	1.22545e+06	1.25924e+06	1.21306e+06	1.13292e+06	1.19115e+06	1.2919e+06	1.30476e+06	1.51366e+06
649	111.971	112.979	14.532	1.47097e+07	1.42284e+07	1.45619e+07	1.2891e+07	1.3097e+07	1.30703e+07	1.37536e+07	1.40669e+07	1.50941e+07	1.44287e+07	1.53314e+07	1.31253e+07	1.40299e+07	1.45424e+07	1.45604e+07
650	111.983	112.991	14.532	7.68414e+06	8.79725e+06	7.31464e+06	7.44075e+06	8.58101e+06	7.08068e+06	6.84762e+06	7.76651e+06	8.17407e+06	7.05482e+06	8.181e+06	8.95258e+06	7.48139e+06	8.66344e+06	8.44999e+06
651	111.984	112.991	7.822	2.33775e+06	1.90096e+06	2.23373e+06	889217	1.87094e+06	405154	840893	1.38288e+06	758831	1.56666e+06	1.7064e+06	2.12801e+06	1.8659e+06	2.10385e+06	1.8836e+06
652	112	246.989	1.395	4.0652e+06	3.04814e+06	3.39083e+06	1.26322e+06	542753	1.6111e+06	4.11923e+06	2.2157e+06	321965	6.08463e+06	3.08762e+06	7.39351e+06	1.09207e+06	2.20058e+06	4.10963e+06
653	112.001	113.008	1.403	1.2038e+06	1.38623e+06	1.30027e+06	591794	242437	729211	1.62517e+06	847102	267726	2.26253e+06	1.089e+06	2.55126e+06	505980	978527	1.62359e+06
654	112.008	113.015	3.236	7.1924e+08	6.69136e+08	7.08211e+08	3.54652e+08	4.87955e+08	1.95848e+08	3.30287e+08	3.93975e+08	4.75197e+08	5.9137e+08	5.43291e+08	5.07485e+08	7.87565e+08	7.54682e+08	7.1288e+08
655	112.008	113.015	3.237	2.77451e+06	2.66194e+06	2.67517e+06	1.28248e+06	2.18797e+06	847591	1.07889e+06	1.54418e+06	2.06941e+06	2.35469e+06	2.11311e+06	1.93792e+06	3.2918e+06	3.05333e+06	2.70948e+06
656	112.014	113.021	0.83	420690	328946	315000	178752	182975	412603	261391	238566	241777	397110	295154	434944	428264	473696	294751
657	112.015	242.063	0.832	364781	339718	343749	358529	155694	149551	299877	167538	135574	414669	345666	404337	355037	291034	398450
658	112.015	145.049	0.863	806040	955262	900580	779158	557920	919443	1.26234e+06	955835	470365	1.66275e+06	1.03868e+06	1.6206e+06	951235	837934	1.1028e+06
659	112.016	113.023	1.178	1.80485e+07	1.35818e+07	1.53848e+07	1.71762e+07	1.23318e+07	1.42734e+07	1.3036e+07	1.17228e+07	7.23632e+06	1.64147e+07	1.44406e+07	1.82838e+07	1.42995e+07	1.27246e+07	1.33364e+07
660	112.016	113.023	0.854	1.40838e+06	1.63297e+06	1.24937e+06	1.1715e+06	588044	453349	643098	429430	927859	1.08983e+06	1.27829e+06	895070	1.34782e+06	700178	1.725e+06
661	112.021	176.037	0.839	321101	405287	317221	448222	167532	422588	460219	132367	235547	530595	642659	588174	335396	329950	324848
662	112.022	113.029	0.841	2.31374e+06	2.19524e+06	1.87945e+06	2.89268e+06	1.31721e+06	1.2701e+06	2.77259e+06	2.11362e+06	1.52671e+06	5.62499e+06	7.45514e+06	3.50715e+06	949973	1.79596e+06	1.57382e+06
663	112.027	113.035	1.177	1.39144e+07	1.51194e+07	1.35442e+07	1.43046e+07	4.99677e+06	1.78431e+07	1.74974e+07	1.21173e+07	5.24993e+06	1.83038e+07	1.41386e+07	1.87527e+07	2.10451e+07	1.56461e+07	1.62928e+07
664	112.027	113.035	0.865	5.74405e+06	6.22638e+06	5.47463e+06	4.41822e+06	1.67233e+06	4.58494e+06	6.07601e+06	3.41118e+06	2.23792e+06	7.87661e+06	4.9077e+06	6.70363e+06	8.49532e+06	5.7294e+06	7.29699e+06
665	112.052	154.086	1.171	2.12308e+06	3.07931e+06	2.61654e+06	3.2448e+06	1.93837e+06	3.4939e+06	2.92448e+06	1.30355e+06	3.41725e+06	3.91214e+06	3.81795e+06	3.70479e+06	3.54794e+06	2.37155e+06	2.2905e+06
666	112.052	113.06	0.867	942378	622678	814601	771780	548383	398855	436638	293150	464293	2.33952e+06	1.20275e+06	809699	500304	488367	676129
667	112.053	113.06	1.2	7.12138e+07	7.52461e+07	7.15073e+07	8.94237e+07	7.36346e+07	7.69244e+07	7.19854e+07	7.70781e+07	7.22793e+07	8.18254e+07	7.57508e+07	7.8983e+07	7.35431e+07	6.78457e+07	6.83514e+07
668	112.063	154.097	1.173	1.51894e+06	1.27896e+06	1.72751e+06	1.70142e+06	1.6349e+06	1.55208e+06	1.45648e+06	1.30106e+06	1.16424e+06	1.77558e+06	2.97998e+06	2.28144e+06	1.92469e+06	1.97209e+06	1.13322e+06
669	112.064	113.071	0.828	1.35719e+08	1.38891e+08	1.40558e+08	1.67854e+08	1.52174e+08	1.6134e+08	4.51751e+07	1.53304e+08	1.12617e+08	1.47564e+08	1.62588e+08	1.59185e+08	1.472e+08	1.4209e+08	1.49687e+08
670	112.064	113.071	1.167	7.71557e+06	7.55243e+06	8.16418e+06	7.52035e+06	7.51841e+06	6.98587e+06	5.35887e+06	4.56522e+06	4.87758e+06	6.68463e+06	1.03882e+07	7.16453e+06	1.09712e+07	7.71735e+06	6.79642e+06
671	112.089	113.096	9.566	5.93898e+06	4.3112e+06	7.70715e+06	5.46872e+06	4.39019e+06	5.08851e+06	7.91289e+06	5.17899e+06	7.75216e+06	5.27862e+06	3.02976e+06	2.93541e+06	6.43056e+06	6.88112e+06	6.02304e+06
672	112.09	247.168	9.58	1.97689e+06	2.20047e+06	2.00467e+06	754724	330113	830878	5.84264e+06	2.19621e+06	5.49381e+06	1.02623e+06	569147	268958	4.83267e+06	3.73072e+06	3.72127e+06
673	112.1	113.107	4.754	1.01578e+06	1.07926e+06	974130	2.41982e+06	447323	960768	3.5423e+06	549203	810851	1.49561e+06	494811	714276	1.01423e+06	460914	75384.4
674	112.932	154.966	8.105	176456	127712	192114	133150	321657	269136	125398	160522	132759	367256	175765	121204	189631	460790	945566
675	112.933	113.941	14.601	1.71857e+06	1.30151e+06	1.41243e+06	1.29886e+06	1.75355e+06	1.35436e+06	1.54962e+06	1.60474e+06	1.68033e+06	1.195e+06	1.28829e+06	1.91851e+06	1.62971e+06	1.78327e+06	1.96333e+06
676	112.933	113.94	8.111	135634	155442	227122	145772	155476	143954	137285	134752	145344	201623	185661	160045	455096	543578	1.05503e+06
677	112.949	113.956	15.153	309847	1.18957e+06	1.3537e+06	106916	2.2921e+06	160236	2.94504e+06	284994	4.09313e+06	149089	3.76664e+06	314772	4.12953e+06	272288	1.17996e+06
678	112.949	113.956	14.854	86398.8	4.23432e+06	88631.4	1.5203e+06	3.35757e+06	91325.1	2.12782e+06	87836.6	4.59119e+06	88455.1	1.12052e+06	90727	4.74363e+06	92824.2	3.09101e+06
679	112.95	113.957	6.222	2.25134e+06	1.6826e+06	1.57535e+06	1.29712e+06	569077	1.79154e+06	601273	2.4708e+06	683749	432734	1.74049e+06	2.99679e+06	876415	4.31048e+06	685175
680	112.95	113.957	2.497	3.00459e+06	1.97647e+06	2.68568e+06	3.32731e+06	74683.2	1.16855e+06	174975	1.67965e+06	2.9559e+06	460283	3.02815e+06	2.08816e+06	189382	2.97888e+06	1.27031e+06
681	112.95	113.957	1.732	3.61799e+06	142111	4.21898e+06	2.95064e+06	193503	3.7966e+06	168706	1.7185e+06	156900	5.2454e+06	145136	1.93803e+06	146997	2.71052e+06	159604
682	112.95	113.957	15.581	1.85782e+06	3.67504e+06	1.63914e+06	236214	2.01724e+06	97616	1.10485e+06	275918	3.23306e+06	2.55836e+06	3.67821e+06	299261	3.48802e+06	780980	1.93404e+06
683	112.95	113.957	14.555	1.72079e+07	1.90408e+07	1.61548e+07	2.05347e+07	1.6156e+07	1.93726e+07	2.41097e+07	1.84137e+07	2.60985e+07	1.72294e+07	2.08651e+07	1.72388e+07	2.66939e+07	1.73369e+07	2.62323e+07
684	112.95	113.957	3.302	81773.9	1.72345e+06	72553	730944	941430	3.72583e+06	833506	57735	994273	78039.2	1.18503e+06	54885.9	1.83077e+06	69675.6	2.34793e+06
685	112.95	113.957	0.607	829286	1.7865e+06	713078	55630.5	926007	236319	1.22609e+06	172623	483227	432884	2.02227e+06	1.22125e+06	1.74874e+06	1.38232e+06	1.45716e+06
686	112.955	248.9	14.54	9.7542e+06	9.79275e+06	8.53054e+06	8.00109e+06	1.14529e+07	8.37004e+06	1.13724e+07	9.91741e+06	9.40444e+06	8.05438e+06	8.68207e+06	8.07134e+06	1.07178e+07	6.69483e+06	6.37071e+06
687	112.956	113.964	14.56	6.33423e+08	1.31527e+09	7.02959e+08	5.52426e+08	1.25318e+09	1.05775e+09	5.96064e+08	6.49939e+08	5.61647e+08	1.15879e+09	7.04182e+08	1.27372e+09	8.19094e+08	7.22554e+08	6.36496e+08
688	112.964	113.971	8.11	1.07916e+06	3.74852e+06	2.13175e+06	518453	7.31209e+06	676777	4.00513e+06	1.79093e+06	4.16709e+06	3.38953e+06	3.43752e+06	3.44174e+06	1.4389e+06	5.15425e+06	8.88794e+06
689	112.988	113.996	10.144	662892	694282	506988	52364.8	472266	55381.5	313483	387263	583393	672825	351015	745652	530877	915333	508744
690	112.989	113.996	15.945	1.47118e+06	1.65319e+06	1.07003e+06	1.0752e+06	1.50038e+06	1.67662e+06	1.59525e+06	1.5785e+06	2.25261e+06	2.83582e+06	1.29669e+06	1.51364e+06	1.0673e+06	617748	116482
691	112.989	113.996	3.817	5.5913e+06	5.85767e+06	5.0256e+06	2.32363e+06	2.55025e+06	4.72193e+06	4.52168e+06	3.46265e+06	2.51437e+06	7.14523e+06	7.37692e+06	1.02524e+07	4.08307e+06	4.77256e+06	5.65324e+06
692	112.989	113.996	8.035	1.60049e+06	1.39506e+06	1.79572e+06	1.76068e+06	2.37971e+06	1.77656e+06	2.07522e+06	1.69559e+06	1.88919e+06	2.25164e+06	1.50776e+06	1.53844e+06	2.50832e+06	2.26693e+06	1.68554e+06
693	112.989	113.996	8.584	2.08908e+06	2.20852e+06	2.04831e+06	2.20818e+06	2.30915e+06	4.43792e+06	2.17547e+06	2.52992e+06	2.128e+06	1.43043e+06	1.70191e+06	2.84322e+06	2.12785e+06	3.14681e+06	2.09756e+06
694	112.989	113.996	4.745	2.87689e+06	2.28711e+06	1.86827e+06	706257	1.75101e+06	1.71771e+06	985218	1.28547e+06	2.50968e+06	1.27443e+06	1.26538e+06	1.04101e+06	1.23199e+06	2.26448e+06	2.01686e+06
695	112.989	113.996	14.715	3.08447e+06	3.1156e+06	1.97313e+06	1.63218e+06	2.47658e+06	1.8706e+06	601902	1.83844e+06	1.93003e+06	1.87144e+06	2.70568e+06	1.9418e+06	1.78427e+06	1.18307e+06	1.76807e+06
696	112.989	113.996	6.959	3.61272e+06	3.51957e+06	2.69251e+06	3.14014e+06	2.07804e+06	2.80361e+06	3.2149e+06	2.62044e+06	2.57159e+06	2.58952e+06	2.39079e+06	2.17201e+06	2.07456e+06	2.50311e+06	2.19509e+06
697	112.989	268.011	11.047	9.18117e+06	7.30818e+06	8.26717e+06	7.73975e+06	7.24288e+06	7.61837e+06	7.47693e+06	6.89987e+06	7.43108e+06	8.63686e+06	8.49055e+06	6.92596e+06	6.2556e+06	7.11298e+06	7.42903e+06
698	112.989	113.996	0.531	1.22212e+06	1.00201e+06	1.35215e+06	1.27273e+06	2.1302e+06	423696	88566.2	1.07418e+06	1.14761e+06	1.48623e+06	1.1906e+06	769421	1.73037e+06	1.19221e+06	955942
699	112.989	135.978	0.035	360903	369068	318807	3.70111e+06	351878	234928	438715	290331	373466	1.08161e+06	399165	217846	23857	352301	353325
700	112.989	113.996	8.505	2.04071e+06	2.58651e+06	2.02413e+06	1.71125e+06	1.84614e+06	3.8086e+06	1.62774e+06	1.97908e+06	1.81244e+06	3.08531e+06	2.20097e+06	2.24113e+06	2.13458e+06	1.87747e+06	1.836e+06
701	112.989	135.978	10.155	766963	1.05312e+06	802107	45041.4	1.66611e+06	872267	43874.7	1.61822e+06	757960	915560	697228	793107	962127	1.45411e+06	767068
702	112.989	113.996	4.407	1.14003e+06	1.5707e+06	1.23106e+06	846700	1.50166e+06	1.88456e+06	1.3497e+06	2.00853e+06	1.21139e+06	586775	1.15067e+06	2.15416e+06	1.48447e+06	1.77827e+06	1.64094e+06
703	112.989	113.996	3.35	726358	1.96478e+06	1.00462e+06	1.27985e+06	1.34363e+06	1.69117e+06	426873	945360	974376	106494	1.16674e+06	1.55919e+06	1.01092e+06	1.14718e+06	1.31564e+06
704	112.989	113.996	8.757	3.00874e+06	2.0054e+06	2.30014e+06	1.96443e+06	2.16394e+06	961328	2.38344e+06	1.5127e+06	2.22062e+06	3.55057e+06	2.25525e+06	2.20117e+06	1.0485e+06	1.93554e+06	2.47225e+06
705	112.989	113.996	2.429	2.70545e+06	2.13934e+06	2.38695e+06	1.63469e+06	1.48759e+06	2.08909e+06	1.60489e+06	2.35246e+06	2.25004e+06	1.75913e+06	1.84184e+06	2.7017e+06	2.38854e+06	2.64285e+06	2.37809e+06
706	112.989	113.997	15.577	671709	511218	575989	397405	575386	516499	512469	936363	926104	602225	1.05518e+06	538068	565425	684450	928020
707	112.989	113.997	8.209	3.53316e+06	4.49359e+06	2.72542e+06	2.73795e+06	2.97107e+06	2.2594e+06	1.95209e+06	2.53914e+06	1.7548e+06	1.96757e+06	3.32158e+06	1.99367e+06	3.0228e+06	2.35404e+06	2.07986e+06
708	112.99	113.997	1.478	2.15388e+06	2.7665e+06	2.01592e+06	2.91249e+06	1.6129e+06	2.64743e+06	2.63518e+06	2.71437e+06	628339	2.89575e+06	3.16786e+06	3.49387e+06	1.96693e+06	1.98971e+06	2.6572e+06
709	112.99	113.997	7.87	1.52287e+06	1.85047e+06	1.89589e+06	1.57655e+06	1.61807e+06	2.13119e+06	3.24515e+06	668245	1.43489e+06	2.08909e+06	1.86209e+06	2.48633e+06	1.4433e+06	1.5893e+06	1.50014e+06
710	112.99	113.997	4.122	2.03652e+06	2.87102e+06	2.02417e+06	2.29546e+06	1.63042e+06	2.69714e+06	1.37675e+06	1.61782e+06	1.72677e+06	2.45052e+06	1.97234e+06	2.21462e+06	1.65678e+06	2.50461e+06	1.7313e+06
711	112.99	113.997	15.067	2.97012e+06	2.85353e+06	2.3416e+06	1.74998e+06	2.47189e+06	2.58965e+06	817731	3.68792e+06	3.42104e+06	3.53521e+06	1.32778e+06	2.61456e+06	1.6595e+06	1.99444e+06	984642
712	112.99	113.997	4.459	2.07966e+06	2.11857e+06	2.01318e+06	381105	1.91461e+06	2.00704e+06	581815	2.44054e+06	1.19018e+06	2.02258e+06	1.14236e+06	1.4599e+06	1.27599e+06	2.29454e+06	1.79473e+06
713	112.99	113.997	5.252	2.13812e+06	1.18272e+06	1.83721e+06	674888	1.53163e+06	1.10048e+06	1.22569e+06	1.21881e+06	1.69522e+06	1.87356e+06	942953	1.43534e+06	1.70911e+06	1.82165e+06	2.58243e+06
714	112.99	135.979	14.758	1.70703e+06	1.86438e+06	1.33203e+06	1.25427e+06	1.23463e+06	940653	982555	1.45037e+06	1.08858e+06	1.20615e+06	1.55749e+06	1.10406e+06	648587	1.01168e+06	2.0682e+06
715	112.99	113.997	4.842	1.44446e+06	2.52824e+06	1.55116e+06	976328	1.06778e+06	1.67911e+06	1.01326e+06	2.67695e+06	1.32605e+06	1.69446e+06	661209	1.05456e+06	1.72986e+06	1.71861e+06	607853
716	112.99	113.997	10.005	985391	1.62967e+06	1.04269e+06	393638	1.23726e+06	830677	1.26107e+06	1.21166e+06	1.09528e+06	953206	1.21619e+06	1.34183e+06	1.64732e+06	1.69518e+06	1.31017e+06
717	112.99	113.997	0.602	111128	959427	473860	1.25623e+06	1.19848e+06	977742	1.76752e+06	1.04971e+06	1.2163e+06	1.10921e+06	1.57759e+06	1.49278e+06	2.13529e+06	1.34862e+06	1.19762e+06
718	112.99	113.997	3.021	914441	1.58904e+06	1.04258e+06	1.60548e+06	1.54747e+06	1.55275e+06	634779	812432	820956	1.15549e+06	1.59269e+06	1.81344e+06	1.01297e+06	1.39266e+06	1.71946e+06
719	112.99	113.997	11.11	1.93964e+06	788811	1.29424e+06	585448	421926	507955	520872	321653	965635	788171	599220	1.00921e+06	655224	1.1441e+06	1.20711e+06
720	112.99	113.997	6.768	3.60599e+06	2.2511e+06	3.65767e+06	2.51986e+06	3.60256e+06	4.1923e+06	3.95044e+06	3.04761e+06	3.84428e+06	3.35806e+06	3.20892e+06	2.45972e+06	2.52871e+06	3.43119e+06	5.48931e+06
721	112.99	113.997	1.309	1.24756e+06	995208	1.12906e+06	696963	815322	1.13974e+06	2.00335e+06	227093	366938	1.11142e+06	354348	951259	800868	944010	925902
722	112.99	113.997	6.241	2.7156e+06	3.5949e+06	5.35637e+06	8.21735e+06	3.68282e+06	3.44151e+06	1.27924e+07	1.09476e+07	2.44671e+06	1.47705e+06	2.1099e+06	1.47055e+07	4.57611e+06	6.03525e+06	1.5274e+06
723	112.99	113.997	2.631	1.97494e+06	1.29457e+06	2.29939e+06	1.57924e+06	1.46656e+06	1.58755e+06	993166	1.65085e+06	1.09321e+06	1.50235e+06	1.36199e+06	1.77254e+06	1.03765e+06	1.85784e+06	1.38618e+06
724	112.99	113.997	2.008	2.26782e+06	3.229e+06	2.16308e+06	1.36932e+06	636689	2.58808e+06	1.46928e+06	1.91894e+06	2.36641e+06	1.83664e+06	1.24597e+06	714121	1.29255e+06	1.6842e+06	1.52833e+06
725	112.99	113.997	3.762	1.23307e+06	1.31384e+06	1.09642e+06	1.24527e+06	1.85114e+06	1.25774e+06	1.89756e+06	1.37185e+06	1.23955e+06	802456	741425	1.51323e+06	1.57122e+06	1.71862e+06	1.67943e+06
726	112.99	135.979	15.589	979168	1.35157e+06	1.0764e+06	541203	575214	1.215e+06	965690	607225	572032	1.04136e+06	988020	866779	1.11606e+06	717330	515372
727	112.99	113.997	14.751	606652	1.27478e+06	658727	775411	1.29934e+06	367658	809105	436573	1.30019e+06	1.11098e+06	1.49259e+06	802080	76993.3	458542	533684
728	113.047	155.081	1.17	2.9904e+06	4.32437e+06	3.23406e+06	5.51177e+06	2.52618e+06	2.97121e+06	3.7092e+06	2.02801e+06	3.25625e+06	5.09136e+06	4.74991e+06	5.08329e+06	2.53979e+06	3.07566e+06	3.51142e+06
729	113.048	114.055	0.845	1.65348e+07	1.58919e+07	1.61006e+07	1.80496e+07	1.36326e+07	1.63762e+07	1.49695e+07	1.07044e+07	1.20918e+07	1.88987e+07	1.77677e+07	2.00709e+07	1.45855e+07	1.5301e+07	1.81684e+07
730	113.048	114.055	1.169	3.32013e+07	4.01371e+07	3.63331e+07	3.39419e+07	2.70388e+07	3.48319e+07	4.275e+07	3.23152e+07	2.29922e+07	5.05177e+07	4.96412e+07	4.99585e+07	3.35933e+07	3.73603e+07	3.99245e+07
731	113.059	114.066	0.833	1.54001e+06	1.97481e+06	1.68435e+06	1.89935e+06	1.33099e+06	2.44903e+06	1.80371e+06	1.07085e+06	1.57577e+06	1.75944e+06	1.88584e+06	1.96176e+06	1.55201e+06	1.36086e+06	2.33862e+06
732	113.083	155.117	1.176	1.01341e+06	1.19668e+06	1.1956e+06	1.63865e+06	947665	1.11847e+06	811761	601952	971317	1.36129e+06	980835	1.08882e+06	897567	745510	816141
733	113.084	114.091	2.099	3.92267e+06	4.89158e+06	4.45309e+06	1.01556e+07	9.36891e+06	1.02368e+07	6.43462e+06	5.37597e+06	9.8681e+06	2.18589e+07	7.65725e+06	6.97069e+06	4.20452e+06	4.02164e+06	4.53233e+06
734	113.084	114.091	1.173	9.16579e+06	1.06185e+07	9.72977e+06	1.33491e+07	8.06357e+06	1.55051e+07	1.109e+07	8.0185e+06	1.25607e+07	1.6968e+07	1.17282e+07	1.14048e+07	1.29596e+07	1.15065e+07	1.13872e+07
735	113.084	114.091	0.797	2.25589e+07	2.10058e+07	2.11592e+07	2.01587e+07	1.8513e+07	2.16641e+07	2.00729e+07	1.20137e+07	2.44746e+07	2.97777e+07	2.21743e+07	2.79894e+07	2.80282e+07	2.37604e+07	2.31031e+07
736	113.084	114.091	3.479	6.17584e+06	5.21406e+06	9.41354e+06	2.27386e+06	1.84901e+07	2.041e+07	9.98928e+06	2.41455e+06	1.95494e+06	8.18802e+06	8.91985e+06	7.2775e+06	3.50493e+06	3.90149e+06	5.78853e+06
737	113.095	114.103	0.801	6.7612e+06	2.26554e+06	7.13222e+06	7.91227e+06	6.41601e+06	9.22193e+06	6.65018e+06	6.84894e+06	7.67964e+06	8.85292e+06	7.50178e+06	8.18229e+06	8.2091e+06	7.69218e+06	7.59828e+06
738	113.12	114.128	0.825	3.7142e+06	3.62016e+06	3.46237e+06	3.1028e+06	2.43655e+06	2.95061e+06	3.40416e+06	2.40898e+06	1.60609e+06	3.35076e+06	5.30435e+06	4.90196e+06	3.36054e+06	3.40768e+06	3.44943e+06
739	113.12	114.128	1.64	3.74316e+06	3.79342e+06	3.90882e+06	2.56158e+06	2.41365e+06	3.02101e+06	4.74061e+06	2.64059e+06	1.60499e+06	5.15096e+06	6.03972e+06	7.12219e+06	4.69132e+06	4.27682e+06	3.7371e+06
740	113.94	114.948	1.067	1.06912e+06	927411	1.04156e+06	5.0783e+06	1.55775e+06	4.37134e+06	7.53043e+06	2.14695e+06	1.81108e+06	7.98286e+06	1.85738e+06	1.02619e+07	2.06074e+06	8.35447e+06	1.01603e+06
741	113.948	155.982	14.552	1.08237e+06	1.26088e+06	1.21216e+06	1.05824e+06	1.17513e+06	949640	1.03094e+06	1.11645e+06	1.35818e+06	1.09514e+06	1.14258e+06	943364	1.23963e+06	1.12139e+06	1.47062e+06
742	113.949	114.956	14.557	2.264e+07	1.71749e+07	1.96342e+07	1.4925e+07	1.69062e+07	1.54995e+07	1.74921e+07	1.79983e+07	1.75362e+07	1.62116e+07	1.51938e+07	1.5096e+07	1.68925e+07	1.5914e+07	1.72186e+07
743	113.999	115.007	14.535	679084	1.14531e+06	854402	1.18211e+06	1.31084e+06	875174	1.02719e+06	1.1497e+06	1.33775e+06	866247	1.0019e+06	1.21327e+06	1.08322e+06	1.02971e+06	1.3596e+06
744	114.029	115.037	0.801	4.67367e+06	3.83915e+06	3.30033e+06	2.64606e+06	3.36707e+06	4.59269e+06	2.57483e+06	3.58117e+06	3.05164e+06	3.14008e+06	2.38311e+06	3.4998e+06	2.43549e+06	2.3337e+06	2.95121e+06
745	114.03	229.068	0.817	393136	565118	432680	342563	409742	434643	469421	495487	473475	541323	854131	721725	760683	521333	478169
746	114.031	270.096	0.83	1.3365e+06	1.32046e+06	1.24821e+06	973014	1.26155e+06	1.07994e+06	1.28082e+06	1.00747e+06	1.41764e+06	1.27766e+06	1.85203e+06	1.82615e+06	1.68073e+06	1.26838e+06	1.28048e+06
747	114.031	115.039	1.177	8.21473e+06	6.72936e+06	6.59828e+06	7.62189e+06	4.85084e+06	9.28298e+06	6.24485e+06	5.58579e+06	4.7365e+06	7.54275e+06	9.25164e+06	9.32272e+06	7.84837e+06	7.81188e+06	6.67036e+06
748	114.032	115.039	0.854	3.29934e+06	3.36141e+06	3.16116e+06	2.97775e+06	2.70357e+06	2.91957e+06	3.44117e+06	2.11248e+06	2.62754e+06	3.7954e+06	3.91137e+06	4.65923e+06	3.0991e+06	2.5899e+06	4.09316e+06
749	114.047	115.054	3.201	1.35061e+08	1.39857e+08	1.34156e+08	1.77262e+08	1.92764e+08	1.42337e+08	1.29829e+08	1.43257e+08	1.96493e+08	1.13047e+08	1.3242e+08	1.18093e+08	1.06165e+08	1.08667e+08	1.20654e+08
750	114.068	115.075	0.887	2.99658e+07	2.47313e+07	2.54728e+07	2.24003e+07	2.0673e+07	2.08037e+07	2.22793e+07	2.18926e+07	1.74357e+07	3.23869e+07	3.69678e+07	3.302e+07	2.41988e+07	2.37946e+07	2.52758e+07
751	114.068	115.075	1.241	2.78409e+07	2.62772e+07	2.46266e+07	3.17142e+07	1.23612e+08	3.05376e+07	3.06705e+07	9.73849e+07	1.07257e+08	1.47508e+08	3.72514e+07	2.98767e+07	2.55089e+07	2.94596e+07	2.02406e+07
752	114.068	115.075	4.057	498516	346526	385887	607130	308146	213981	287781	357516	389873	688742	736357	838128	388265	285377	290690
753	114.068	115.075	2.608	1.0478e+07	9.88391e+06	6.07997e+06	6.64846e+06	1.52474e+06	6.61745e+06	1.35637e+07	4.98485e+06	915613	2.61266e+07	1.66188e+07	4.0627e+07	3.95427e+06	1.23353e+07	2.10356e+07
754	114.068	115.075	4.277	920496	467540	713422	256049	341179	449104	526808	326224	470081	250744	812077	1.39283e+06	728027	378991	473261
755	114.069	267.101	4.043	78247.9	84621	109912	69519.7	81868	57811.8	58834.8	51262.3	69753.9	874200	380064	104475	68734.4	61328.3	64195.2
756	114.079	115.087	1.168	8.36008e+06	9.57009e+06	8.62859e+06	3.45019e+07	1.73046e+07	5.44252e+06	6.2697e+06	3.74583e+06	1.45466e+07	6.48486e+06	4.24509e+06	7.03267e+06	4.94694e+06	5.96095e+06	5.07041e+06
757	114.079	115.087	0.75	6.84071e+06	5.47747e+06	6.48481e+06	7.28769e+06	6.14219e+06	8.67201e+06	4.67e+06	7.55452e+06	6.95195e+06	6.12098e+06	5.37238e+06	5.67013e+06	6.18574e+06	5.36639e+06	5.60223e+06
758	114.079	115.087	0.833	1.14035e+07	1.17736e+07	1.15442e+07	2.26996e+07	1.43527e+07	1.09704e+07	9.36998e+06	9.02174e+06	1.16413e+07	1.19283e+07	9.20188e+06	9.72167e+06	9.85086e+06	9.22023e+06	1.08239e+07
759	114.08	98.0604	0.74	1.23689e+06	1.25137e+06	1.65649e+06	1.49606e+06	1.55998e+06	1.71037e+06	775185	1.67707e+06	1.53019e+06	2.30565e+06	1.02701e+06	1.10421e+06	922109	1.29673e+06	1.6087e+06
760	114.08	251.149	1.173	1.23736e+06	889938	932212	4.62504e+06	936864	355637	560236	735307	1.19184e+06	722848	739488	308666	697596	379515	845225
761	114.116	115.123	0.797	630743	703961	645400	419433	481890	975681	622033	353890	756454	596890	860130	1.16123e+06	1.19849e+06	798191	1.15176e+06
762	114.936	115.943	14.557	2.22193e+07	1.44727e+07	1.69864e+07	1.14701e+07	1.27815e+07	1.33973e+07	1.4882e+07	1.40269e+07	9.25639e+06	1.30618e+07	1.04615e+07	1.15766e+07	8.10202e+06	1.07813e+07	6.62126e+06
763	114.947	115.954	14.56	2.12673e+06	1.21838e+06	1.61788e+06	1.05778e+06	1.57599e+06	2.2197e+06	2.17214e+06	1.66823e+06	2.09888e+06	1.87706e+06	1.73796e+06	1.83972e+06	2.22355e+06	1.75054e+06	2.61603e+06
764	114.957	115.964	14.555	1.3144e+08	1.20271e+08	1.27628e+08	1.23753e+08	1.20438e+08	1.01764e+08	1.17028e+08	1.14941e+08	1.08828e+08	1.17267e+08	1.26336e+08	1.18615e+08	1.22585e+08	1.24045e+08	1.07613e+08
765	114.957	115.964	1.387	1.04256e+07	7.71477e+06	8.88681e+06	3.56577e+06	2.58572e+06	4.1824e+06	1.21916e+07	5.57867e+06	2.67024e+06	2.36186e+07	5.3274e+06	2.62692e+07	2.00336e+06	6.43934e+06	1.41769e+07
766	114.959	115.966	1.076	1.75552e+06	1.26699e+06	1.37808e+06	1.34985e+06	1.59984e+06	1.50274e+06	1.58659e+06	1.40046e+06	1.37452e+06	761219	1.52938e+06	1.4282e+06	1.41188e+06	1.73981e+06	1.54094e+06
767	114.995	116.002	14.53	2.69137e+07	2.80096e+07	2.71319e+07	2.67548e+07	2.72133e+07	2.5283e+07	2.51241e+07	2.66391e+07	2.97898e+07	2.66816e+07	2.84802e+07	2.67401e+07	2.61724e+07	2.97774e+07	3.11667e+07
768	115.009	116.016	0.866	2.31326e+06	2.59737e+06	2.62605e+06	3.55706e+06	2.69214e+06	2.04932e+06	2.75748e+06	2.6022e+06	2.31773e+06	2.89268e+06	2.62176e+06	2.94151e+06	2.92112e+06	2.89517e+06	4.23288e+06
769	115.027	148.06	0.851	4.48338e+06	5.01666e+06	5.01241e+06	9.42232e+06	4.10056e+06	3.77891e+06	4.16222e+06	3.22668e+06	4.26216e+06	5.74385e+06	5.22301e+06	4.92256e+06	4.64092e+06	4.31346e+06	4.68866e+06
770	115.027	116.034	2.712	1.59103e+06	2.09883e+06	1.86626e+06	2.96393e+06	1.70515e+06	1.74763e+06	2.17042e+06	1.71765e+06	1.53789e+06	2.48537e+06	2.39742e+06	2.18498e+06	2.10885e+06	2.14349e+06	2.46923e+06
771	115.027	116.035	0.844	424437	664940	570844	1.11061e+06	672587	428840	513032	433036	838283	471187	830358	600959	477785	353338	637361
772	115.029	116.036	0.845	788757	738146	674827	458017	568837	607107	662556	228814	296770	600569	843080	683682	297182	645124	1.03035e+06
773	115.042	269.046	4.73	693133	621569	664554	228313	259157	596334	643265	378878	381004	853033	757626	979988	642414	728033	745938
774	115.042	116.049	3.197	7.71145e+06	7.41464e+06	7.48571e+06	7.23907e+06	7.81306e+06	7.3566e+06	7.48233e+06	6.73171e+06	8.12234e+06	7.09125e+06	8.67498e+06	8.31019e+06	8.07119e+06	8.64088e+06	7.94093e+06
775	115.042	116.049	3.718	1.67048e+07	1.66848e+07	1.58741e+07	2.24163e+07	6.1753e+06	4.65352e+06	1.39148e+07	1.05161e+07	8.75761e+06	2.4174e+07	2.3663e+07	2.07717e+07	7.87878e+06	9.233e+06	1.67365e+07
776	115.042	116.049	4.237	3.48179e+07	3.5436e+07	3.54969e+07	3.65194e+07	1.08614e+07	3.84514e+07	3.92677e+07	3.85105e+07	1.28779e+07	5.54666e+07	4.78482e+07	5.35915e+07	5.36898e+07	3.58659e+07	2.26358e+07
777	115.042	116.05	4.733	1.73453e+06	1.65389e+06	1.44114e+06	1.59842e+06	1.60558e+06	2.0883e+06	1.45815e+06	1.28721e+06	1.4557e+06	1.40619e+06	1.76246e+06	2.35601e+06	2.24314e+06	2.25381e+06	2.55722e+06
778	115.057	116.064	0.828	980934	1.73828e+06	958957	132299	1.92372e+06	115359	130599	119693	270723	133962	457959	691506	942793	751965	120562
779	115.057	248.149	0.831	545988	547973	515696	386943	341364	444788	352527	308414	524260	621316	569028	827666	570384	164023	469487
780	115.063	157.097	0.831	1.49906e+06	1.85808e+06	1.53369e+06	2.48692e+06	1.62329e+06	1.48432e+06	1.45935e+06	887100	1.71601e+06	2.18001e+06	1.52329e+06	1.83647e+06	1.69516e+06	1.52683e+06	1.05761e+06
781	115.063	116.071	3.197	5.28045e+07	3.39206e+07	5.20035e+07	1.03427e+08	6.43761e+07	2.04113e+07	2.93176e+07	4.11139e+07	3.96009e+07	4.87635e+07	4.36859e+07	3.2488e+07	2.33502e+07	2.23975e+07	5.86338e+07
782	115.063	116.071	0.737	4.92768e+07	4.67367e+07	5.50161e+07	6.82546e+07	5.27563e+07	5.10833e+07	5.23857e+07	5.87745e+07	4.1588e+07	4.87764e+07	4.52153e+07	3.80332e+07	5.198e+07	4.06247e+07	4.75552e+07
783	115.063	116.071	0.831	1.49021e+08	1.42281e+08	1.4344e+08	1.72581e+08	1.46584e+08	1.72217e+08	1.60079e+08	1.4221e+08	1.41866e+08	1.52891e+08	1.47897e+08	1.59287e+08	1.36999e+08	1.35736e+08	1.40203e+08
784	115.063	116.071	1.172	2.47307e+07	1.64704e+07	2.05788e+07	3.51942e+07	1.91497e+07	2.18055e+07	1.68537e+07	1.21074e+07	1.36059e+07	2.13536e+07	1.39734e+07	1.72589e+07	1.19615e+07	1.38179e+07	1.71268e+07
785	115.064	253.117	3.174	569695	1.03631e+06	533747	2.85533e+06	730363	472884	467133	507513	896173	466456	881026	453277	875135	452928	549850
786	115.064	253.117	0.838	962412	944037	851126	758084	590661	790919	722466	546264	581791	1.19532e+06	1.28539e+06	1.41498e+06	981585	1.05172e+06	997151
787	115.096	194.117	0.83	395576	339391	315170	98683.9	343735	246275	436614	151758	254174	478444	465302	697449	518740	475479	282281
788	115.097	116.104	0.816	239087	238164	166486	369564	227811	644180	78450.7	189230	224586	410930	196400	202360	262114	171448	323666
789	115.097	116.105	0.819	661246	287935	707606	921367	601443	981520	1.1013e+06	252471	509746	578088	513818	415302	1.00297e+06	342753	367958
790	115.099	116.107	0.809	4.07068e+07	3.9422e+07	3.87455e+07	2.96793e+07	3.13728e+07	3.74511e+07	3.94668e+07	2.76082e+07	3.00701e+07	4.0134e+07	5.1222e+07	4.79827e+07	4.13707e+07	3.80174e+07	4.01551e+07
791	115.1	116.107	8.265	2.8144e+06	2.40896e+06	2.83446e+06	2.59128e+06	2.56541e+06	2.71694e+06	2.56782e+06	2.40575e+06	2.87977e+06	2.23179e+06	3.47328e+06	2.38952e+06	2.57109e+06	2.86859e+06	2.94276e+06
792	115.1	116.107	3.541	590488	428404	508610	492707	470696	471382	342469	744606	708812	2.32615e+06	884864	1.42587e+06	415417	780627	821439
793	115.1	98.0967	0.836	1.10133e+07	7.87923e+06	1.13743e+07	1.01191e+07	8.06909e+06	1.01459e+07	6.39823e+06	4.61448e+06	6.68517e+06	1.11824e+07	1.2086e+07	1.65368e+07	7.47338e+06	6.32973e+06	6.43918e+06
794	115.929	116.937	14.554	1.1814e+06	1.21164e+06	1.39971e+06	1.69386e+06	848407	979062	673646	775891	1.11671e+06	1.00837e+06	863271	1.09303e+06	938991	1.40846e+06	590463
795	115.944	154.907	14.574	2.89169e+06	2.61151e+06	2.4957e+06	2.81422e+06	2.78722e+06	2.83297e+06	2.75606e+06	2.63117e+06	2.38225e+06	2.81198e+06	3.06205e+06	2.69797e+06	2.43155e+06	2.45925e+06	2.87022e+06
796	115.945	116.952	14.557	7.50714e+06	8.10576e+06	7.33668e+06	6.90152e+06	6.96268e+06	7.20715e+06	7.70838e+06	7.94789e+06	7.45394e+06	7.19229e+06	9.71152e+06	8.6531e+06	7.51687e+06	7.02252e+06	6.81847e+06
797	115.955	116.962	14.539	7.97497e+06	7.6027e+06	7.24258e+06	6.27948e+06	7.31184e+06	5.68593e+06	1.24884e+07	6.50351e+06	6.45988e+06	6.79626e+06	7.18847e+06	7.4977e+06	7.72153e+06	6.79961e+06	5.9487e+06
798	115.956	116.963	1.078	3.64438e+07	2.67977e+07	2.65915e+07	1.35407e+07	1.46887e+07	3.33048e+07	2.49978e+07	2.07964e+07	2.07226e+07	4.31431e+07	2.88406e+07	2.45102e+07	2.83705e+07	4.64249e+07	2.56687e+07
799	115.957	116.964	14.598	31767.8	42218.5	31050.8	961159	1.04861e+06	31640.8	973926	35279.9	777445	35431.3	5.86527e+06	35641.2	2.8427e+06	31383.3	1.15326e+06
800	115.958	116.965	14.552	226841	2.8382e+06	508423	1.24646e+06	812289	1.80282e+06	4.5543e+06	910752	748259	802535	1.50601e+06	123178	983378	1.04785e+06	6.75795e+06
801	115.972	116.98	14.57	3.35451e+06	7.78371e+06	3.39008e+06	3.56612e+06	6.60551e+06	4.52163e+06	5.87675e+06	4.21051e+06	5.30217e+06	3.74028e+06	4.62441e+06	4.00018e+06	3.3906e+06	3.7993e+06	6.40328e+06
802	115.978	270.919	14.535	1.32823e+07	1.11466e+07	1.12443e+07	1.11968e+07	1.1519e+07	9.66669e+06	1.13575e+07	1.36711e+07	1.04529e+07	1.18676e+07	1.252e+07	1.25561e+07	1.17286e+07	9.87311e+06	1.00994e+07
803	115.979	116.986	14.531	1.15326e+07	1.17727e+07	1.07173e+07	1.30647e+07	1.40255e+07	9.5513e+06	1.17057e+07	1.36336e+07	1.17272e+07	1.17349e+07	1.34631e+07	1.4914e+07	1.24283e+07	1.27626e+07	1.26889e+07
804	115.979	116.986	1.016	1.88178e+06	2.56189e+06	1.91425e+06	2.25749e+06	2.1475e+06	2.86311e+06	1.9654e+06	2.1268e+06	2.53607e+06	1.96159e+06	3.91157e+06	2.48442e+06	1.91356e+06	2.19341e+06	1.93918e+06
805	115.979	116.986	1.204	979909	2.31947e+06	1.67366e+06	670217	566086	1.6791e+06	915217	824630	541489	1.88448e+06	2.57162e+06	2.47224e+06	1.26346e+06	1.65746e+06	2.30503e+06
806	115.998	117.005	14.544	444879	356107	726555	453430	536554	540241	901377	844291	969708	1.00419e+06	660004	764816	1.16412e+06	792575	817755
807	116.026	117.034	4.878	3.57815e+06	3.75243e+06	3.64491e+06	4.62593e+06	4.61405e+06	4.14843e+06	2.33826e+06	3.07238e+06	4.408e+06	3.7149e+06	2.99186e+06	2.67691e+06	5.27078e+06	3.98828e+06	2.90121e+06
808	116.047	117.055	1.171	517370	612357	611264	126360	473199	478743	433400	371779	267978	404065	458535	574265	342480	662559	723422
809	116.047	117.055	0.834	1.30526e+06	1.50512e+06	1.2939e+06	1.45162e+06	1.09013e+06	1.30322e+06	1.52928e+06	841663	1.52567e+06	1.53854e+06	2.02841e+06	2.08787e+06	1.45699e+06	1.49117e+06	1.19418e+06
810	116.047	117.055	7.489	435596	408279	404708	302639	294838	521986	291927	379217	310602	438415	663952	588380	737031	491184	479618
811	116.048	296.112	0.834	181126	87091.6	138284	95773.4	82874.3	98256.3	233042	93807.4	206506	135860	283763	155386	284776	179214	339418
812	116.048	149.082	1.166	2.06089e+06	1.6663e+06	1.89206e+06	924802	1.35001e+06	1.45208e+06	2.18528e+06	1.50675e+06	1.28539e+06	1.39244e+06	1.5623e+06	1.64733e+06	1.48989e+06	1.58274e+06	1.80697e+06
813	116.05	117.057	3.207	2.48957e+07	2.33199e+07	2.36217e+07	2.312e+07	2.84528e+07	1.79754e+07	2.00737e+07	2.15218e+07	2.94467e+07	1.88336e+07	2.13541e+07	1.83683e+07	2.07397e+07	1.94663e+07	2.08555e+07
814	116.05	117.057	4.369	4.73737e+06	4.85225e+06	4.40575e+06	5.50332e+06	1.95868e+06	5.2291e+06	3.90799e+06	2.43718e+06	2.30954e+06	9.45563e+06	6.31961e+06	5.9405e+06	1.55672e+06	2.65767e+06	4.06281e+06
815	116.05	117.057	4.259	2.71272e+06	2.77287e+06	2.74405e+06	684748	2.46627e+06	2.76736e+06	3.06508e+06	2.13478e+06	1.94747e+06	2.16371e+06	3.57539e+06	3.03699e+06	4.23735e+06	3.21702e+06	2.10103e+06
816	116.063	117.07	4.584	1.76557e+07	1.77756e+07	1.67732e+07	2.18452e+07	1.79401e+07	1.88157e+07	1.78723e+07	2.16143e+07	1.81964e+07	1.62116e+07	2.0174e+07	2.01988e+07	1.52817e+07	1.95328e+07	1.69314e+07
817	116.063	117.07	3.199	2.36858e+07	2.71281e+07	2.31442e+07	3.75555e+07	3.51359e+07	2.6474e+07	2.1794e+07	2.44065e+07	3.4303e+07	1.97153e+07	2.5672e+07	1.98167e+07	2.08108e+07	1.72425e+07	2.51692e+07
818	116.936	117.943	14.562	1.13356e+07	9.55712e+06	9.77414e+06	7.84474e+06	8.83687e+06	9.37866e+06	1.1383e+07	8.02769e+06	1.2726e+07	8.83026e+06	9.16815e+06	1.28933e+07	9.34219e+06	9.73602e+06	8.4347e+06
819	116.938	117.946	8.107	172149	165413	210511	101978	110039	227140	160112	242243	110087	150222	106311	166053	105313	287454	1.10943e+06
820	116.938	117.946	14.541	5.98479e+06	4.65993e+06	5.32314e+06	4.86182e+06	5.28965e+06	5.02268e+06	5.16131e+06	5.3311e+06	5.92801e+06	4.12948e+06	5.59852e+06	5.30405e+06	4.51242e+06	4.39686e+06	4.63679e+06
821	116.938	117.946	1.091	500500	1.31595e+06	429374	382165	361701	566791	570415	391680	1.3216e+06	574665	1.30861e+06	620188	1.43012e+06	432118	1.24613e+06
822	116.939	234.886	14.543	490968	432045	470424	421680	417319	475739	566755	325519	550105	566123	570676	637122	522292	547809	414350
823	116.952	117.959	14.554	5.25592e+07	4.00017e+07	4.78207e+07	4.71504e+07	4.16845e+07	4.61743e+07	4.40262e+07	4.40228e+07	4.2989e+07	4.67258e+07	4.8427e+07	4.29238e+07	4.56196e+07	4.64823e+07	4.00192e+07
824	116.952	117.959	1.399	3.72389e+06	3.27538e+06	3.22328e+06	1.10471e+06	2.7896e+06	1.3963e+06	4.752e+06	2.15441e+06	1.97504e+06	8.21011e+06	2.17507e+06	1.08703e+07	803041	2.44561e+06	5.89206e+06
825	116.962	117.969	14.541	935380	1.30522e+06	1.16073e+06	1.30076e+06	947005	1.37116e+06	1.33526e+06	1.32297e+06	1.2736e+06	863373	1.24177e+06	949004	1.20405e+06	1.53601e+06	1.3117e+06
826	116.968	117.975	1.085	223652	837507	223737	588833	214599	1.3627e+06	818800	663975	353682	770930	513618	368712	663770	586891	785150
827	116.98	117.988	0.739	2.03429e+07	2.56303e+07	2.37556e+07	2.88416e+07	3.33568e+07	2.6013e+07	2.27879e+07	2.97478e+07	2.31892e+07	2.35774e+07	2.28346e+07	2.32172e+07	2.19436e+07	2.4066e+07	1.90521e+07
828	117.024	118.032	1.169	1.05205e+07	7.69244e+06	9.94835e+06	9.82096e+06	8.67601e+06	1.11931e+07	1.17501e+07	8.78699e+06	8.79929e+06	1.07798e+07	1.02755e+07	1.11291e+07	9.75572e+06	9.10937e+06	9.25634e+06
829	117.024	118.032	0.87	7.13532e+06	6.46937e+06	6.76641e+06	7.91263e+06	6.80273e+06	5.88533e+06	6.19603e+06	5.79911e+06	6.88203e+06	7.87343e+06	6.61866e+06	7.16617e+06	6.22528e+06	6.07645e+06	6.08689e+06
830	117.025	118.032	1.171	972982	913194	969021	907961	285277	731004	1.04105e+06	670530	429004	959580	1.09659e+06	1.60959e+06	1.36313e+06	1.3428e+06	1.01506e+06
831	117.025	118.032	0.846	2.21141e+06	1.90464e+06	1.98036e+06	1.30449e+06	1.05173e+06	1.19144e+06	2.28009e+06	1.21637e+06	935460	3.06592e+06	2.29395e+06	3.96541e+06	1.52223e+06	1.89509e+06	2.33365e+06
832	117.026	252.086	0.834	295791	155344	317504	343129	215050	213241	199218	193221	90237.3	258666	391859	350721	245006	316324	309657
833	117.028	118.035	14.513	2.98876e+07	3.39023e+07	3.15771e+07	2.6882e+07	3.21533e+07	2.9988e+07	2.85593e+07	3.41724e+07	3.43083e+07	2.99729e+07	3.36065e+07	3.07679e+07	2.88044e+07	3.67736e+07	3.66305e+07
834	117.043	118.05	0.889	1.02101e+06	1.37026e+06	1.24873e+06	1.2228e+06	1.0817e+06	995420	1.15573e+06	1.20189e+06	1.29751e+06	1.41559e+06	1.68713e+06	2.35623e+06	1.55895e+06	1.53445e+06	1.13574e+06
835	117.058	118.065	0.843	1.09067e+07	1.03024e+07	1.00011e+07	1.14783e+07	1.05964e+07	1.02202e+07	1.01952e+07	1.01083e+07	1.01614e+07	1.02009e+07	1.04593e+07	9.02282e+06	1.01349e+07	7.40173e+06	9.30306e+06
836	117.058	118.065	3.208	5.93438e+08	6.07989e+08	5.71051e+08	6.60939e+08	7.20485e+08	4.62656e+08	4.80564e+08	5.81971e+08	7.09042e+08	4.96147e+08	5.30166e+08	4.77764e+08	4.9964e+08	5.04295e+08	5.09604e+08
837	117.058	118.065	1.203	4.88838e+07	4.8813e+07	4.68634e+07	4.98033e+07	4.70447e+07	4.63382e+07	4.69531e+07	4.773e+07	4.61404e+07	5.09547e+07	4.64577e+07	4.56644e+07	4.70034e+07	4.1408e+07	4.41903e+07
838	117.058	118.065	4.367	7.49175e+06	8.05494e+06	7.41619e+06	1.47533e+07	1.04822e+06	6.0577e+06	9.51161e+06	6.62377e+06	3.86093e+06	1.93043e+07	1.0971e+07	9.57417e+06	2.20018e+06	8.42618e+06	6.11388e+06
839	117.078	159.112	0.845	1.30289e+06	1.13807e+06	1.29435e+06	2.73833e+06	1.25868e+06	1.14504e+06	1.1404e+06	915517	1.20107e+06	1.45595e+06	1.29212e+06	1.21449e+06	1.31083e+06	1.18582e+06	1.10247e+06
840	117.079	118.086	0.834	3.69971e+07	3.69412e+07	3.83849e+07	3.74864e+07	3.55786e+07	2.59227e+07	3.5016e+07	2.75265e+07	3.09091e+07	4.00802e+07	4.81803e+07	5.59279e+07	4.22515e+07	3.52449e+07	4.06644e+07
841	117.079	118.086	1.169	1.7845e+07	1.30124e+07	1.5849e+07	1.80335e+07	1.751e+07	1.33152e+07	1.32062e+07	8.72741e+06	1.23808e+07	1.82532e+07	2.03827e+07	1.73281e+07	1.53358e+07	1.39643e+07	1.47476e+07
842	117.08	298.175	0.832	855339	719815	747285	670775	641241	584929	697083	425935	591512	787639	987721	948907	818667	787048	952410
843	117.091	118.099	3.215	761468	1.72717e+06	1.27603e+06	1.32236e+06	247439	2.04041e+06	2.32514e+06	1.78107e+06	4.61523e+06	2.34157e+06	1.49521e+06	1.89143e+06	537947	1.13564e+06	3.0801e+06
844	117.116	118.123	0.837	6.95764e+06	5.43969e+06	6.13313e+06	3.45515e+06	3.7915e+06	4.15604e+06	5.67511e+06	3.32707e+06	2.28298e+06	7.2384e+06	9.97863e+06	1.02738e+07	6.63172e+06	7.3465e+06	7.23833e+06
845	117.508	118.515	3.703	3.00517e+06	3.03948e+06	2.97126e+06	1.9669e+06	1.5233e+06	2.63409e+06	2.68286e+06	2.38737e+06	1.62856e+06	3.30138e+06	4.55903e+06	3.43985e+06	2.38984e+06	2.46655e+06	2.94073e+06
846	117.935	118.943	8.105	2.22505e+06	3.08616e+06	2.24666e+06	2.57458e+06	2.6882e+06	2.33599e+06	2.50953e+06	2.30383e+06	1.46568e+06	2.13976e+06	2.03751e+06	2.44865e+06	2.83302e+06	2.71854e+06	1.26091e+07
847	117.935	118.943	6.18	2.431e+06	2.86828e+06	2.2325e+06	2.1763e+06	523528	2.34563e+06	2.75962e+06	1.09535e+06	2.02074e+06	2.34664e+06	775889	813851	1.06984e+06	7.85683e+06	1.18235e+06
848	117.936	118.943	1.08	1.0835e+06	1.54024e+07	1.14134e+06	2.86392e+06	1.47201e+07	1.92127e+07	2.25038e+06	3.0159e+06	2.94739e+06	2.59633e+06	2.99051e+06	2.49639e+06	1.78988e+06	1.58928e+06	1.62463e+07
849	117.937	258.863	1.068	794949	1.03811e+06	556918	372422	384576	996489	809069	873356	870004	928894	984203	983951	1.09054e+06	769027	838088
850	117.942	118.949	14.563	1.75281e+06	1.7183e+06	1.68968e+06	1.72859e+06	1.70455e+06	1.85656e+06	1.68006e+06	1.86286e+06	1.76744e+06	1.50715e+06	2.06927e+06	1.71118e+06	1.83501e+06	1.62663e+06	1.73107e+06
851	117.953	118.96	14.563	5.33013e+06	3.91018e+06	4.46155e+06	3.99026e+06	5.21174e+06	4.06284e+06	5.65301e+06	5.50033e+06	3.93692e+06	4.47467e+06	5.64096e+06	4.91321e+06	5.633e+06	3.94009e+06	6.76437e+06
852	117.956	118.964	1.082	1.98874e+06	2.10369e+06	1.95126e+06	1.65517e+06	1.75009e+06	2.23021e+06	2.58817e+06	1.97203e+06	2.61416e+06	2.06246e+06	2.00572e+06	2.05104e+06	1.98345e+06	2.40151e+06	2.25133e+06
853	117.96	118.967	0.299	8.24826e+07	7.12484e+07	7.21688e+07	3.18126e+07	665618	7.00176e+07	1.35244e+06	669517	6.73666e+07	2.43162e+06	6.84788e+07	1.27221e+06	6.10886e+07	6.67863e+07	598056
854	117.969	118.976	14.575	1.42623e+06	2.95609e+06	1.45784e+06	1.57907e+06	2.39581e+06	1.91541e+06	2.60362e+06	1.45793e+06	2.22535e+06	1.6149e+06	2.39509e+06	1.77236e+06	1.99555e+06	1.44743e+06	3.66973e+06
855	117.995	119.003	14.549	1.55227e+07	2.19883e+06	8.99819e+06	2.30888e+06	1.88427e+06	2.13627e+06	2.41845e+06	1.46914e+07	1.74971e+06	2.34438e+06	1.81612e+06	2.62809e+06	1.92645e+06	1.68226e+06	2.16184e+06
856	118.003	119.01	0.838	595773	838748	541468	1.10296e+06	294496	619999	702708	596540	380302	569429	852446	468778	449718	449880	886679
857	118.012	119.019	1.194	1.18574e+06	903959	906689	568247	442578	682152	696777	648481	553606	1.01408e+06	903992	1.32968e+06	723255	920543	824790
858	118.028	119.035	3.3	6.79597e+06	6.79211e+06	6.74792e+06	1.11159e+06	297912	1.21789e+06	1.86466e+07	8.13781e+06	3.47737e+06	2.03447e+07	2.78231e+06	9.62652e+06	2.22526e+06	2.28835e+06	4.05704e+06
859	118.028	119.035	1.169	4.79058e+08	4.68713e+08	4.7525e+08	5.55089e+08	5.43435e+08	9.16613e+08	5.51387e+08	3.8072e+08	3.4624e+08	4.26128e+08	4.70407e+08	3.66703e+08	4.17977e+08	4.02144e+08	4.59428e+08
860	118.028	119.035	0.842	2.28735e+07	2.48484e+07	2.307e+07	2.39833e+07	1.04643e+07	2.46315e+07	4.08441e+07	1.48001e+07	8.29421e+06	3.65619e+07	2.21195e+07	3.30605e+07	1.7231e+07	2.07564e+07	2.92879e+07
861	118.028	119.035	1.439	2.50925e+07	2.39953e+07	2.44686e+07	2.14108e+07	3.2958e+06	1.66348e+07	3.02587e+07	1.6757e+07	2.63149e+06	4.0768e+07	3.14121e+07	3.63705e+07	1.50851e+07	1.99913e+07	2.9462e+07
862	118.029	119.037	5.817	1.59358e+07	1.5603e+07	1.58076e+07	1.9529e+07	1.63464e+07	1.58332e+07	1.64855e+07	1.64793e+07	1.58196e+07	1.75605e+07	1.69627e+07	1.98223e+07	1.49285e+07	1.66652e+07	1.57122e+07
863	118.03	119.038	3.433	783325	875871	929863	971210	785587	953791	747215	843326	835272	1.08962e+06	879742	774635	672845	1.62344e+06	824566
864	118.034	119.041	1.206	8.60583e+06	2.33011e+06	5.55386e+06	1.94166e+06	2.17279e+06	1.47809e+07	1.25188e+07	5.73851e+06	1.75421e+06	1.42574e+07	3.03393e+06	1.01977e+07	2.80773e+06	3.51469e+06	3.3146e+06
865	118.042	119.049	1.201	1.26539e+09	1.24215e+09	1.23031e+09	1.41667e+09	1.26665e+09	1.22707e+09	1.25895e+09	1.19655e+09	1.19591e+09	1.35696e+09	1.24072e+09	1.16823e+09	1.18534e+09	1.12691e+09	1.14145e+09
866	118.042	119.049	0.849	1.22194e+08	9.05502e+07	1.18354e+08	1.34927e+08	1.13091e+08	9.14387e+07	1.03903e+08	9.63002e+07	9.69684e+07	9.78357e+07	1.02309e+08	1.07747e+08	8.88623e+07	8.08093e+07	9.51275e+07
867	118.042	119.049	7.497	7.5504e+06	7.37331e+06	7.3684e+06	8.42711e+06	8.37478e+06	7.42731e+06	8.75119e+06	7.3875e+06	6.77738e+06	8.05012e+06	7.7294e+06	9.22495e+06	7.78442e+06	7.15382e+06	7.82403e+06
868	118.046	119.053	8.947	557784	428786	440690	652256	622298	493883	646020	509716	462509	666384	477239	468763	543902	273375	607728
869	118.047	300.111	8.941	1.22565e+06	1.3577e+06	1.28796e+06	1.357e+06	2.18024e+06	967698	1.87026e+06	1.59232e+06	1.34549e+06	1.88953e+06	1.7518e+06	1.42121e+06	1.34957e+06	1.43169e+06	1.58234e+06
870	118.053	119.06	0.895	2.29452e+06	4.01303e+06	2.59142e+06	2.2219e+06	1.54398e+06	2.25815e+06	4.16118e+06	2.65313e+06	3.00834e+06	4.08091e+06	4.739e+06	3.62585e+06	2.99973e+06	2.81069e+06	2.78657e+06
871	118.053	119.06	4.328	3.02289e+06	3.24823e+06	2.56859e+06	619451	729585	819364	687530	598315	7.47215e+06	528536	1.30298e+07	3.8369e+06	612488	668304	717779
872	118.064	259.118	3.223	321948	319361	259948	309480	148476	157394	117062	230452	366352	364407	704377	692640	674220	611103	258430
873	118.066	119.073	3.237	1.39124e+08	1.33826e+08	1.34944e+08	6.07936e+07	9.28636e+07	3.55885e+07	6.50715e+07	7.76353e+07	1.01897e+08	1.13077e+08	1.03038e+08	1.02273e+08	1.54946e+08	1.49084e+08	1.36857e+08
874	118.078	119.085	4.566	9.95166e+07	8.81073e+07	9.53115e+07	1.00286e+08	8.42603e+07	8.74588e+07	9.13229e+07	5.95467e+07	9.49625e+07	1.01094e+08	1.48734e+08	1.33295e+08	1.1236e+08	8.52277e+07	7.61441e+07
875	118.078	119.085	9.185	1.04251e+08	8.75877e+07	6.56465e+07	2.19919e+07	2.35198e+07	2.72006e+07	3.49661e+07	1.97983e+07	3.55828e+07	2.20246e+07	2.53873e+07	2.6155e+07	3.12163e+07	9.82434e+07	9.35557e+07
876	118.078	119.085	4.277	3.38541e+06	3.67684e+06	3.5524e+06	5.63702e+06	3.17067e+06	4.2831e+06	4.05534e+06	3.47662e+06	4.4616e+06	3.72818e+06	5.58042e+06	4.42836e+06	8.14797e+06	3.97378e+06	4.12468e+06
877	118.078	119.085	12.629	2.96592e+06	3.23882e+06	2.76709e+06	3.0974e+06	3.11571e+06	3.75739e+06	4.2069e+06	2.00528e+06	5.21391e+06	2.94886e+06	2.94475e+06	3.23912e+06	4.58654e+06	3.34894e+06	3.52998e+06
878	118.078	119.085	8.938	7.6767e+08	7.8096e+08	7.56329e+08	8.16296e+08	9.31158e+08	6.85379e+08	8.7523e+08	8.49049e+08	7.54745e+08	8.25538e+08	7.15721e+08	6.52504e+08	8.78067e+08	8.1881e+08	8.50092e+08
879	118.078	119.085	9.361	1.04251e+08	8.75877e+07	9.57902e+07	8.36852e+07	9.1313e+07	1.59346e+08	1.21706e+08	1.19746e+08	1.39354e+08	1.32175e+08	9.44388e+07	1.10299e+08	9.50903e+07	9.82434e+07	9.35557e+07
880	118.078	119.085	8.514	4.56671e+07	4.0783e+07	4.39416e+07	3.55014e+07	6.44782e+07	3.28237e+07	4.79093e+07	2.66577e+07	6.34086e+07	3.82581e+07	5.02432e+07	2.96875e+07	4.14035e+07	3.84098e+07	3.98503e+07
881	118.085	119.093	8.942	79737.9	80801.1	4.26683e+06	5.26016e+06	1.54001e+07	784868	88106.3	177834	78857.2	87340.9	73992.2	2.14806e+06	83687.9	211646	82327.4
882	118.113	119.121	8.948	6.71792e+06	5.41222e+06	5.37322e+06	513743	8.06737e+06	8.5845e+06	1.16129e+07	4.15336e+06	8.7206e+06	781741	5.99681e+06	1.08844e+06	4.60195e+06	7.22364e+06	705743
883	118.911	119.919	5.014	3.03339e+06	2.71846e+06	3.28453e+06	3.28771e+06	3.21147e+06	2.68988e+06	3.51091e+06	3.88335e+06	3.1888e+06	2.57718e+06	2.62754e+06	2.41071e+06	3.09181e+06	2.46167e+06	2.58592e+06
884	118.931	119.939	14.583	1.05846e+06	910185	1.01094e+06	816767	1.1478e+06	985468	1.08919e+06	1.12298e+06	931449	840977	974852	1.00787e+06	1.15032e+06	1.11064e+06	795705
885	118.95	119.957	14.553	8.73336e+06	6.73544e+06	7.73071e+06	6.01682e+06	6.71168e+06	6.55998e+06	7.16556e+06	8.07574e+06	7.53024e+06	8.66552e+06	6.90334e+06	6.85681e+06	6.31698e+06	6.20295e+06	6.67054e+06
886	118.96	119.968	14.555	8.12724e+06	6.77208e+06	7.75045e+06	6.42208e+06	6.54336e+06	7.48029e+06	6.69307e+06	7.32655e+06	6.43495e+06	7.37131e+06	7.73603e+06	7.40391e+06	7.00019e+06	7.31076e+06	6.91403e+06
887	118.996	120.003	0.759	9.07161e+06	1.17682e+07	8.93386e+06	1.00318e+07	9.61169e+06	9.10318e+06	8.85707e+06	9.76013e+06	8.85917e+06	9.00646e+06	9.18329e+06	8.50708e+06	8.97996e+06	1.45492e+07	9.36092e+06
888	119.004	120.011	0.872	9.27004e+06	8.5954e+06	8.9561e+06	1.09494e+07	8.39001e+06	9.64212e+06	8.78471e+06	9.41643e+06	9.95917e+06	7.53672e+06	8.16911e+06	7.91203e+06	1.02331e+07	8.35777e+06	8.06383e+06
889	119.012	120.019	1.44	4.87616e+08	4.56052e+08	4.66714e+08	5.12289e+08	3.3797e+07	2.82952e+08	6.97936e+08	3.62199e+08	4.01181e+07	8.53665e+08	6.04947e+08	8.43775e+08	2.8471e+08	4.09463e+08	5.59472e+08
890	119.016	120.023	1.069	2.13312e+06	1.75344e+06	2.16579e+06	117366	2.18874e+06	1.92027e+06	1.72278e+06	257345	2.15236e+06	1.52214e+06	145331	1.18038e+06	1.76432e+06	1.86367e+06	231827
891	119.016	120.023	14.706	7.21434e+07	7.25467e+07	7.28777e+07	6.44657e+07	6.45931e+07	6.43698e+07	5.48469e+07	6.54465e+07	7.42836e+07	6.78174e+07	7.32537e+07	6.91791e+07	6.90851e+07	7.21794e+07	7.7363e+07
892	119.031	120.039	0.836	3.82735e+06	4.10604e+06	3.49227e+06	3.24079e+06	3.20308e+06	4.43392e+06	3.47173e+06	2.77351e+06	2.0921e+06	4.17638e+06	2.90391e+06	2.51556e+06	2.82464e+06	4.09242e+06	3.45341e+06
893	119.037	161.071	1.173	501163	228280	405460	425266	406516	397330	230941	337101	391011	204374	747190	609122	434719	371917	495100
894	119.037	120.044	4.734	1.82958e+06	1.52345e+06	1.63696e+06	5.68179e+06	1.72624e+06	3.25765e+06	884617	558364	1.16537e+06	1.89608e+06	2.44954e+06	2.25763e+06	3.16958e+06	1.02291e+06	3.13391e+06
895	119.037	120.044	3.761	1.61929e+06	1.4683e+06	1.54012e+06	2.01915e+06	2.53432e+06	1.59952e+06	993767	2.77278e+06	2.58901e+06	3.18658e+06	1.84584e+06	5.52767e+06	2.28871e+06	3.02167e+06	4.34805e+06
896	119.037	120.044	3.434	8.03543e+06	5.64061e+06	7.70091e+06	1.16631e+07	9.32718e+06	7.80272e+06	7.96288e+06	1.05918e+07	8.57858e+06	5.99427e+06	7.19572e+06	8.13135e+06	1.45821e+07	7.57012e+06	7.78477e+06
897	119.037	120.045	0.865	1.85045e+06	963163	1.574e+06	799304	3.0692e+06	1.17243e+06	854745	670286	1.32503e+06	1.44371e+06	1.9192e+06	1.5025e+06	1.8702e+06	1.31308e+06	1.00653e+06
898	119.038	120.045	1.189	1.41717e+06	1.16985e+06	2.1939e+06	790137	579976	1.79136e+06	1.86725e+06	1.72094e+06	829088	2.01515e+06	1.36771e+06	2.15177e+06	1.31722e+06	1.37546e+06	1.59525e+06
899	119.038	120.045	2.251	636658	1.56737e+07	2.72887e+07	3.32846e+07	2.9204e+07	2.07597e+07	1.06292e+07	924029	6.6885e+06	5.84547e+06	3.05179e+07	5.47639e+07	2.85049e+07	3.13691e+07	2.43934e+07
900	119.038	120.045	3.088	2.24285e+07	2.58377e+07	2.31832e+07	2.58235e+07	2.42201e+07	2.65422e+07	1.28455e+07	2.67263e+07	1.54455e+07	2.04856e+07	2.49379e+07	2.46099e+07	1.07935e+07	1.42259e+07	2.16422e+07
901	119.038	120.045	3.433	8.03543e+06	641596	7.70091e+06	1.16631e+07	9.32718e+06	7.80272e+06	7.12834e+06	1.05918e+07	6.90384e+06	1.20792e+06	7.19572e+06	8.13135e+06	7.90715e+06	6.03958e+06	7.78477e+06
902	119.046	120.053	2.245	7.57439e+06	5.9124e+06	8.44374e+06	6.64533e+06	3.77538e+06	5.92216e+06	1.639e+07	1.47867e+07	2.80337e+06	1.20697e+07	1.40827e+07	1.21942e+07	1.18237e+07	8.05453e+06	6.66821e+06
903	119.049	239.106	5.357	1.34119e+06	849100	1.13638e+06	1.08395e+06	813435	774811	863394	856767	1.08713e+06	840297	1.28166e+06	1.21914e+06	2.3605e+06	1.13686e+06	783983
904	119.05	120.057	4.758	5.14296e+06	5.03335e+06	4.93443e+06	1.92236e+06	3.88929e+06	5.10327e+06	3.28678e+06	2.47475e+06	2.06799e+06	6.91946e+06	6.6431e+06	9.40888e+06	5.06853e+06	5.68858e+06	5.1378e+06
905	119.05	120.057	5.351	261239	121828	258138	185003	109222	160994	127688	170410	137110	246422	366025	189844	116692	225095	178313
906	119.058	120.066	0.845	2.81581e+06	3.08018e+06	2.78856e+06	4.26527e+06	2.51239e+06	1.98469e+06	2.62548e+06	2.20248e+06	2.47946e+06	3.40518e+06	3.00164e+06	2.77401e+06	2.1525e+06	2.14999e+06	2.57314e+06
907	119.059	120.066	2.245	1.82716e+07	1.77944e+07	2.89908e+07	4.99217e+07	2.56032e+07	3.86219e+07	2.46778e+07	2.79728e+07	1.76554e+07	1.19648e+07	1.84505e+07	2.02217e+07	1.99313e+07	3.78329e+07	2.84485e+07
908	119.065	120.072	2.283	2.4115e+07	1.0081e+06	1.73716e+07	1.06552e+08	566880	3.33753e+07	587123	1.48048e+06	548721	4.48003e+07	569344	8.12776e+06	2.72485e+07	3.97531e+07	9.43818e+07
909	119.066	120.073	2.254	2.45079e+07	642652	1.06993e+08	5.5221e+07	665614	1.59593e+06	680091	3.16233e+07	635608	2.89364e+07	2.21882e+06	2.69556e+07	8.80388e+07	3.41289e+07	5.46972e+07
910	119.073	137.107	1.168	1.68004e+06	1.72848e+06	1.19146e+06	1.2401e+06	923668	1.63767e+06	1.27581e+06	1.56179e+06	1.43415e+06	1.20469e+06	2.64103e+06	2.84447e+06	2.10268e+06	1.19042e+06	1.6279e+06
911	119.073	120.081	3.138	1.44189e+07	1.38163e+07	1.46651e+07	2.27886e+08	8.43092e+06	5.41889e+06	9.9375e+06	9.92644e+06	1.3259e+07	1.03792e+07	7.74843e+06	4.23145e+07	4.49035e+07	8.05534e+06	8.44497e+06
912	119.073	120.081	1.192	2.81433e+07	2.92718e+07	2.93092e+07	4.12344e+07	4.56041e+07	2.42333e+07	2.84792e+07	2.69844e+07	3.5921e+07	2.68378e+07	2.4257e+07	2.68373e+07	2.78284e+07	2.34054e+07	2.83451e+07
913	119.081	120.088	2.255	8.63224e+07	385265	4.33628e+07	1.78929e+08	399031	3.19434e+07	407710	2.23494e+07	381043	1.24958e+08	395364	7.67806e+07	430815	7.61091e+07	6.10856e+07
914	119.082	120.089	2.232	7.6838e+06	416086	8.07619e+06	4.29574e+07	441317	8.09196e+07	450916	1.52885e+07	421423	3.95066e+07	1.89692e+07	1.95543e+07	476469	5.16783e+07	1.61717e+06
915	119.082	120.089	3.511	841723	1.43019e+06	783924	2.58443e+06	216396	969592	1.14879e+06	862672	1.00157e+06	1.1289e+06	1.23448e+06	1.0638e+06	1.01854e+06	945868	214754
916	119.083	277.129	3.492	9.6089e+06	9.85213e+06	9.581e+06	9.32141e+06	8.02856e+06	8.4606e+06	9.69034e+06	6.23192e+06	9.75533e+06	1.01267e+07	1.37519e+07	1.14077e+07	1.15344e+07	9.88328e+06	9.89968e+06
917	119.106	120.113	2.276	9.91704e+06	1.65817e+06	7.34588e+06	769784	2.5889e+06	3.03095e+06	1.21928e+07	5.04048e+06	2.57605e+06	953600	8.65361e+06	666691	8.68013e+06	1.09367e+07	1.84079e+06
918	119.108	120.115	2.289	1.21609e+07	2.15231e+07	1.75413e+07	8.16581e+06	1.11901e+06	500356	3.85783e+07	4.61203e+07	446961	1.30929e+07	2.46886e+07	1.60412e+07	3.87877e+07	1.46668e+07	3.90916e+07
919	119.109	120.116	2.26	4.15557e+07	4.4785e+07	4.29571e+07	3.07631e+07	4.56372e+07	1.55814e+07	1.28693e+06	4.64472e+07	4.89407e+07	4.16278e+07	2.46886e+07	4.30761e+07	4.95496e+07	3.23678e+06	1.74592e+06
920	119.906	120.914	1.068	2.85064e+06	3.01865e+06	2.66116e+06	1.59086e+06	2.33098e+06	3.21114e+06	3.09105e+06	2.40886e+06	2.47294e+06	2.83743e+06	3.10308e+06	4.69597e+06	2.13246e+06	2.72533e+06	3.66907e+06
921	119.933	120.94	3.721	1.37191e+06	1.57248e+06	1.15872e+06	400775	2.27523e+06	1.34043e+06	750338	1.21812e+06	1.81855e+06	548197	1.1582e+06	944647	1.54174e+06	1.82374e+06	1.10625e+06
922	119.951	120.958	1.061	3.01023e+06	3.09477e+06	2.63534e+06	2.39214e+06	2.20161e+06	1.48368e+07	1.17453e+07	2.51361e+06	3.63333e+06	2.38471e+06	3.12195e+06	4.5012e+06	2.3064e+06	2.68276e+06	1.39491e+07
923	119.958	120.965	14.556	2.83704e+07	2.76685e+07	2.62802e+07	2.26906e+07	2.13143e+07	2.34139e+07	2.66806e+07	2.52445e+07	2.62891e+07	2.58493e+07	2.79396e+07	2.92405e+07	2.4699e+07	2.82177e+07	2.6128e+07
924	119.973	120.981	14.53	2.49626e+06	2.86108e+06	2.50929e+06	2.56048e+06	3.18466e+06	2.62868e+06	2.30573e+06	2.6799e+06	3.08915e+06	2.1272e+06	2.54069e+06	2.57868e+06	1.96265e+06	2.36877e+06	3.12339e+06
925	119.98	120.987	0.804	2.65932e+06	2.41765e+06	2.35104e+06	2.11803e+06	2.81908e+06	3.0368e+06	1.81343e+06	2.27109e+06	2.50557e+06	2.27736e+06	3.56615e+06	2.47331e+06	2.51596e+06	2.57403e+06	1.7887e+06
926	120	121.008	1.005	3.48672e+06	3.51084e+06	3.56294e+06	3.16828e+06	3.62689e+06	4.22403e+06	3.73675e+06	3.09212e+06	3.50319e+06	3.91906e+06	5.43414e+06	4.54039e+06	3.88861e+06	3.80506e+06	3.22123e+06
927	120.021	121.028	11.041	4.66558e+07	4.73891e+07	4.82912e+07	5.67672e+07	5.627e+07	5.31756e+07	4.96673e+07	4.86605e+07	4.91047e+07	4.3897e+07	4.76393e+07	4.1134e+07	4.8604e+07	4.58383e+07	4.61855e+07
928	120.031	258.097	0.831	1.15394e+06	855639	1.01133e+06	970943	865396	823303	847598	722715	991939	1.20985e+06	1.72526e+06	1.63773e+06	1.31357e+06	1.05213e+06	1.47451e+06
929	120.032	121.04	0.83	1.31439e+07	1.44013e+07	1.26484e+07	1.20969e+07	2.0965e+07	1.24397e+07	1.12732e+07	1.13808e+07	3.00473e+07	7.43592e+06	1.52624e+07	7.84274e+06	1.02636e+07	1.18481e+07	1.39228e+07
930	120.032	121.04	1.166	1.14084e+07	1.09037e+07	1.16539e+07	1.23559e+07	1.79652e+07	1.225e+07	1.07011e+07	1.00709e+07	1.91029e+07	7.32947e+06	1.03984e+07	7.2484e+06	8.4884e+06	9.58617e+06	1.3435e+07
931	120.04	121.047	2.308	1.63154e+06	8.98142e+06	5.21195e+06	579208	876688	6.93846e+06	8.31327e+06	2.23532e+06	541130	1.29294e+06	5.09075e+06	502341	9.54639e+06	682892	1.26172e+06
932	120.043	121.051	1.17	883038	301114	995980	134707	141204	1.00716e+06	989150	189007	287982	1.3153e+06	233289	2.10157e+06	753949	880187	883591
933	120.044	184.06	1.189	1.97392e+06	1.58164e+06	1.66847e+06	1.77714e+06	1.54316e+06	1.26155e+06	1.46498e+06	489533	959153	2.04651e+06	2.07993e+06	3.08176e+06	2.35781e+06	1.38648e+06	864698
934	120.057	138.091	0.84	2.85567e+06	2.86306e+06	2.76717e+06	1.98367e+06	2.11645e+06	2.49385e+06	2.19328e+06	1.2998e+06	2.08544e+06	3.00597e+06	3.22112e+06	3.03224e+06	2.4151e+06	2.73216e+06	2.2814e+06
935	120.057	121.065	4.756	3.94844e+07	4.15534e+07	3.91576e+07	2.17463e+07	3.04437e+07	4.42493e+07	3.13068e+07	2.36387e+07	2.40751e+07	4.99368e+07	5.2332e+07	5.99214e+07	4.08486e+07	4.5017e+07	4.04046e+07
936	120.057	121.065	3.875	6.3213e+06	6.64327e+06	5.6102e+06	3.23202e+06	1.02566e+06	9.5801e+06	8.0901e+06	3.52744e+06	3.37638e+06	8.10529e+06	9.94552e+06	1.17024e+07	3.48052e+06	3.12331e+06	4.25484e+06
937	120.057	121.065	1.2	5.85936e+07	5.85577e+07	5.84808e+07	6.80095e+07	6.52031e+07	5.7473e+07	5.61132e+07	5.38427e+07	5.76285e+07	6.30248e+07	5.4571e+07	5.39569e+07	5.63989e+07	5.15282e+07	5.74366e+07
938	120.057	121.065	2.262	1.94731e+07	2.234e+07	2.14601e+07	2.44831e+07	2.21946e+07	2.20343e+07	2.04987e+07	2.22342e+07	2.60797e+07	2.28653e+07	2.14852e+07	2.24075e+07	2.37154e+07	1.86447e+07	1.94793e+07
939	120.057	121.065	0.849	1.05371e+07	1.08109e+07	1.06897e+07	1.16114e+07	1.21409e+07	9.85542e+06	9.62108e+06	9.10863e+06	1.264e+07	1.10362e+07	9.26124e+06	1.26245e+07	1.03617e+07	1.15035e+07	9.73409e+06
940	120.069	121.076	0.847	1.82544e+06	1.43124e+06	1.77562e+06	1.45582e+06	1.17713e+06	1.19651e+06	1.36321e+06	965553	1.27701e+06	1.39539e+06	2.37574e+06	1.85673e+06	1.66406e+06	1.55195e+06	1.52089e+06
941	120.087	121.095	0.769	7.87334e+06	8.25183e+06	8.39176e+06	6.42454e+06	6.91768e+06	9.80726e+06	5.3946e+06	9.91713e+06	7.00613e+06	6.38958e+06	5.33929e+06	7.78262e+06	5.60246e+06	7.60911e+06	6.82896e+06
942	120.094	121.101	7.055	1.84543e+07	1.96061e+07	1.94415e+07	1.25184e+07	1.19588e+07	1.40345e+07	2.59574e+07	3.64882e+07	3.60944e+07	1.13102e+07	1.62711e+07	1.25037e+07	5.07029e+07	2.69951e+07	2.59852e+07
943	120.094	121.101	4.358	1.49886e+07	1.35042e+07	1.4399e+07	2.74358e+07	1.38289e+07	3.31208e+07	1.29251e+07	8.17904e+06	1.64238e+07	1.36128e+07	1.97767e+07	1.62138e+07	3.76739e+07	1.00624e+07	1.29911e+07
944	120.094	121.101	4.513	1.49786e+07	9.55129e+06	1.3681e+07	2.80738e+07	1.44694e+07	1.0109e+07	1.28892e+07	7.21996e+06	9.97057e+06	1.11368e+07	2.94341e+07	2.39446e+07	2.65043e+07	1.31713e+07	1.35197e+07
945	120.95	162.984	14.568	1.05855e+06	809458	963207	1.00707e+06	941679	812456	861614	885110	1.10655e+06	804490	925874	992127	978603	919633	998347
946	120.951	121.958	14.56	1.30694e+07	1.94857e+07	1.65002e+07	1.95835e+07	2.12723e+07	1.97553e+07	1.84975e+07	1.92438e+07	1.35984e+07	1.88168e+07	2.03003e+07	1.89053e+07	1.91386e+07	1.43063e+07	2.06844e+07
947	120.959	121.966	1.068	1.10883e+06	158744	1.02948e+06	796662	1.12469e+06	1.17202e+06	1.3097e+06	1.2515e+06	992836	387724	1.00477e+06	258844	984871	148904	977278
948	120.959	121.966	14.876	1.07034e+07	5.50427e+06	7.72468e+06	5.8695e+06	6.44718e+06	6.97314e+06	1.47292e+07	4.77569e+06	3.40011e+06	1.55478e+07	6.32043e+06	5.30635e+06	1.41928e+07	9.69503e+06	6.21994e+06
949	120.998	122.006	5.814	1.68607e+06	1.86658e+06	1.83268e+06	1.35036e+06	2.17032e+06	1.78296e+06	1.93142e+06	2.33349e+06	1.76334e+06	2.0444e+06	1.69478e+06	1.67049e+06	1.96696e+06	2.40853e+06	1.96706e+06
950	121.016	122.024	1.168	6.47757e+06	5.27367e+06	6.12816e+06	4.49983e+06	4.48501e+06	5.54839e+06	6.96173e+06	4.97011e+06	3.56746e+06	8.34205e+06	6.46346e+06	8.30949e+06	5.49635e+06	5.4406e+06	7.62313e+06
951	121.053	122.06	1.166	1.20202e+07	8.30679e+06	1.22578e+07	1.21897e+07	7.12097e+06	1.57063e+07	9.08707e+06	5.81117e+06	8.03853e+06	9.37337e+06	1.66364e+07	1.71809e+07	9.25515e+06	8.66506e+06	8.49963e+06
952	121.053	122.06	7.562	2.36888e+06	2.47389e+06	2.3197e+06	2.52312e+06	2.29858e+06	2.76836e+06	2.53835e+06	2.31402e+06	2.80955e+06	2.11209e+06	2.82019e+06	2.16883e+06	2.34721e+06	2.22025e+06	2.69601e+06
953	121.053	122.06	2.956	707039	869126	776526	1.79791e+06	445447	3.51593e+06	1.39554e+06	1.12894e+06	136160	1.0591e+06	2.70629e+06	1.74309e+06	1.20232e+06	1.27825e+06	138922
954	121.053	122.06	4.62	2.86812e+07	2.83683e+07	2.93058e+07	2.75214e+07	3.5199e+07	2.7812e+07	2.82312e+07	2.62673e+07	3.09756e+07	2.5636e+07	3.16604e+07	2.6416e+07	2.72904e+07	2.99424e+07	3.01562e+07
955	121.063	243.133	0.835	2.77404e+06	3.18966e+06	2.53287e+06	4.47726e+06	2.91018e+06	2.15229e+06	2.59374e+06	1.97855e+06	2.78035e+06	2.94478e+06	3.94682e+06	3.10458e+06	3.28941e+06	2.70965e+06	2.62318e+06
956	121.063	154.097	1.173	1.97119e+06	1.34276e+06	2.10054e+06	2.05691e+06	2.00261e+06	1.75759e+06	1.48818e+06	1.10741e+06	1.51782e+06	2.18746e+06	2.81815e+06	2.05745e+06	2.42317e+06	2.02069e+06	1.17104e+06
957	121.064	122.071	1.172	2.84888e+07	2.92351e+07	2.83655e+07	2.83666e+07	2.97915e+07	3.29667e+07	3.38937e+07	2.69342e+07	3.12048e+07	3.05685e+07	3.30701e+07	3.35619e+07	3.29696e+07	2.95308e+07	3.5278e+07
958	121.064	122.071	0.832	5.00649e+07	8.21528e+07	4.40251e+07	1.06536e+08	4.81541e+07	4.8096e+07	1.13585e+08	7.82135e+07	4.52093e+07	8.70024e+07	1.31654e+08	1.65695e+08	3.8393e+07	7.46969e+07	1.04574e+08
959	121.064	122.071	0.979	6.12432e+06	4.25706e+06	1.06047e+07	1.56599e+07	4.04463e+06	3.31424e+06	1.96078e+07	4.23284e+06	2.69162e+06	4.92454e+06	6.27852e+07	4.12808e+06	4.3596e+06	3.59354e+06	8.24744e+06
960	121.076	122.084	3.62	2.33083e+06	778538	2.35189e+06	2.80281e+06	1.01801e+06	1.94443e+06	2.11439e+06	1.32517e+06	1.32594e+06	2.7502e+06	2.60824e+06	1.48399e+06	1.17025e+06	1.47609e+06	2.14444e+06
961	121.089	122.096	1.178	3.35507e+06	2.6773e+06	3.19814e+06	1.22731e+06	1.42228e+06	1.72487e+06	2.16358e+06	1.39493e+06	4.56858e+06	2.35168e+06	6.34755e+06	2.25419e+06	1.7699e+06	1.81684e+06	1.63484e+06
962	121.494	122.501	5.813	2.41383e+06	2.06957e+06	2.27653e+06	2.33452e+06	2.29544e+06	2.30664e+06	2.44762e+06	2.6838e+06	2.45911e+06	2.13907e+06	2.12883e+06	1.98682e+06	2.26996e+06	2.08261e+06	2.01656e+06
963	121.956	154.99	14.552	1.75658e+08	1.62236e+08	1.22872e+08	1.07175e+08	1.41177e+08	1.1845e+08	7.59646e+07	1.40837e+08	1.45655e+08	1.4613e+08	1.34663e+08	1.43328e+08	1.24812e+08	1.43521e+08	1.27531e+08
964	121.957	122.964	14.554	7.24168e+06	8.52704e+06	6.59692e+06	5.73957e+06	7.19588e+06	6.7614e+06	7.08277e+06	7.15938e+06	6.2989e+06	7.05732e+06	8.39935e+06	6.53452e+06	6.81845e+06	6.28259e+06	6.39094e+06
965	122	123.008	1.176	2.44799e+06	5.44841e+06	2.48842e+06	2.22591e+06	5.06389e+06	5.19799e+06	8.00549e+06	2.24624e+06	3.49881e+06	5.40947e+06	6.65372e+06	3.06332e+06	4.71299e+06	6.87315e+06	5.62467e+06
966	122.006	123.014	5.814	2.55535e+07	2.64186e+07	2.70329e+07	1.77853e+07	2.98246e+07	2.74814e+07	2.92763e+07	3.05538e+07	2.79055e+07	2.72032e+07	2.59925e+07	2.48964e+07	2.7455e+07	3.20612e+07	3.00508e+07
967	122.016	123.023	0.982	6.06475e+06	6.53814e+06	6.43946e+06	6.2302e+06	6.05543e+06	5.86903e+06	6.0173e+06	6.00058e+06	6.61534e+06	4.86608e+06	5.56914e+06	5.31159e+06	7.5544e+06	6.95836e+06	6.05424e+06
968	122.027	286.089	0.835	353698	559775	389177	422208	484180	386938	512105	179256	350923	424588	410525	687697	234913	298500	508932
969	122.028	123.035	0.829	655147	2.70901e+06	511100	148979	569437	129902	147064	308349	1.60923e+06	1.46665e+06	134336	151643	1.30113e+06	3.31156e+06	135761
970	122.033	123.04	14.512	2.40784e+07	2.19916e+07	2.48018e+07	2.16247e+07	2.28014e+07	2.1064e+07	2.97925e+07	2.56457e+07	2.41032e+07	2.48578e+07	2.56097e+07	2.37097e+07	2.35846e+07	2.7871e+07	2.54871e+07
971	122.037	123.044	1.2	7.33749e+08	6.74045e+08	7.16224e+08	7.84615e+08	7.40573e+08	6.86027e+08	7.24298e+08	7.03345e+08	6.98039e+08	7.2997e+08	7.49628e+08	6.37253e+08	6.92576e+08	6.51794e+08	6.67143e+08
972	122.037	123.044	5.934	7.72051e+06	7.54843e+06	7.46014e+06	1.20939e+07	1.27339e+07	9.51759e+06	3.00392e+06	2.26788e+06	1.06763e+07	5.5862e+06	5.30244e+06	1.48908e+06	5.73675e+06	5.11401e+06	4.68566e+06
973	122.037	123.044	0.84	1.42426e+08	1.41553e+08	1.33638e+08	1.81544e+08	1.71515e+08	1.38593e+08	1.54313e+08	1.41699e+08	1.48413e+08	1.47314e+08	1.51485e+08	1.39051e+08	1.36063e+08	1.20383e+08	1.59295e+08
974	122.047	262.128	1.17	2.14851e+06	1.89894e+06	1.9315e+06	1.03363e+06	1.4269e+06	2.08029e+06	1.56933e+06	1.4813e+06	1.65992e+06	2.92298e+06	2.17353e+06	4.44695e+06	1.83973e+06	2.03196e+06	1.70149e+06
975	122.047	262.128	0.832	3.36e+06	2.65198e+06	3.29462e+06	2.13805e+06	1.73675e+06	2.30328e+06	2.3025e+06	2.05848e+06	2.62506e+06	3.56269e+06	2.67786e+06	5.63844e+06	3.44291e+06	2.91683e+06	2.63294e+06
976	122.048	123.055	1.174	5.71447e+07	4.92467e+07	5.19896e+07	5.22519e+07	5.46348e+07	5.61007e+07	4.47026e+07	4.75135e+07	4.06644e+07	5.11977e+07	4.72176e+07	5.69938e+07	5.28951e+07	5.38294e+07	5.568e+07
977	122.048	123.055	0.829	1.6521e+07	1.61121e+07	1.58078e+07	1.87881e+07	1.48812e+07	1.65142e+07	1.12264e+07	9.71726e+06	1.24939e+07	2.09001e+07	1.92342e+07	2.24188e+07	2.0489e+07	1.47869e+07	1.73353e+07
978	122.06	145.049	0.834	736735	1.13794e+06	846293	1.32186e+06	692321	817764	1.50377e+06	1.06313e+06	629413	1.78284e+06	1.14563e+06	1.9539e+06	1.21102e+06	653493	1.25522e+06
979	122.06	123.068	0.833	1.14597e+06	1.15042e+06	1.03946e+06	1.29239e+06	1.2416e+06	1.12566e+06	1.29022e+06	1.40235e+06	1.16784e+06	932570	1.32853e+06	1.3765e+06	1.28249e+06	1.04248e+06	1.21441e+06
980	122.06	123.068	7.363	7.19499e+06	7.98678e+06	7.98306e+06	8.53981e+06	9.88704e+06	9.0016e+06	1.00248e+07	9.22234e+06	6.42553e+06	7.58376e+06	8.71017e+06	8.33422e+06	8.81682e+06	7.5273e+06	7.75374e+06
981	122.06	123.068	9.028	2.68489e+07	2.71265e+07	2.7426e+07	2.62042e+07	2.70442e+07	2.46784e+07	2.48419e+07	2.72175e+07	2.61603e+07	2.84191e+07	2.6214e+07	3.46523e+07	2.40522e+07	2.87444e+07	2.76361e+07
982	122.06	123.068	7.557	3.08642e+07	3.07952e+07	2.7234e+07	2.51732e+07	2.92787e+07	2.49335e+07	2.49347e+07	2.62183e+07	2.65806e+07	2.29759e+07	2.68484e+07	2.57653e+07	2.13749e+07	3.02807e+07	2.6379e+07
983	122.071	245.149	0.836	145272	374389	211898	265481	224705	305182	218647	229870	254774	425648	417614	547096	259852	245615	379245
984	122.072	123.079	2.105	6.05439e+06	6.07558e+06	6.08913e+06	3.25051e+06	1.05564e+07	1.05543e+07	2.89049e+06	1.15648e+06	1.12885e+07	1.15893e+06	2.07985e+06	3.82238e+06	8.45652e+06	6.19515e+06	4.64549e+06
985	122.072	123.079	1.51	8.93808e+06	8.33225e+06	8.59601e+06	1.92876e+06	7.08599e+06	8.47493e+06	9.5908e+06	8.26804e+06	9.64045e+06	8.20762e+06	8.77452e+06	9.09956e+06	1.51754e+07	1.03915e+07	9.85803e+06
986	122.072	123.079	0.837	6.39622e+06	6.73341e+06	6.84819e+06	8.45223e+06	4.79857e+06	6.73941e+06	7.00477e+06	4.42624e+06	5.46538e+06	1.08484e+07	1.12293e+07	8.71112e+06	5.49803e+06	7.33661e+06	8.11284e+06
987	122.072	123.079	1.175	1.20035e+07	1.12401e+07	1.24505e+07	1.07891e+07	1.25262e+07	1.41972e+07	1.51136e+07	1.03414e+07	1.31217e+07	1.24295e+07	1.80126e+07	1.49234e+07	1.39899e+07	1.18398e+07	1.22789e+07
988	122.073	164.106	0.843	688269	642191	613440	659374	807539	718582	365299	420393	601274	600128	600447	1.10666e+06	728845	680477	709464
989	122.073	123.08	1.26	2.25673e+06	1.67354e+06	2.02416e+06	1.45078e+06	1.86728e+06	1.55322e+06	1.54802e+06	3.05959e+06	2.89658e+06	2.61072e+06	1.40872e+06	2.21662e+06	645883	1.47219e+06	1.61513e+06
990	122.084	123.092	4.05	990582	1.20147e+06	1.72424e+06	2.2842e+06	328921	833212	840151	550529	858524	7.6343e+06	2.98393e+06	2.56249e+06	1.18679e+06	1.10096e+06	972206
991	122.084	123.091	1.172	1.29078e+07	1.23631e+07	1.25657e+07	1.09005e+07	8.062e+06	1.18632e+07	1.06891e+07	1.2812e+07	1.17972e+07	1.14256e+07	1.27202e+07	1.09469e+07	1.14025e+07	1.1489e+07	1.14628e+07
992	122.109	123.117	4.276	3.69872e+06	3.64604e+06	3.71508e+06	4.164e+06	3.16556e+06	4.82615e+06	4.71e+06	2.60482e+06	4.11474e+06	4.32606e+06	6.73092e+06	4.95463e+06	6.37883e+06	3.57924e+06	3.71573e+06
993	122.109	123.117	7.055	5.69497e+06	5.37895e+06	5.80469e+06	3.94063e+06	3.10769e+06	4.19877e+06	6.00283e+06	3.82302e+06	2.07756e+07	6.90778e+06	5.67226e+06	5.09013e+06	8.42775e+06	5.51285e+06	4.74858e+06
994	122.11	267.21	7.053	473621	480423	433702	237242	193891	253345	539268	430865	952211	136190	256677	262282	709422	619463	658471
995	122.933	123.941	0.777	1.30851e+06	1.77965e+06	1.72165e+06	2.51921e+06	2.55374e+06	2.45075e+06	3.8707e+06	2.40475e+06	2.15794e+06	4.59241e+06	2.02256e+06	3.76769e+06	2.27506e+06	1.43365e+06	2.04971e+06
996	122.947	123.955	14.562	8.00009e+06	1.00694e+07	9.27221e+06	1.03854e+07	1.08351e+07	1.039e+07	1.00373e+07	1.09968e+07	1.09273e+07	1.01513e+07	1.0851e+07	1.07205e+07	1.06107e+07	8.02021e+06	1.03513e+07
997	122.948	246.904	14.546	559604	465424	1.15165e+06	1.94353e+06	2.29143e+06	1.99718e+06	2.50219e+06	573343	1.97501e+06	493231	1.81352e+06	1.78607e+06	1.97399e+06	1.8632e+06	1.07697e+07
998	122.957	123.964	14.443	1.88285e+06	1.14933e+06	2.4855e+06	1.50779e+06	761836	1.2852e+06	2.92923e+06	2.41546e+06	680845	1.07442e+07	872668	1.08417e+06	4.2111e+06	4.23473e+06	192569
999	122.976	145.966	1.395	983523	960398	1.16605e+06	301927	659141	694342	1.04008e+06	1.216e+06	579259	1.5e+06	675537	1.31007e+06	419860	1.01257e+06	1.23501e+06
1000	122.977	123.984	1.017	3.86037e+06	4.8951e+06	3.96152e+06	2.09948e+06	1.44293e+06	2.26061e+06	3.78376e+06	2.3099e+06	1.71658e+06	6.06915e+06	3.05022e+06	4.5543e+06	2.29365e+06	4.21372e+06	2.73017e+06
1001	122.977	123.984	1.386	664964	432946	514550	120212	109373	283481	676390	335370	105810	1.06364e+06	445307	1.7978e+06	103022	317793	862633
1002	123.014	124.021	7.007	4.52267e+07	5.13642e+07	4.66103e+07	5.32316e+07	4.73931e+07	4.78604e+07	5.04505e+07	5.14314e+07	5.08881e+07	5.12685e+07	4.86124e+07	4.83975e+07	4.71196e+07	2.70227e+07	4.53825e+07
1003	123.014	124.021	5.817	4.02987e+07	4.19794e+07	4.21322e+07	4.29754e+07	3.81206e+07	4.43903e+07	4.49974e+07	4.7317e+07	4.35012e+07	4.23577e+07	3.80306e+07	4.41958e+07	3.64329e+07	4.08289e+07	3.94927e+07
1004	123.014	124.021	6.598	2.61418e+08	2.93545e+08	2.68981e+08	3.05443e+08	2.80336e+08	2.87791e+08	2.83052e+08	2.97248e+08	2.79083e+08	2.87666e+08	2.74661e+08	2.82667e+08	2.80511e+08	2.78094e+08	2.40423e+08
1005	123.014	124.021	8.025	2.45047e+07	2.94638e+07	2.51515e+07	2.9803e+07	2.82517e+07	2.49506e+07	2.52185e+07	2.94412e+07	2.06102e+07	2.78176e+07	2.66919e+07	2.66619e+07	2.75243e+07	2.63631e+07	2.43829e+07
1006	123.022	124.029	6.572	4.96962e+06	3.4436e+06	3.03345e+06	4.98196e+06	1.61768e+06	4.05777e+06	5.10829e+06	4.8641e+06	1.23424e+06	2.33613e+06	4.63122e+06	3.50051e+06	2.35826e+06	1.69532e+06	1.53661e+06
1007	123.024	124.032	0.895	240068	869370	757828	101325	1.53371e+06	93036.8	2.43395e+06	117275	1.13438e+06	2.88462e+06	4.55853e+06	112305	100119	4.0231e+06	87802.8
1008	123.029	124.037	0.804	2.50224e+06	2.5096e+06	2.37924e+06	3.56937e+06	2.91418e+06	2.53975e+06	2.20293e+06	2.69488e+06	3.53e+06	1.96127e+06	2.78876e+06	1.66817e+06	2.86927e+06	2.25638e+06	1.85276e+06
1009	123.032	124.039	1.169	3.58769e+08	3.2482e+08	3.53871e+08	2.90001e+08	2.26587e+08	3.51927e+08	4.59249e+08	3.04054e+08	1.56293e+08	4.78375e+08	4.02091e+08	4.7517e+08	2.85794e+08	3.10591e+08	3.76952e+08
1010	123.032	124.039	0.893	2.54583e+08	2.2732e+08	2.36411e+08	1.72813e+08	1.52187e+08	2.23753e+08	2.92289e+08	2.25996e+08	1.31545e+08	3.73436e+08	2.69285e+08	3.57924e+08	2.03472e+08	2.47579e+08	2.29545e+08
1011	123.039	124.046	0.905	1.0735e+07	1.22787e+07	1.10095e+07	3.81023e+06	2.33731e+06	6.54519e+06	5.38744e+06	2.47698e+06	1.41183e+06	1.10226e+07	1.22434e+07	1.38274e+07	2.50152e+06	5.2862e+06	9.15604e+06
1012	123.068	124.075	3.272	1.97242e+06	1.97787e+06	2.09528e+06	3.16985e+06	959946	1.05051e+07	661172	349838	726972	1.89108e+06	2.16898e+06	3.782e+06	879245	721895	794301
1013	123.068	124.075	8.283	3.26247e+06	3.26442e+06	2.84787e+06	2.38228e+06	1.975e+06	1.7744e+06	2.7286e+06	823731	3.11846e+06	3.36566e+06	4.12188e+06	2.77569e+06	3.79028e+06	2.64096e+06	2.18751e+06
1014	123.068	124.075	7.559	1.60296e+06	1.31671e+06	1.55825e+06	1.51184e+06	1.49047e+06	1.64358e+06	1.82119e+06	1.6953e+06	1.7457e+06	1.59058e+06	1.57707e+06	1.31454e+06	1.27477e+06	2.12165e+06	1.74067e+06
1015	123.068	124.075	2.711	4.15907e+06	3.15251e+06	4.35568e+06	3.57695e+06	3.16519e+06	5.38218e+06	4.07296e+06	2.65342e+06	2.64433e+06	5.02702e+06	4.62897e+06	6.78121e+06	3.64494e+06	4.14846e+06	5.32523e+06
1016	123.068	124.075	1.169	6.02706e+07	6.2554e+07	6.22528e+07	6.21693e+07	6.04925e+07	6.70475e+07	6.37919e+07	6.89912e+07	6.21419e+07	6.29714e+07	5.98753e+07	5.96292e+07	6.53823e+07	5.54001e+07	5.66452e+07
1017	123.068	124.075	0.836	2.13086e+07	2.05221e+07	2.32211e+07	2.68816e+07	2.55393e+07	2.29923e+07	2.17979e+07	2.01497e+07	2.14853e+07	2.62409e+07	2.33802e+07	2.39584e+07	2.28933e+07	2.15591e+07	2.22773e+07
1018	123.079	124.087	14.468	1.38119e+07	1.41768e+07	1.40826e+07	1.54943e+07	1.85847e+07	1.25013e+07	1.59415e+07	1.70051e+07	1.40911e+07	1.69774e+07	2.02382e+07	1.29466e+07	1.34565e+07	2.69328e+07	1.68026e+07
1019	123.079	124.087	2.942	704984	824033	716363	379998	1.0704e+06	959814	699478	427524	879152	519115	722123	523980	2.60665e+06	1.22943e+06	890512
1020	123.08	124.087	1.506	8.73357e+06	9.00589e+06	9.38298e+06	2.58289e+06	8.47744e+06	8.38547e+06	9.67812e+06	9.67424e+06	9.65332e+06	8.25785e+06	8.11222e+06	6.90973e+06	1.30932e+07	1.09167e+07	8.76666e+06
1021	123.08	124.087	1.173	2.49195e+06	2.10501e+06	2.47934e+06	3.36601e+06	2.07519e+06	3.05627e+06	2.30842e+06	1.59005e+06	1.5389e+06	3.74812e+06	3.34293e+06	3.81557e+06	2.27909e+06	1.78346e+06	1.75374e+06
1022	123.08	124.087	0.837	4.62743e+06	3.75341e+06	4.29345e+06	4.14711e+06	3.00386e+06	4.40948e+06	3.99451e+06	3.73767e+06	3.24013e+06	4.5364e+06	5.63614e+06	4.59311e+06	4.31121e+06	4.09698e+06	4.28746e+06
1023	123.08	107.061	14.471	249970	279164	276929	336886	249793	277516	315675	249794	384437	253722	425492	299060	469938	396781	225894
1024	123.105	124.112	0.832	1.30185e+06	1.4141e+06	1.22452e+06	698104	688388	811392	453034	560772	790246	2.10726e+06	1.06751e+06	1.16128e+06	1.81814e+06	1.50884e+06	1.32179e+06
1025	123.507	124.515	4.366	2.02883e+06	1.83987e+06	1.911e+06	4.10379e+06	876536	2.03293e+06	1.61626e+06	771143	767315	3.66997e+06	2.69634e+06	2.61106e+06	1.35389e+06	1.18152e+06	1.07901e+06
1026	123.949	124.956	14.572	9.10723e+06	1.089e+07	9.29644e+06	7.5427e+06	8.09058e+06	3.8793e+06	8.5399e+06	9.51088e+06	8.65136e+06	9.53316e+06	9.96707e+06	9.53455e+06	9.671e+06	1.09121e+07	8.76508e+06
1027	123.949	124.956	8.096	476197	871600	735302	277659	1.05011e+06	693172	846830	560655	343491	953386	1.03489e+06	1.07412e+06	838529	2.24736e+06	4.95408e+06
1028	123.957	124.964	14.551	2.5594e+07	2.35302e+07	2.53567e+07	1.83166e+07	2.29986e+07	1.64323e+07	2.32623e+07	1.8006e+07	2.05893e+07	2.33882e+07	1.98913e+07	1.88354e+07	2.04344e+07	2.22329e+07	2.29763e+07
1029	123.961	124.968	3.786	933546	929429	830703	459465	230975	1.28793e+06	794598	505307	698788	1.26867e+06	1.11188e+06	2.0068e+06	733495	792526	695901
1030	123.983	124.991	8.936	558467	600511	581408	755863	626853	650581	710019	647452	623492	581205	718314	712545	565344	546657	906095
1031	123.984	146.973	8.947	253618	641991	564817	707617	774555	530251	744037	239343	156706	333205	643560	282330	440129	260426	589339
1032	123.992	125	6.593	1.36244e+06	1.87019e+06	1.43659e+06	1.85746e+06	2.09996e+06	3.02951e+06	1.76526e+06	1.34142e+06	1.73888e+06	1.58721e+06	1.50956e+06	1.62308e+06	1.46465e+06	1.02577e+06	1.24988e+06
1033	123.998	125.005	5.373	9.79529e+06	9.04234e+06	9.42569e+06	9.64344e+06	1.06158e+07	8.49584e+06	1.14149e+07	1.00374e+07	8.76794e+06	9.50962e+06	8.8175e+06	8.11429e+06	9.0176e+06	9.89635e+06	9.94165e+06
1034	124.029	125.036	0.887	810381	970499	836037	629804	616833	768534	1.37475e+06	583460	472000	1.01599e+06	1.01839e+06	1.11169e+06	534487	611835	405990
1035	124.03	125.038	14.509	3.9657e+06	3.26056e+06	4.04836e+06	3.75513e+06	4.5666e+06	3.22291e+06	3.26745e+06	4.29423e+06	3.79612e+06	3.799e+06	4.24074e+06	3.6531e+06	3.66982e+06	5.13168e+06	3.68664e+06
1036	124.034	125.042	4.085	1.28611e+06	1.16196e+06	1.27254e+06	1.22824e+06	1.35575e+06	1.43282e+06	1.23855e+06	1.42807e+06	1.3059e+06	1.30382e+06	1.4354e+06	1.36834e+06	1.35995e+06	1.14435e+06	1.11761e+06
1037	124.035	125.042	0.892	1.42091e+07	1.63277e+07	1.38011e+07	1.09557e+07	8.58614e+06	1.43107e+07	1.89951e+07	1.45776e+07	7.51722e+06	1.96524e+07	2.15147e+07	1.92337e+07	1.5551e+07	1.27816e+07	1.34777e+07
1038	124.035	125.042	1.168	2.17382e+07	1.92809e+07	2.24298e+07	1.93806e+07	1.58947e+07	2.19556e+07	3.0192e+07	1.96136e+07	1.08953e+07	3.01259e+07	2.54726e+07	2.94716e+07	1.92767e+07	1.89494e+07	2.36167e+07
1039	124.052	125.06	4.561	6.26002e+06	9.23335e+06	6.00634e+06	9.55008e+06	5.64794e+06	9.93254e+06	6.4482e+06	4.45114e+06	9.7715e+06	9.28774e+06	9.75185e+06	7.63634e+06	7.01618e+06	6.05089e+06	8.9915e+06
1040	124.064	125.071	1.171	1.02055e+07	1.06976e+07	1.04512e+07	1.18539e+07	9.29294e+06	1.03622e+07	9.45255e+06	8.23271e+06	9.84818e+06	1.199e+07	1.25624e+07	1.48591e+07	1.04211e+07	9.73791e+06	1.01547e+07
1041	124.064	125.071	0.832	1.23929e+07	1.611e+07	1.21476e+07	1.33286e+07	1.08215e+07	1.22141e+07	1.19418e+07	7.62151e+06	1.20675e+07	1.72605e+07	1.83438e+07	1.87839e+07	1.46074e+07	1.19916e+07	1.12983e+07
1042	124.072	125.079	0.838	577914	494914	544176	799979	722628	631747	598189	560516	695853	672660	376022	691766	752250	634037	677530
1043	124.073	287.109	0.841	397065	1.0005e+06	385560	229347	483639	1.17861e+06	1.08688e+06	348135	1.0217e+06	1.43026e+06	715842	383418	890667	516050	981854
1044	124.089	125.096	7.068	1.24673e+07	1.29022e+07	1.14194e+07	9.51777e+06	1.20169e+07	1.022e+07	1.07875e+07	1.06507e+07	1.26065e+07	9.39188e+06	1.11263e+07	1.93486e+07	1.20319e+07	1.29809e+07	1.12188e+07
1045	124.1	125.107	1.166	1.49306e+06	1.16655e+06	1.55212e+06	2.93228e+06	1.80541e+06	1.84624e+06	1.48681e+06	1.07528e+06	1.30809e+06	1.34436e+06	1.60145e+06	2.11402e+06	1.1718e+06	1.28722e+06	1.12507e+06
1046	124.532	125.54	3.431	3.26416e+06	3.38831e+06	3.092e+06	3.32684e+06	2.9855e+06	3.59202e+06	3.62168e+06	3.69516e+06	4.04943e+06	3.13411e+06	3.30671e+06	2.87928e+06	3.97957e+06	2.83474e+06	3.14445e+06
1047	124.94	125.947	14.514	1.82507e+06	2.26356e+06	2.32203e+06	2.57697e+06	2.67961e+06	1.88763e+06	2.81767e+06	2.22383e+06	2.6961e+06	1.93323e+06	2.62962e+06	2.29652e+06	1.64999e+06	1.90949e+06	2.31352e+06
1048	124.957	125.964	14.615	7.51236e+06	8.57949e+06	8.20986e+06	6.59457e+06	6.1282e+06	6.36243e+06	6.31017e+06	6.73287e+06	7.57106e+06	1.03875e+07	9.47989e+06	9.06696e+06	7.27648e+06	9.45451e+06	1.3713e+07
1049	124.979	125.986	6.606	7.23836e+06	1.87575e+07	1.35291e+07	1.52372e+07	7.9494e+06	8.61127e+06	8.37988e+06	2.54332e+07	1.65676e+07	8.51386e+06	8.74674e+06	7.68922e+06	8.4127e+06	7.92913e+06	6.40473e+06
1050	124.979	125.986	14.529	2.14405e+08	1.77053e+08	2.00327e+08	1.71679e+08	1.81008e+08	1.8761e+08	1.74746e+08	1.85264e+08	1.78939e+08	1.71797e+08	1.76701e+08	1.80668e+08	1.68946e+08	1.98993e+08	1.9027e+08
1051	124.986	125.993	14.534	102503	106344	101302	7.26001e+06	103251	5.87146e+06	110828	113791	108279	112241	5.70213e+06	107384	3.45866e+06	98373.6	6.6573e+06
1052	125.016	126.024	14.541	67967.5	192002	376204	621310	413765	76565.5	515374	75452.5	780638	674212	71818	569828	568015	233745	476057
1053	125.017	126.024	14.534	2.61148e+06	2.9788e+06	2.54634e+06	3.39483e+06	3.15297e+06	3.18569e+06	2.32538e+06	2.89141e+06	3.21729e+06	2.63565e+06	2.30603e+06	2.43791e+06	2.63485e+06	2.35525e+06	3.15131e+06
1054	125.022	126.03	1.167	3.23756e+06	3.50694e+06	3.29408e+06	3.15775e+06	1.6274e+06	3.26179e+06	3.41771e+06	3.66326e+06	3.96003e+06	2.80158e+06	4.10198e+06	3.52174e+06	6.47804e+06	6.98439e+06	7.67933e+06
1055	125.022	126.03	0.841	1.70403e+06	1.19787e+06	1.7442e+06	1.34516e+06	581316	750364	1.07102e+06	493274	1.27321e+06	2.58731e+06	1.5682e+06	3.20851e+06	1.44692e+06	1.84576e+06	2.0217e+06
1056	125.023	268.08	0.844	302243	220719	333945	307073	163589	266873	249223	128009	124970	268642	434485	321430	237994	317644	296033
1057	125.046	268.126	0.838	1.05746e+06	1.13334e+06	935137	2.55873e+06	1.20388e+06	1.03083e+06	1.33761e+06	1.01141e+06	1.28203e+06	1.32254e+06	1.54615e+06	1.50362e+06	1.28878e+06	950984	1.19822e+06
1058	125.047	126.055	1.172	1.78776e+07	1.93168e+07	1.78468e+07	1.7198e+07	1.51118e+07	1.98191e+07	1.53543e+07	1.09268e+07	1.3164e+07	2.39484e+07	2.21393e+07	2.69123e+07	1.79348e+07	1.65022e+07	1.75272e+07
1059	125.047	126.055	0.844	2.2548e+07	2.263e+07	2.05571e+07	2.30538e+07	1.57541e+07	1.91167e+07	1.82649e+07	1.34166e+07	1.81116e+07	2.69133e+07	2.75374e+07	2.9243e+07	2.27323e+07	1.95226e+07	2.23848e+07
1060	125.059	126.066	1.169	9.21836e+06	8.87735e+06	9.99246e+06	1.34959e+07	1.06947e+07	9.69928e+06	1.08465e+07	7.92771e+06	1.16526e+07	9.10064e+06	9.97513e+06	1.06104e+07	1.06062e+07	9.55936e+06	9.84968e+06
1061	125.059	126.066	0.83	2.80023e+06	3.00577e+06	3.13177e+06	3.44527e+06	2.36701e+06	2.63114e+06	3.85929e+06	2.60133e+06	2.65001e+06	3.37311e+06	3.09581e+06	4.11053e+06	3.49474e+06	3.33963e+06	3.47332e+06
1062	125.084	126.091	8.264	1.08128e+06	1.35044e+06	1.16274e+06	906224	932504	977378	1.35937e+06	519028	1.36194e+06	1.85766e+06	1.52655e+06	1.14917e+06	1.4984e+06	1.40212e+06	855387
1063	125.084	126.091	1.168	1.17774e+07	1.13772e+07	1.21235e+07	1.43561e+07	1.17571e+07	8.83471e+06	1.05602e+07	6.19853e+06	8.29544e+06	1.84354e+07	2.09558e+07	2.02566e+07	6.77678e+06	7.6026e+06	7.17017e+06
1064	125.084	126.091	0.834	3.02298e+07	2.52786e+07	2.75803e+07	2.88683e+07	2.36602e+07	2.03065e+07	2.29675e+07	1.7269e+07	2.58098e+07	3.74242e+07	3.776e+07	3.7505e+07	2.35402e+07	1.92767e+07	2.5096e+07
1065	125.12	126.128	1.172	903250	498169	665134	950170	917403	332812	417401	462141	608246	382114	429502	422592	367238	424210	307576
1066	125.12	126.128	0.664	586202	141361	331336	1.20084e+06	82953.7	936282	1.49334e+06	1.01872e+06	83280.9	1.09522e+06	617594	1.1304e+06	912153	76413.5	81333.3
1067	125.494	126.501	3.768	883947	961398	905359	434840	427282	936396	1.05062e+06	879306	566635	1.75576e+06	1.26181e+06	1.63472e+06	864298	1.28048e+06	599148
1068	125.917	126.924	1.069	7.517e+06	6.64467e+06	7.26208e+06	3.91035e+06	5.18966e+06	8.15609e+06	7.15454e+06	6.65297e+06	6.44328e+06	6.72187e+06	5.16809e+06	7.13646e+06	6.59026e+06	6.58646e+06	7.19585e+06
1069	125.94	126.947	8.941	2.96435e+06	3.04105e+06	2.92905e+06	3.06515e+06	3.60152e+06	1.7433e+06	2.9592e+06	3.12222e+06	1.63847e+06	3.1954e+06	2.2231e+06	2.62019e+06	4.00998e+06	4.26228e+06	2.81575e+06
1070	125.959	204.98	14.539	524740	546122	507125	425959	547686	449425	566887	532818	666467	343422	496634	515781	546850	488898	505206
1071	125.96	126.967	14.554	1.41227e+07	1.35283e+07	1.34722e+07	1.15602e+07	1.4849e+07	1.43957e+07	1.13432e+07	1.63917e+07	1.19482e+07	1.39081e+07	1.50285e+07	1.33383e+07	1.42882e+07	1.22938e+07	1.38869e+07
1072	125.999	127.006	14.536	3.85656e+06	3.97481e+06	3.87129e+06	4.26965e+06	4.34978e+06	3.84602e+06	3.72101e+06	4.08939e+06	3.79249e+06	3.6129e+06	3.53152e+06	3.52585e+06	3.61147e+06	4.07878e+06	4.10015e+06
1073	125.999	127.006	3.815	6.79776e+06	6.01814e+06	6.67186e+06	4.03393e+06	2.59074e+06	5.09771e+06	5.56717e+06	4.60583e+06	3.05673e+06	1.00821e+07	8.97639e+06	1.05352e+07	5.07649e+06	4.98886e+06	6.04202e+06
1074	126.014	127.021	6.255	6.2834e+08	6.30405e+08	6.17216e+08	6.41964e+08	5.9666e+08	5.34966e+08	6.09479e+08	5.80486e+08	5.22898e+08	6.26529e+08	5.69375e+08	5.75243e+08	5.84828e+08	5.58761e+08	5.44899e+08
1075	126.023	127.031	3.237	1.07788e+06	1.0644e+06	1.10452e+06	390555	598653	266803	544098	743946	775926	1.06782e+06	581813	778182	1.20321e+06	1.39735e+06	989200
1076	126.031	270.095	0.836	749652	656707	642758	515572	584627	431231	688468	413050	649420	591894	777449	864068	748761	659414	605574
1077	126.031	127.039	1.168	6.87283e+06	1.00106e+07	8.51304e+06	5.67896e+06	5.47312e+06	7.47287e+06	6.84643e+06	6.2927e+06	7.5779e+06	1.07127e+07	1.11416e+07	1.68467e+07	8.61197e+06	7.45844e+06	1.03743e+07
1078	126.031	127.039	0.857	6.97778e+06	5.49798e+06	6.82243e+06	6.27635e+06	5.30244e+06	4.63498e+06	3.98722e+06	3.81637e+06	5.84818e+06	5.64087e+06	4.87779e+06	6.51315e+06	6.00215e+06	5.12745e+06	4.82437e+06
1079	126.032	127.039	3.204	2.37621e+06	2.16704e+06	2.34798e+06	3.83445e+06	3.84314e+06	2.98769e+06	1.05235e+06	735019	1.27572e+06	4.49614e+06	8.11866e+06	1.8994e+06	1.75967e+06	3.76615e+06	5.91038e+06
1080	126.032	127.039	0.65	1.98887e+06	4.97617e+06	1.95924e+06	7.06697e+06	887495	1.18251e+06	2.22507e+06	1.8217e+06	954568	1.65027e+06	1.25125e+06	6.2757e+06	1.11902e+06	5.87049e+06	4.54261e+06
1081	126.032	127.039	2.99	1.24454e+07	1.04379e+07	1.23e+07	6.95415e+06	5.19822e+06	8.92249e+06	1.35297e+07	6.99824e+06	5.76846e+06	1.23326e+07	1.41298e+07	1.39107e+07	1.42805e+07	1.11009e+07	8.67234e+06
1082	126.032	127.039	1.913	1.99286e+06	1.62922e+06	1.66664e+06	1.32071e+06	1.295e+06	1.8931e+06	1.20161e+06	1.84407e+06	1.67356e+06	1.43937e+06	1.18932e+06	1.88862e+06	1.86414e+06	1.46665e+06	1.32965e+06
1083	126.033	294.099	1.166	132964	389539	228825	134009	330517	149857	196868	197953	326762	738253	193637	581388	156494	353088	383385
1084	126.042	275.073	0.835	1.83965e+06	1.81202e+06	1.75013e+06	1.55445e+06	1.7666e+06	1.71719e+06	1.85606e+06	1.08592e+06	1.98219e+06	2.26183e+06	1.85437e+06	2.48486e+06	2.13432e+06	1.85844e+06	2.31432e+06
1085	126.043	127.05	0.836	5.86358e+06	6.58972e+06	5.91874e+06	9.45469e+06	5.43098e+06	5.33363e+06	6.33533e+06	5.14077e+06	5.5191e+06	7.4898e+06	6.5113e+06	7.92636e+06	6.04906e+06	5.24247e+06	6.18182e+06
1086	126.043	127.05	2.404	8.11449e+06	6.49443e+06	7.38668e+06	8.53591e+06	5.8409e+06	6.16817e+06	5.55116e+06	4.49856e+06	3.79111e+06	8.10357e+06	9.59008e+06	1.00312e+07	7.99569e+06	8.45035e+06	7.18329e+06
1087	126.043	127.05	1.548	6.80787e+06	6.18818e+06	6.35484e+06	4.09836e+06	3.90789e+06	3.18089e+06	5.86326e+06	3.4898e+06	7.08162e+06	7.40059e+06	5.39827e+06	1.00998e+07	9.58616e+06	6.99846e+06	1.02048e+07
1088	126.043	110.024	0.844	1.18084e+06	1.50355e+06	1.40957e+06	2.18472e+06	1.30923e+06	987339	1.74432e+06	1.19981e+06	1.24983e+06	1.66628e+06	1.51358e+06	1.29136e+06	1.4307e+06	1.14873e+06	1.19413e+06
1089	126.047	127.054	3.202	3.89639e+08	3.89838e+08	3.70066e+08	5.05714e+08	5.0958e+08	3.58262e+08	3.65848e+08	3.91171e+08	5.10628e+08	3.07868e+08	3.57389e+08	3.25963e+08	3.11427e+08	2.84922e+08	3.26783e+08
1090	126.067	253.14	7.073	318586	239130	336188	368878	297879	363492	190084	464784	300108	366463	505469	420289	275127	170897	329886
1091	126.068	127.075	7.051	1.8398e+06	1.66572e+06	3.27278e+06	1.16969e+06	1.29872e+06	847373	5.37039e+06	1.88734e+06	3.8512e+06	980598	1.44045e+06	1.02959e+06	3.03761e+06	3.44283e+06	2.41858e+06
1092	126.079	127.086	0.846	1.3294e+07	1.42433e+07	1.37458e+07	1.47316e+07	9.9501e+06	1.23723e+07	1.33637e+07	9.00735e+06	1.25784e+07	1.78484e+07	1.78054e+07	1.83198e+07	1.48936e+07	1.29174e+07	1.40781e+07
1093	126.079	127.086	1.177	4.17881e+06	4.67238e+06	4.473e+06	6.20933e+06	4.0091e+06	3.5706e+06	3.79448e+06	2.59915e+06	5.3948e+06	5.08457e+06	4.04503e+06	5.0215e+06	3.07774e+06	4.23666e+06	3.95079e+06
1094	126.513	127.52	3.685	4.09761e+06	3.93724e+06	3.94609e+06	2.60832e+06	1.69581e+06	3.55479e+06	3.98631e+06	3.19549e+06	2.6506e+06	4.0979e+06	4.28023e+06	5.09535e+06	3.28954e+06	3.61746e+06	4.10895e+06
1095	126.972	127.979	14.568	8.27039e+06	1.10727e+07	7.62792e+06	5.41037e+06	5.69842e+06	4.94598e+06	6.41062e+06	5.27609e+06	5.72712e+06	6.61871e+06	7.95161e+06	5.80486e+06	5.56704e+06	5.69001e+06	4.89072e+06
1096	126.982	127.989	14.57	1.78758e+06	2.32627e+06	2.04724e+06	1.6419e+06	1.74114e+06	1.79782e+06	1.83775e+06	1.78036e+06	1.98531e+06	1.82296e+06	2.07618e+06	1.94111e+06	1.66259e+06	1.81329e+06	2.31681e+06
1097	127.009	128.016	0.844	744875	658324	572425	809812	328941	536427	529464	333079	564278	1.02629e+06	830548	1.0202e+06	520698	344881	796124
1098	127.012	128.019	6.614	1.94988e+06	3.24466e+06	2.5277e+06	3.10703e+06	3.47615e+06	4.01782e+06	3.89149e+06	2.63397e+06	3.45057e+06	3.62846e+06	2.43329e+06	3.6084e+06	2.17627e+06	1.96776e+06	3.29494e+06
1099	127.027	128.034	0.847	904610	793812	994162	1.07556e+06	473090	474703	1.0603e+06	662011	579347	955842	1.29168e+06	1.30751e+06	794027	649677	1.15395e+06
1100	127.038	128.045	1.17	1.48677e+08	1.59342e+08	1.50761e+08	9.56009e+07	4.21893e+07	1.13624e+08	2.05871e+08	1.29325e+08	4.33414e+07	2.4526e+08	1.48203e+08	2.52141e+08	1.75912e+08	1.67793e+08	2.14207e+08
1101	127.038	128.045	1.445	3.9847e+07	2.79559e+07	3.86379e+07	2.81796e+07	6.08477e+06	1.71797e+07	4.23122e+07	2.15996e+07	6.37685e+06	5.92018e+07	4.89998e+07	6.43143e+07	2.15739e+07	2.69402e+07	3.36316e+07
1102	127.038	128.045	0.85	2.44786e+07	3.5176e+07	3.02218e+07	1.6166e+07	1.56921e+07	2.98632e+07	5.06323e+07	2.34111e+07	1.66568e+07	6.25978e+07	3.5875e+07	6.00605e+07	2.78777e+07	3.54106e+07	4.61907e+07
1103	127.039	272.112	1.174	418165	667550	628598	633435	142261	538162	951260	162700	132134	1.04435e+06	875124	840990	750525	558181	364662
1104	127.042	128.049	3.201	2.62944e+07	2.83887e+07	2.63158e+07	3.41094e+07	3.74761e+07	2.63844e+07	2.58249e+07	2.63456e+07	3.47879e+07	2.3121e+07	3.01735e+07	2.51741e+07	2.27278e+07	2.18762e+07	2.49471e+07
1105	127.042	128.049	3.626	1.05953e+06	1.2241e+06	1.19776e+06	1.43805e+06	988392	1.05765e+06	862678	715959	658690	1.13126e+06	2.69824e+06	2.02463e+06	1.50207e+06	1.1376e+06	845794
1106	127.042	128.049	4.367	2.69862e+07	2.82302e+07	2.72918e+07	5.64073e+07	5.96425e+06	2.62721e+07	2.35124e+07	1.19405e+07	7.87264e+06	7.13094e+07	4.30345e+07	3.88112e+07	7.51578e+06	1.55542e+07	2.63734e+07
1107	127.042	128.049	4.697	2.05293e+07	1.94149e+07	2.00947e+07	9.23144e+06	2.27016e+07	1.35651e+07	1.83663e+07	1.64022e+07	1.11149e+07	2.75805e+07	2.68223e+07	3.28743e+07	3.40657e+07	2.4203e+07	1.42794e+07
1108	127.042	128.049	4.26	1.25581e+07	1.2124e+07	1.25043e+07	6.42716e+06	1.18891e+07	1.12867e+07	1.49555e+07	1.15135e+07	1.57502e+07	9.6994e+06	2.12016e+07	1.49627e+07	2.03787e+07	1.42483e+07	1.08311e+07
1109	127.063	128.07	1.172	2.04355e+07	2.24566e+07	2.10215e+07	2.26484e+07	1.42313e+07	2.0459e+07	2.10112e+07	1.30894e+07	1.90968e+07	2.40881e+07	3.02676e+07	3.06679e+07	1.96393e+07	2.37834e+07	2.01067e+07
1110	127.063	128.07	0.841	2.85169e+07	2.85225e+07	2.96165e+07	2.34741e+07	2.44792e+07	2.76895e+07	2.6137e+07	2.08036e+07	2.79507e+07	3.4902e+07	3.54708e+07	3.86372e+07	3.18884e+07	3.05448e+07	2.99883e+07
1111	127.063	128.07	0.659	9.1678e+06	9.11807e+06	9.63556e+06	9.04414e+06	8.36554e+06	9.08679e+06	8.93905e+06	7.91827e+06	1.08958e+07	9.2888e+06	8.09934e+06	8.94262e+06	1.02639e+07	8.89204e+06	8.56865e+06
1112	127.075	128.082	0.836	4.01929e+07	5.89165e+07	4.44918e+07	5.6805e+07	4.0457e+07	3.60663e+07	5.66595e+07	4.06322e+07	5.77615e+07	6.21446e+07	6.15942e+07	5.19544e+07	5.43253e+07	5.25481e+07	3.63572e+07
1113	127.099	128.107	0.83	2.51498e+07	2.36558e+07	2.35017e+07	2.17138e+07	3.04236e+07	2.00393e+07	1.69661e+07	1.07438e+07	1.85962e+07	2.76795e+07	4.25323e+07	2.865e+07	1.83198e+07	2.20614e+07	2.88037e+07
1114	127.099	128.107	1.169	9.40898e+06	9.62883e+06	9.05474e+06	9.73246e+06	1.05398e+07	8.81043e+06	9.08741e+06	5.10864e+06	7.61131e+06	1.09646e+07	1.36909e+07	1.41082e+07	8.3181e+06	8.74883e+06	1.10424e+07
1115	127.1	128.107	1.802	4.23964e+07	5.5304e+06	4.22334e+07	4.02256e+07	3.64157e+07	4.12035e+07	4.19716e+07	4.89864e+07	5.81582e+07	4.28772e+07	3.8517e+07	4.31846e+07	5.59731e+07	4.24162e+07	3.78283e+07
1116	127.1	128.107	12.695	263440	400662	305179	101119	114877	64628.9	86129.3	89025.5	96664.4	107403	92220.4	93038	70596.3	124249	94803.9
1117	127.1	128.107	12.307	1.52156e+06	1.88743e+06	1.30178e+06	1.99959e+06	1.44868e+06	1.22913e+06	563914	333075	699895	2.0593e+06	1.64367e+06	1.16872e+06	531973	1.78128e+06	2.04718e+06
1118	127.1	128.107	2.974	1.78182e+06	1.70532e+06	1.65898e+06	1.91981e+06	633888	842626	4.83921e+06	1.91551e+06	242160	1.81399e+06	3.28768e+06	1.85705e+06	1.66572e+06	1.33477e+06	2.0919e+06
1119	127.1	128.107	5.153	302057	532210	316810	589058	565869	280884	1.75377e+06	154094	238769	484732	616241	552167	498632	124793	371205
1120	127.1	128.107	6.775	454333	679804	498431	1.24256e+06	683350	1.38751e+06	1.52016e+06	893223	1.46847e+06	1.20163e+06	1.07827e+06	1.1115e+06	1.2406e+06	1.54874e+06	1.76466e+06
1121	127.1	110.096	0.861	2.65902e+06	1.77242e+06	2.14573e+06	1.78003e+06	1.36021e+06	2.43831e+06	2.17564e+06	662485	1.99776e+06	2.09439e+06	2.00116e+06	2.98805e+06	2.57282e+06	3.59184e+06	2.41695e+06
1122	127.521	128.528	4.26	299557	304599	359355	231979	378578	305932	447172	328258	541693	221133	717993	323946	640745	364970	439673
1123	127.943	128.951	14.539	1.71814e+07	1.95056e+07	2.39698e+07	1.98311e+07	1.57118e+07	2.74169e+07	2.36205e+07	1.30386e+07	1.69547e+07	1.65968e+07	2.36739e+07	1.63092e+07	1.3288e+07	1.3012e+07	8.06951e+06
1124	127.943	128.951	0.396	1.87923e+06	579164	2.70461e+07	3.76348e+07	4.94165e+07	322976	1.96294e+06	587500	1.22684e+06	2.42818e+06	5.21397e+07	6.09024e+07	1.05047e+06	6.44563e+07	1.3622e+06
1125	127.955	128.963	2.273	3.02546e+07	2.17379e+07	2.69898e+07	1.79969e+07	1.12662e+07	2.67536e+07	2.63714e+07	1.56703e+07	1.13689e+07	4.60182e+07	4.19808e+07	5.60771e+07	2.00078e+07	2.37408e+07	3.10309e+07
1126	127.955	128.963	14.554	7.45539e+06	5.99674e+06	6.84402e+06	5.56767e+06	5.97631e+06	6.49841e+06	7.46257e+06	6.26483e+06	7.5274e+06	6.1338e+06	8.44895e+06	6.51026e+06	6.69015e+06	5.63911e+06	7.04755e+06
1127	127.956	128.963	6.327	805525	887777	705387	623080	574095	1.12413e+06	727443	510236	525167	2.98394e+06	2.5469e+06	2.30745e+06	857358	1.06188e+06	2.27127e+06
1128	127.978	128.986	1.203	3.20139e+06	2.78905e+06	2.28775e+06	1.65616e+06	929182	1.8797e+06	3.97367e+06	1.70787e+06	383177	4.33543e+06	2.79365e+06	883517	1.28429e+06	2.58598e+06	1.93288e+06
1129	127.979	128.986	0.997	3.93712e+06	3.81548e+06	3.96452e+06	2.15996e+06	1.56284e+06	3.47359e+06	5.37327e+06	3.45045e+06	1.45231e+06	6.40308e+06	4.44566e+06	6.7718e+06	2.45706e+06	3.3751e+06	4.23392e+06
1130	127.979	150.968	1.31	1.71418e+07	1.68764e+07	1.70507e+07	1.05011e+07	7.03816e+06	1.43605e+07	1.77992e+07	1.36962e+07	6.98394e+06	2.18358e+07	1.82195e+07	2.6328e+07	9.99654e+06	1.67349e+07	1.88793e+07
1131	127.992	129	1.484	906882	810451	751461	280959	92233.5	798090	1.29882e+06	1.26244e+06	75126.3	639716	788164	996971	1.06443e+06	1.13781e+06	1.29413e+06
1132	128.013	129.02	14.509	1.98436e+06	1.89728e+06	1.98462e+06	1.72187e+06	1.73416e+06	1.5638e+06	1.70454e+06	2.04058e+06	1.78619e+06	1.82543e+06	1.91425e+06	1.82908e+06	2.05671e+06	1.80834e+06	2.21614e+06
1133	128.032	129.039	3.816	1.93686e+06	1.91225e+06	1.89664e+06	1.25734e+06	679783	1.5714e+06	2.03834e+06	1.2561e+06	997421	2.62826e+06	2.45408e+06	3.36168e+06	1.48653e+06	1.46691e+06	1.87236e+06
1134	128.047	129.054	8.939	5.43691e+07	5.15337e+07	5.39735e+07	5.34253e+07	6.08224e+07	4.89679e+07	5.75612e+07	5.43004e+07	5.94654e+07	5.68662e+07	5.09164e+07	3.82969e+07	5.58823e+07	5.44592e+07	5.29806e+07
1135	128.049	192.065	4.371	1.29276e+06	1.35199e+06	1.24632e+06	1.82583e+06	4.1221e+06	1.20943e+06	1.11161e+06	352741	4.54822e+06	5.0621e+06	1.78821e+06	1.82153e+06	6.37107e+06	1.06903e+06	1.13611e+06
1136	128.05	129.057	4.373	447786	495819	474227	804469	120903	410564	431508	180369	191694	1.03184e+06	695899	738023	122501	366060	501905
1137	128.057	279.104	0.818	1.38732e+06	1.329e+06	1.43632e+06	1.21232e+06	1.34278e+06	1.33568e+06	1.1282e+06	1.14883e+06	1.37494e+06	1.31976e+06	1.49074e+06	1.56844e+06	1.50822e+06	1.42104e+06	1.13008e+06
1138	128.058	129.066	0.847	2.39053e+07	2.01214e+07	2.30853e+07	2.5364e+07	1.80223e+07	2.60296e+07	1.86077e+07	1.92344e+07	2.27099e+07	2.31665e+07	2.57322e+07	2.74364e+07	2.36613e+07	2.25444e+07	2.69009e+07
1139	128.062	129.07	9.21	2.62506e+06	2.55915e+06	2.26761e+06	2.68822e+06	2.74352e+06	2.5147e+06	2.37176e+06	3.9749e+06	2.80747e+06	2.05921e+06	2.55654e+06	3.9642e+06	2.2087e+06	3.43179e+06	2.27646e+06
1140	128.093	295.15	0.641	398138	347280	358126	260375	446738	280529	361817	385887	327917	348634	413570	533009	520116	218054	351378
1141	128.095	129.102	3.113	1.22042e+07	9.86855e+06	1.08771e+07	3.97268e+07	2.14332e+07	9.35813e+06	1.98831e+07	2.33334e+07	1.07899e+07	1.17927e+07	1.27152e+07	2.07649e+07	2.21069e+07	1.03706e+07	9.49082e+06
1142	128.095	129.102	0.829	1.09189e+07	9.4804e+06	1.15852e+07	1.55481e+07	9.54185e+06	7.75609e+06	1.1357e+07	8.23144e+06	1.0118e+07	1.2695e+07	1.29159e+07	1.43663e+07	1.04715e+07	8.63726e+06	1.09931e+07
1143	128.095	129.102	1.175	1.78707e+07	1.80175e+07	1.71458e+07	3.81374e+07	1.62393e+07	1.2801e+07	1.71164e+07	1.18788e+07	1.48723e+07	1.76743e+07	1.40194e+07	1.64294e+07	1.18573e+07	1.38349e+07	1.39495e+07
1144	128.095	129.102	0.641	8.73049e+06	7.99092e+06	8.53766e+06	1.77187e+07	7.62065e+06	5.48967e+06	8.33466e+06	7.36536e+06	7.25933e+06	8.62789e+06	5.82221e+06	6.53503e+06	7.26022e+06	5.86161e+06	7.18022e+06
1145	128.131	129.138	1.014	2.58019e+07	2.83129e+07	3.3151e+07	2.69232e+07	1.61878e+07	3.18487e+07	5.06022e+07	4.50283e+07	4.04019e+06	4.11045e+07	3.76837e+07	4.6285e+07	3.15755e+07	3.165e+07	7.27003e+07
1146	128.131	129.138	0.785	5.78569e+07	4.7263e+07	4.78533e+07	5.92887e+07	6.89522e+07	7.51347e+07	5.2882e+07	4.56315e+07	7.93331e+07	4.99878e+07	4.74911e+07	5.27351e+07	5.81869e+07	7.1884e+07	6.54479e+07
1147	128.517	129.524	7.819	2.07125e+06	1.81506e+06	1.85452e+06	778227	1.47923e+06	577695	925148	1.18209e+06	842031	1.78049e+06	1.68401e+06	1.34865e+06	1.39898e+06	2.09532e+06	2.06206e+06
1148	128.951	129.958	14.567	1.53703e+07	1.28194e+07	1.35414e+07	1.17119e+07	1.36286e+07	1.15776e+07	1.75954e+07	1.30763e+07	1.7276e+07	1.12734e+07	1.05177e+07	1.134e+07	9.18578e+06	9.20958e+06	8.17164e+06
1149	128.972	129.979	14.541	9.1542e+07	1.01824e+08	6.07535e+07	4.29081e+07	6.79909e+07	6.00897e+07	1.06121e+08	8.97187e+07	7.22179e+07	7.07435e+07	7.74156e+07	5.50651e+07	5.18763e+07	1.19407e+08	4.49004e+07
1150	129.021	130.029	0.295	7.2869e+06	289894	3.78708e+06	273491	417887	8.13228e+06	291107	301561	403276	6.88168e+06	6.04771e+06	300381	292598	505702	279323
1151	129.025	130.032	0.865	7.16393e+06	6.27879e+06	6.09587e+06	5.06703e+06	3.04688e+06	3.71687e+06	8.0903e+06	4.27106e+06	3.29702e+06	8.36115e+06	1.22305e+07	1.0173e+07	2.68133e+06	4.72449e+06	6.27013e+06
1152	129.025	130.032	1.474	3.4222e+06	2.92173e+06	3.28597e+06	3.14668e+06	547229	2.16578e+06	3.60511e+06	2.37485e+06	701524	5.85102e+06	4.98253e+06	6.16935e+06	3.24106e+06	4.54105e+06	4.45493e+06
1153	129.042	130.05	1.173	2.55984e+07	2.13962e+07	2.37605e+07	2.95183e+07	1.81245e+07	2.16845e+07	2.22793e+07	1.71479e+07	1.12245e+07	2.67308e+07	2.21089e+07	2.72451e+07	1.99564e+07	2.21901e+07	2.10627e+07
1154	129.042	130.05	0.853	7.86729e+07	7.57273e+07	7.81492e+07	8.93856e+07	6.95057e+07	7.65908e+07	7.48154e+07	7.46483e+07	7.32607e+07	7.52877e+07	6.85735e+07	7.75916e+07	7.46342e+07	6.92554e+07	7.93027e+07
1155	129.042	130.05	3.315	1.0187e+07	1.0852e+07	9.74174e+06	1.49596e+07	1.02888e+07	7.84324e+06	9.56234e+06	5.3069e+06	7.37398e+06	9.36455e+06	8.10271e+06	1.16243e+07	8.54543e+06	7.24532e+06	8.47125e+06
1156	129.058	130.065	5.174	2.64439e+07	1.35686e+07	2.10498e+07	1.49735e+07	2.52028e+06	2.19421e+07	3.67989e+07	2.96265e+07	1.2614e+06	2.64635e+07	3.84984e+07	2.31516e+07	4.47055e+06	1.18846e+07	1.0402e+07
1157	129.058	130.065	4.168	8.69959e+06	4.11851e+06	6.88766e+06	725297	498764	4.39432e+06	2.29094e+07	1.41242e+07	3.38861e+06	1.41137e+07	1.59882e+07	8.53443e+06	3.62451e+06	2.8181e+06	2.98218e+06
1158	129.058	130.065	3.894	1.51119e+07	2.29291e+07	1.7074e+07	2.23992e+06	347940	1.39111e+07	2.66423e+07	1.00765e+07	3.97885e+06	3.75096e+07	1.06239e+07	2.58671e+07	4.94937e+06	4.00697e+06	3.15423e+06
1159	129.058	130.065	5.585	2.23738e+07	1.28537e+07	1.82515e+07	1.04607e+07	5.64351e+06	1.92902e+07	1.19608e+07	1.07969e+07	2.67174e+06	3.43528e+07	2.61191e+07	2.46049e+07	4.93321e+06	9.75507e+06	1.61411e+07
1160	129.058	130.065	6.255	1.76379e+07	1.91763e+07	1.8061e+07	1.42067e+07	1.21106e+07	2.82726e+07	1.91735e+07	1.15288e+07	1.01609e+07	2.11625e+07	3.07284e+07	3.28142e+07	2.29419e+07	1.8206e+07	1.6332e+07
1161	129.058	130.065	6.073	8.92105e+06	7.98949e+06	8.85803e+06	4.11622e+06	1.62847e+06	8.86971e+06	1.94955e+07	1.35218e+07	2.03273e+06	1.50503e+07	7.63426e+06	1.51302e+07	7.83862e+06	6.6846e+06	7.1651e+06
1162	129.058	130.065	3.205	5.1641e+07	5.79984e+07	5.41031e+07	7.09512e+07	7.65445e+07	5.1529e+07	5.04126e+07	5.80709e+07	7.00124e+07	4.05755e+07	4.84551e+07	4.25902e+07	4.09727e+07	4.11105e+07	5.05746e+07
1163	129.058	130.065	5.907	8.92105e+06	7.98949e+06	8.85803e+06	6.3402e+06	7.97741e+06	3.19974e+06	1.04518e+07	1.35218e+07	604151	1.38726e+07	7.64261e+06	9.9818e+06	2.86362e+06	6.14033e+06	3.01621e+06
1164	129.07	130.077	9.573	2.93106e+06	1.61702e+06	2.34902e+06	2.57392e+06	1.73751e+06	2.1134e+06	1.83308e+06	1.62081e+06	1.93899e+06	1.62838e+06	1.96106e+06	2.09552e+06	1.70392e+06	1.60465e+06	1.9525e+06
1165	129.071	130.078	0.83	701181	861210	786952	535816	772943	803144	810004	462600	973159	497277	714513	925310	891007	739834	684179
1166	129.079	130.086	0.668	3.8715e+07	3.59968e+07	3.76041e+07	6.02847e+07	3.73453e+07	3.58254e+07	3.94974e+07	3.66826e+07	3.81713e+07	4.00209e+07	3.52093e+07	3.98364e+07	3.66507e+07	3.32887e+07	3.27054e+07
1167	129.079	130.086	3.38	1.19147e+07	1.24332e+07	1.17397e+07	6.81382e+06	5.40748e+06	1.07685e+07	1.15325e+07	5.19222e+06	7.28612e+06	1.36501e+07	1.4817e+07	1.44693e+07	1.89082e+07	6.11566e+06	1.03266e+07
1168	129.079	130.086	1.174	2.95151e+07	2.79658e+07	2.81042e+07	8.58947e+07	5.27006e+07	2.04269e+07	2.16878e+07	1.41864e+07	3.25763e+07	2.49833e+07	2.42882e+07	2.69569e+07	1.9729e+07	2.10517e+07	1.84299e+07
1169	129.079	130.086	0.837	3.98741e+07	3.89827e+07	3.92961e+07	6.28593e+07	4.12552e+07	3.95734e+07	3.5695e+07	2.12793e+07	3.51979e+07	4.67981e+07	4.63641e+07	4.98733e+07	3.80409e+07	2.73792e+07	3.67221e+07
1170	129.08	281.149	3.377	1.24568e+06	1.04725e+06	1.13185e+06	3.93744e+06	300719	620096	1.91285e+06	311933	377687	2.52851e+06	992768	1.63873e+06	729623	633092	1.05697e+06
1171	129.08	281.149	0.84	391229	469548	350835	309747	416753	723042	387544	175169	385499	357566	1.15776e+06	549712	359949	320260	452163
1172	129.09	130.097	0.771	1.37112e+08	1.38666e+08	1.36435e+08	1.57783e+08	1.62368e+08	1.67321e+08	3.40716e+07	1.50731e+08	1.20434e+08	1.33169e+08	1.61309e+08	1.43085e+08	1.45054e+08	1.30014e+08	1.45822e+08
1173	129.115	130.123	1.28	1.23422e+06	1.04139e+06	785944	422292	972918	263505	352577	304663	977923	445795	577309	428435	556526	532856	454630
1174	129.115	130.122	0.832	4.76396e+07	3.81351e+07	6.21999e+07	5.25056e+07	8.14313e+07	6.24405e+07	8.96755e+07	8.47268e+07	6.60203e+07	7.70465e+07	3.47194e+07	1.00759e+08	4.58281e+07	6.01152e+07	5.42872e+07
1175	129.152	130.159	3.683	3.16641e+06	2.788e+06	3.65955e+06	2.93902e+06	4.67482e+06	4.8971e+06	4.32558e+06	4.0091e+06	4.85145e+06	3.70704e+06	4.41332e+06	4.4091e+06	4.40942e+06	4.67365e+06	4.24079e+06
1176	129.484	130.492	14.569	613602	536129	572354	535633	483939	381565	337390	413659	521678	446378	492488	404588	595718	298073	400498
1177	129.925	130.933	14.529	2.43387e+06	2.10853e+06	2.42424e+06	2.20617e+06	2.11084e+06	2.8541e+06	2.72527e+06	2.44167e+06	2.50008e+06	2.55225e+06	2.4698e+06	2.27599e+06	2.28242e+06	2.23879e+06	2.01082e+06
1178	129.944	130.951	14.556	7.69197e+06	7.28168e+06	7.54519e+06	9.46553e+06	7.19922e+06	7.70913e+06	9.24003e+06	7.48412e+06	1.11412e+07	8.63836e+06	8.74156e+06	8.59741e+06	7.92223e+06	9.61539e+06	1.00897e+07
1179	129.951	130.958	14.56	1.09602e+07	1.02938e+07	1.07163e+07	1.05563e+07	9.66175e+06	9.75904e+06	1.12881e+07	1.05853e+07	9.39699e+06	1.04776e+07	1.08678e+07	1.01735e+07	1.11187e+07	1.00293e+07	1.02182e+07
1180	129.955	130.963	1.021	1.39273e+07	1.18527e+07	1.22225e+07	5.40043e+06	4.81038e+06	1.35852e+07	1.39445e+07	1.01528e+07	2.8623e+06	1.67432e+07	1.41143e+07	2.33767e+07	8.47237e+06	1.45936e+07	1.29912e+07
1181	129.955	130.963	1.202	3.84389e+06	2.37212e+06	3.54092e+06	1.59582e+06	2.04152e+06	3.09484e+06	2.04437e+06	1.86937e+06	1.01433e+06	4.89378e+06	3.01781e+06	5.20512e+06	2.1505e+06	2.66922e+06	3.81377e+06
1182	129.959	130.966	14.55	4.68237e+07	4.09628e+07	3.56857e+07	3.6535e+07	3.31761e+07	3.99222e+07	3.98087e+07	3.763e+07	3.02041e+07	3.90297e+07	4.35049e+07	2.85909e+07	2.6219e+07	2.86734e+07	1.79068e+07
1183	129.976	130.983	14.55	1.67856e+07	2.02232e+07	1.62351e+07	2.1175e+07	1.7133e+07	1.97335e+07	2.63707e+07	1.80985e+07	2.4908e+07	1.701e+07	2.63117e+07	1.76454e+07	2.79698e+07	1.73169e+07	2.36953e+07
1184	129.994	131.001	14.542	1.16666e+07	1.4591e+07	1.23114e+07	1.0631e+07	1.27504e+07	1.34905e+07	1.15859e+07	1.29921e+07	1.49626e+07	1.3081e+07	1.32916e+07	1.62122e+07	1.45476e+07	1.49906e+07	1.61927e+07
1185	129.994	131.001	0.947	3.33146e+07	3.28712e+07	3.33507e+07	3.4985e+07	3.52342e+07	2.70699e+07	2.82152e+07	2.45851e+07	3.71263e+07	3.19461e+07	3.28456e+07	2.8383e+07	3.42227e+07	3.14512e+07	3.07791e+07
1186	129.994	131.001	2.263	7.66886e+06	7.85077e+06	8.08915e+06	4.21357e+06	2.47268e+06	5.81131e+06	9.39981e+06	4.16405e+06	6.62391e+06	1.40147e+07	1.32535e+07	1.80083e+07	7.19808e+06	7.99597e+06	1.45267e+07
1187	130	131.008	0.781	955242	1.00217e+06	934506	815750	1.0141e+06	1.54419e+06	1.01738e+06	709311	878402	1.42089e+06	1.32095e+06	1.86035e+06	872238	758889	1.06395e+06
1188	130.03	131.038	14.533	2.284e+06	2.32804e+06	2.02106e+06	1.90756e+06	2.25626e+06	1.79763e+06	1.90219e+06	2.04093e+06	2.45891e+06	1.98247e+06	2.19135e+06	2.14079e+06	1.82219e+06	1.90529e+06	2.23763e+06
1189	130.042	131.049	2.248	8.02588e+07	8.69528e+07	8.27453e+07	1.15518e+08	8.9754e+07	8.00166e+07	9.19189e+07	9.35177e+07	7.91589e+07	9.13193e+07	8.93889e+07	9.1593e+07	9.42269e+07	7.95335e+07	7.52858e+07
1190	130.053	131.06	0.833	947864	752033	861485	761197	674909	851390	767875	474196	686273	1.49371e+06	926859	1.47352e+06	1.39614e+06	1.61066e+06	1.05865e+06
1191	130.064	324.144	3.205	137467	102316	117146	117768	118494	365919	416877	216481	123153	378356	350907	127807	218730	128773	93245.6
1192	130.065	131.073	3.199	2.62015e+06	2.83883e+06	2.69716e+06	2.73838e+06	3.8827e+06	3.25077e+06	2.65862e+06	3.32621e+06	3.79921e+06	2.50835e+06	3.13828e+06	2.75723e+06	2.73965e+06	2.1315e+06	2.60055e+06
1193	130.074	131.081	2.915	1.6198e+06	1.09793e+06	1.58194e+06	6.22876e+06	1.06766e+06	557472	1.29519e+06	1.32789e+06	1.5334e+06	1.11528e+06	891094	740060	1.12014e+06	721153	771234
1194	130.078	131.085	7.055	1.51268e+07	5.33214e+06	9.96977e+06	3.11339e+06	2.52972e+06	2.71664e+06	7.00107e+06	7.08753e+06	1.03524e+07	2.22001e+06	3.07634e+06	2.0546e+06	9.56382e+06	9.53029e+06	1.54025e+07
1195	130.922	131.929	7.538	8.84149e+06	5.33337e+06	4.98168e+06	3.36412e+06	1.40116e+07	9.51123e+06	1.12386e+06	1.03632e+07	1.24507e+07	8.89388e+06	9.01402e+06	1.22728e+07	2.36806e+06	1.94993e+06	1.18739e+07
1196	130.922	131.93	8.107	5.12934e+06	8.79445e+06	5.46319e+06	710546	2.67094e+06	4.60265e+06	5.20182e+06	4.97415e+06	3.66285e+06	371199	4.95324e+06	6.59461e+06	1.13436e+07	1.17042e+07	4.04997e+07
1197	130.922	131.93	7.273	719174	1.2626e+06	986913	769798	1.8722e+06	1.0099e+06	758050	812953	1.86547e+06	1.07174e+06	1.64198e+06	1.25698e+06	2.08039e+06	2.42788e+06	2.03647e+06
1198	130.922	131.929	14.659	2.24564e+07	2.66037e+07	2.03113e+07	1.90679e+07	2.15275e+07	3.05919e+07	2.79577e+07	3.18911e+07	1.75988e+07	2.28809e+07	2.25526e+07	2.86285e+07	3.19461e+07	3.23008e+07	9.5743e+06
1199	130.922	131.93	6.179	2.32615e+06	2.1422e+06	1.62747e+06	566487	3.38805e+06	2.08805e+06	2.55038e+06	2.56509e+06	1.8944e+06	2.27857e+06	2.30222e+06	2.48475e+06	1.49132e+06	2.42699e+07	1.7683e+06
1200	130.943	131.95	1.05	4.90093e+06	5.15378e+06	5.04652e+06	4.04483e+06	4.07189e+06	4.46497e+06	3.97081e+06	4.46099e+06	4.44648e+06	4.18749e+06	4.11862e+06	6.36234e+06	5.16877e+06	5.43252e+06	2.42864e+06
1201	130.944	131.951	14.596	1.92013e+06	2.43263e+06	1.93348e+06	2.55263e+06	2.38618e+06	1.90111e+06	1.7063e+06	1.96862e+06	1.8151e+06	1.93491e+06	1.82119e+06	2.36185e+06	1.8087e+06	2.06543e+06	2.36569e+06
1202	130.967	131.974	14.569	7.61008e+07	1.19176e+08	6.87727e+07	5.68015e+07	8.0188e+07	4.82567e+07	5.45387e+07	4.18858e+07	4.16951e+07	6.02911e+07	1.08506e+08	5.77082e+07	4.71038e+07	4.8515e+07	5.30098e+07
1203	130.995	132.003	0.768	2.44734e+07	2.34614e+07	2.45221e+07	2.6255e+07	2.9616e+07	2.11557e+07	2.43406e+07	2.77657e+07	2.90285e+07	2.22916e+07	2.51706e+07	2.34306e+07	2.71038e+07	2.55352e+07	2.40542e+07
1204	131.02	132.027	7.815	269245	532834	412587	201193	467373	242716	245258	464755	333659	514835	465442	507272	334980	434109	397682
1205	131.022	132.029	3.795	636222	762217	704511	864812	157076	945372	445348	257189	309351	1.16858e+06	911358	1.36135e+06	408265	364803	800160
1206	131.037	132.044	4.618	8.15272e+06	8.0606e+06	8.01267e+06	8.36912e+06	2.93166e+07	7.76544e+06	3.06123e+06	4.93008e+06	1.21039e+07	2.27345e+06	5.88976e+06	5.41895e+06	5.87891e+06	7.27186e+06	9.46552e+06
1207	131.037	132.044	4.368	2.87016e+07	3.03428e+07	2.73773e+07	4.06782e+07	8.19367e+06	2.68916e+07	2.39407e+07	1.07315e+07	1.10047e+07	6.24462e+07	3.9746e+07	4.1268e+07	9.36298e+06	1.9147e+07	2.58183e+07
1208	131.037	132.044	1.957	1.75276e+06	1.34817e+06	2.23801e+06	1.40706e+06	1.74193e+06	1.6076e+06	1.95402e+06	1.591e+06	1.80012e+06	1.81919e+06	1.78432e+06	1.19651e+06	1.03869e+06	890508	1.58311e+06
1209	131.037	132.044	1.602	6.80269e+06	5.20595e+06	6.24127e+06	5.8502e+06	5.60447e+06	5.67892e+06	4.33743e+06	5.11188e+06	6.33132e+06	5.3209e+06	6.09528e+06	6.21765e+06	5.27316e+06	5.70023e+06	5.3811e+06
1210	131.037	132.044	1.302	1.85425e+06	2.85543e+06	1.69676e+06	2.3992e+06	2.24481e+06	1.77767e+06	2.55006e+06	2.71265e+06	1.58613e+06	1.92314e+06	1.23094e+06	2.42461e+06	1.59978e+06	2.02159e+06	2.69216e+06
1211	131.04	114.037	0.828	3.79959e+06	4.24325e+06	3.63326e+06	4.46033e+06	2.63555e+06	4.2117e+06	4.53102e+06	3.45134e+06	3.55148e+06	5.84636e+06	4.58119e+06	3.29012e+06	3.31164e+06	3.69743e+06	4.47747e+06
1212	131.042	280.117	0.841	215663	206610	232130	167949	147891	145195	134934	200305	412205	282886	414864	310927	152461	267438	417358
1213	131.058	132.065	1.178	1.58756e+06	2.49863e+06	1.73457e+06	3.12581e+06	2.036e+06	1.93703e+06	1.6073e+06	1.77264e+06	1.80674e+06	2.27379e+06	2.49039e+06	2.41796e+06	2.54725e+06	2.14399e+06	1.59532e+06
1214	131.058	132.065	0.844	1.53212e+07	1.55086e+07	1.48129e+07	1.72603e+07	1.30926e+07	1.48532e+07	1.49272e+07	1.03977e+07	1.278e+07	1.83891e+07	1.77235e+07	2.02216e+07	1.46109e+07	1.38703e+07	1.86063e+07
1215	131.07	132.077	0.825	1.60335e+06	1.74571e+06	1.60438e+06	2.37917e+06	1.45837e+06	2.18898e+06	2.18657e+06	1.00861e+06	1.23507e+06	2.11953e+06	1.34652e+06	1.55879e+06	1.00232e+06	1.03341e+06	1.64571e+06
1216	131.073	132.081	14.487	2.65569e+06	2.65824e+06	2.8152e+06	4.36213e+06	2.55196e+06	2.31964e+06	3.084e+06	3.89961e+06	2.02735e+06	2.25026e+06	4.06346e+06	2.47592e+06	1.85241e+06	4.79891e+06	2.27095e+06
1217	131.076	304.185	1.203	706948	713038	689149	596159	144826	158840	1.79962e+06	1.17517e+06	136558	2.02644e+06	1.19438e+06	1.79843e+06	224972	466460	582675
1218	131.077	132.084	3.895	1.68652e+06	1.27109e+06	1.49616e+06	1.5707e+06	701068	1.65251e+06	1.37056e+06	1.04458e+06	1.33012e+06	1.81563e+06	1.96702e+06	2.00087e+06	1.77231e+06	1.48896e+06	1.10247e+06
1219	131.077	132.084	5.157	146440	100869	139784	132871	37579.9	81576.5	151734	144954	182969	239076	103773	213546	306496	163904	144787
1220	131.077	132.084	1.288	2.32717e+06	2.48606e+06	2.3116e+06	1.8928e+06	94055.8	2.14592e+06	2.41974e+06	1.65787e+06	2.07299e+06	934612	3.5038e+06	3.4679e+06	3.03983e+06	2.71794e+06	2.52603e+06
1221	131.077	132.084	0.862	2.01862e+06	2.1373e+06	1.99719e+06	1.54425e+06	1.59272e+06	1.94142e+06	1.98761e+06	1.53071e+06	1.56414e+06	2.64901e+06	2.67919e+06	2.96768e+06	2.41194e+06	2.04918e+06	2.06063e+06
1222	131.078	304.19	5.14	309439	247934	299994	555909	210036	292135	322100	201640	225050	401434	441386	742196	403577	330105	223426
1223	131.094	132.102	2.659	5.89019e+06	7.49538e+06	6.22808e+06	3.02409e+07	6.92886e+06	2.88393e+06	3.94646e+06	2.81822e+06	3.56877e+06	6.93497e+06	3.6494e+06	4.88293e+06	3.28625e+06	2.93075e+06	3.47448e+06
1224	131.094	132.102	1.322	1.31607e+08	1.25339e+08	1.29084e+08	9.92046e+07	1.2933e+08	1.21057e+08	1.32622e+08	1.03909e+08	1.13881e+08	1.52768e+08	1.5933e+08	1.43528e+08	1.10059e+08	1.32996e+08	1.12775e+08
1225	131.094	132.102	0.898	3.05558e+07	2.83768e+07	2.60188e+07	2.288e+07	2.12812e+07	2.14481e+07	2.32087e+07	2.27901e+07	1.7668e+07	3.74904e+07	4.26786e+07	3.84516e+07	2.48816e+07	2.42488e+07	2.79443e+07
1226	131.094	132.102	1.919	1.83787e+07	1.69014e+07	1.86278e+07	1.56091e+07	1.54461e+07	1.74359e+07	1.60964e+07	1.85653e+07	2.11878e+07	1.75074e+07	1.50793e+07	1.7684e+07	2.09219e+07	1.73691e+07	1.53264e+07
1227	131.094	132.102	3.32	9.77866e+06	8.49105e+06	9.88839e+06	1.81772e+07	1.22589e+07	8.70689e+06	9.54336e+06	4.49734e+06	8.29474e+06	1.04415e+07	1.02599e+07	1.26315e+07	8.62755e+06	7.71043e+06	9.17112e+06
1228	131.094	132.102	3.177	6.28831e+06	6.77005e+06	6.59839e+06	1.09524e+07	1.29079e+07	8.66367e+06	5.98111e+06	3.38805e+06	5.47806e+06	9.31144e+06	5.76936e+06	9.06292e+06	7.58515e+06	7.42447e+06	7.37017e+06
1229	131.095	132.102	14.47	2.34316e+06	2.42866e+06	2.30246e+06	1.32925e+06	2.72522e+06	2.52919e+06	1.55978e+06	1.41065e+06	2.8967e+06	2.29237e+06	2.40586e+06	2.40219e+06	2.34998e+06	2.4415e+06	2.64966e+06
1230	131.505	132.512	3.756	5.96515e+06	4.3721e+06	4.78785e+06	7.764e+06	1.58322e+06	5.51641e+06	3.55672e+06	3.69076e+06	1.72288e+06	9.41228e+06	8.89556e+06	5.98379e+06	2.96957e+06	2.88529e+06	4.4048e+06
1231	131.939	132.946	14.557	3.33833e+06	3.51981e+06	3.38378e+06	3.16256e+06	2.78289e+06	3.1893e+06	3.23042e+06	3.33965e+06	3.35225e+06	3.28783e+06	3.6374e+06	3.78517e+06	3.45876e+06	2.84646e+06	3.54719e+06
1232	131.951	132.958	1.032	1.66644e+08	1.29663e+08	1.45045e+08	7.14067e+07	3.94146e+07	1.02453e+08	1.64484e+08	1.20395e+08	7.87646e+07	1.99204e+08	1.48404e+08	2.831e+08	1.02263e+08	1.27972e+08	1.51259e+08
1233	131.951	132.958	1.203	4.49829e+07	3.20749e+07	3.59735e+07	2.90226e+07	2.0372e+07	3.87425e+07	3.65987e+07	3.09146e+07	1.73448e+07	4.41259e+07	4.10993e+07	7.15876e+07	2.23938e+07	4.21244e+07	5.32809e+07
1234	131.951	132.958	0.348	2.17037e+07	1.81839e+07	2.00288e+07	1.13973e+07	1.41355e+07	1.90167e+07	1.92252e+07	1.85469e+07	1.70583e+07	2.13388e+07	2.39634e+07	2.18215e+07	1.99062e+07	1.99658e+07	1.74573e+07
1235	131.955	132.963	14.535	1.39407e+06	1.36808e+06	1.37785e+06	1.37844e+06	1.37321e+06	1.25952e+06	1.29724e+06	1.56762e+06	1.3205e+06	1.26634e+06	1.38613e+06	1.47991e+06	1.25073e+06	1.34891e+06	1.52306e+06
1236	131.959	132.967	1.057	2.62973e+06	2.86693e+06	3.21078e+06	2.8385e+06	2.51159e+06	4.5697e+06	3.19132e+06	2.34474e+06	3.39733e+06	2.14428e+06	2.66321e+06	3.05241e+06	2.47103e+06	3.55156e+06	1.24016e+06
1237	131.959	132.966	14.559	2.4385e+07	1.96914e+07	2.10901e+07	1.64283e+07	1.87403e+07	1.78793e+07	1.88714e+07	2.03692e+07	1.94183e+07	1.80816e+07	1.71274e+07	1.77058e+07	1.90791e+07	1.79334e+07	1.88193e+07
1238	131.98	132.987	0.811	2.97754e+06	2.7602e+06	2.65969e+06	2.83232e+06	3.1551e+06	4.70871e+06	1.84287e+06	2.60992e+06	2.87998e+06	3.09944e+06	2.30498e+06	1.90045e+06	2.24261e+06	2.48389e+06	2.36619e+06
1239	132.021	133.028	6.85	2.7052e+06	2.5109e+06	2.4342e+06	2.48871e+06	2.71584e+06	2.58993e+06	2.58871e+06	2.99769e+06	2.80868e+06	2.48798e+06	2.56525e+06	2.43331e+06	2.48518e+06	3.16012e+06	2.99491e+06
1240	132.024	133.031	5.161	8.676e+06	7.91728e+06	8.46543e+06	9.66562e+06	3.7898e+06	7.96748e+06	1.02894e+07	4.74477e+06	6.07371e+06	1.0778e+07	1.224e+07	1.21063e+07	9.49009e+06	9.08175e+06	7.16128e+06
1241	132.024	133.032	3.109	1.85265e+06	486131	1.23419e+06	414121	432468	378027	2.07588e+06	339422	467067	489006	919649	2.4991e+06	741031	2.14533e+06	497357
1242	132.024	133.031	3.426	1.74758e+06	1.65683e+06	2.41665e+06	3.61198e+06	706915	1.90384e+06	2.60042e+06	2.78172e+06	1.5387e+06	4.73606e+06	2.35614e+06	2.41335e+06	1.25915e+06	1.34502e+06	1.72533e+06
1243	132.024	133.032	1.366	1.25237e+07	1.21386e+07	1.33475e+07	1.22583e+07	1.04115e+07	1.02309e+07	1.14728e+07	1.06754e+07	1.19586e+07	1.32489e+07	1.58849e+07	1.66542e+07	1.51676e+07	1.373e+07	1.14597e+07
1244	132.024	133.032	1.168	5.48124e+07	4.70934e+07	5.3713e+07	5.89562e+07	5.50748e+07	6.31002e+07	6.5262e+07	5.63953e+07	5.64842e+07	5.55141e+07	5.02552e+07	5.14137e+07	5.04853e+07	4.67508e+07	4.9156e+07
1245	132.024	133.032	0.864	3.71695e+07	4.03215e+07	3.80582e+07	4.4497e+07	4.21834e+07	4.24679e+07	4.41022e+07	3.86093e+07	3.76423e+07	3.8736e+07	4.02424e+07	3.84516e+07	4.30857e+07	3.44706e+07	3.34066e+07
1246	132.024	133.031	2.887	4.71357e+06	4.42921e+06	4.55712e+06	4.09415e+06	3.84484e+06	3.73164e+06	4.70426e+06	2.7307e+06	2.7931e+06	4.87909e+06	8.30853e+06	6.15674e+06	5.5927e+06	4.52323e+06	3.53312e+06
1247	132.027	133.034	2.207	2.73471e+06	3.57067e+06	2.86432e+06	1.99264e+06	1.4447e+06	2.30694e+06	2.80072e+06	1.28678e+06	1.07996e+06	4.70254e+06	2.85606e+06	7.80462e+06	2.40161e+06	2.38204e+06	1.93933e+06
1248	132.027	133.034	0.96	5.83315e+06	5.38658e+06	5.62524e+06	4.98622e+06	4.57989e+06	6.4041e+06	5.53868e+06	5.08256e+06	5.11739e+06	4.3208e+06	5.15912e+06	5.66944e+06	4.55968e+06	4.84983e+06	4.72359e+06
1249	132.042	133.049	1.459	1.70144e+06	1.27703e+06	1.56511e+06	2.53226e+06	1.25837e+06	1.32589e+06	1.79698e+06	1.32076e+06	1.23839e+06	3.34539e+06	1.64883e+06	1.9694e+06	1.32543e+06	1.25513e+06	2.50079e+06
1250	132.042	115.039	0.854	682323	1.01106e+06	721273	857635	655098	888660	789454	735696	900216	1.41807e+06	1.26193e+06	1.2618e+06	704763	808722	1.93343e+06
1251	132.045	133.052	4.369	2.57885e+06	2.54521e+06	2.49335e+06	2.9631e+06	1.33651e+06	2.31837e+06	1.76302e+06	1.24006e+06	2.10811e+06	4.91685e+06	3.33084e+06	3.13716e+06	1.13572e+06	1.74016e+06	2.3213e+06
1252	132.045	133.052	3.71	1.5204e+07	1.48062e+07	1.43146e+07	1.06537e+07	2.76857e+06	1.42168e+07	1.21656e+07	9.41579e+06	8.17318e+06	1.57065e+07	1.89224e+07	6.3892e+06	8.39954e+06	1.14312e+07	1.46422e+07
1253	132.053	133.06	0.839	2.5894e+06	2.81047e+06	2.72588e+06	5.85526e+06	2.74782e+06	1.7675e+06	2.31466e+06	1.90541e+06	3.04781e+06	2.78528e+06	2.55854e+06	2.36306e+06	1.89496e+06	1.62168e+06	2.37845e+06
1254	132.057	133.064	5.67	2.23425e+06	2.2179e+06	2.19438e+06	2.69975e+06	2.08731e+06	2.8059e+06	1.18669e+06	1.04689e+06	1.75742e+06	2.42159e+06	2.97492e+06	3.36897e+06	3.72336e+06	1.76841e+06	1.74799e+06
1255	132.057	133.065	8.938	2.0112e+07	2.36466e+07	1.97346e+07	2.1181e+07	2.50337e+07	1.74392e+07	2.1209e+07	2.06985e+07	1.74466e+07	2.27278e+07	1.99095e+07	1.83705e+07	2.43223e+07	2.25574e+07	2.12003e+07
1256	132.057	133.065	5.154	6.64408e+06	6.88049e+06	6.78546e+06	7.96605e+06	6.33054e+06	7.4976e+06	6.24812e+06	4.13284e+06	8.13161e+06	7.03321e+06	9.62821e+06	9.65223e+06	7.86207e+06	6.45269e+06	7.07133e+06
1257	132.057	133.065	12.636	391329	397405	360985	385140	440586	416107	491693	288643	482584	393441	406769	378393	513529	492995	422491
1258	132.069	133.076	4.987	401007	364190	429229	2.11701e+06	1.33094e+06	357647	313258	51752.2	287359	182040	340286	351442	321556	270149	283942
1259	132.078	133.086	4.207	2.66296e+06	1.35596e+06	2.39056e+06	2.32013e+06	1.59737e+06	1.00359e+06	1.21764e+06	1.09985e+06	890899	2.50746e+06	2.87256e+06	2.73912e+06	1.48397e+06	2.17016e+06	2.3964e+06
1260	132.078	133.086	3.98	3.16148e+06	2.13463e+06	2.77413e+06	2.92726e+06	2.02603e+06	3.46482e+06	2.16964e+06	209074	1.78392e+06	4.75697e+06	3.60892e+06	3.57725e+06	4.5794e+06	2.33461e+06	3.62242e+06
1261	132.09	133.097	0.838	1.27616e+06	1.45829e+06	1.01477e+06	1.75786e+06	1.18683e+06	1.97247e+06	957038	926574	1.22804e+06	1.30191e+06	1.65154e+06	1.25321e+06	1.29951e+06	748941	739853
1262	132.094	133.101	7.054	2.09354e+07	1.67605e+07	2.38142e+07	1.11882e+07	1.13366e+07	1.10234e+07	3.89088e+07	3.30815e+07	3.38813e+07	1.11539e+07	1.47081e+07	1.05609e+07	3.30385e+07	2.92864e+07	2.53593e+07
1263	132.094	133.101	7.986	2.30004e+06	1.60233e+06	1.84947e+06	4.78441e+06	529820	4.55533e+06	651004	4.81855e+06	1.10655e+07	4.48899e+06	4.37745e+06	4.01082e+06	4.8438e+06	4.1759e+06	4.00543e+06
1264	132.094	133.101	7.396	7.50016e+06	7.23444e+06	7.65296e+06	4.21484e+06	1.87715e+06	3.97953e+06	9.39048e+06	6.85307e+06	1.47454e+07	5.21344e+06	2.89118e+06	3.24865e+06	1.47533e+07	8.27621e+06	4.14478e+06
1265	132.094	133.101	4.563	3.3101e+07	3.55624e+07	3.20935e+07	3.57901e+07	3.13211e+07	3.36568e+07	3.35213e+07	2.4037e+07	3.07119e+07	3.63188e+07	6.01518e+07	4.63023e+07	3.53632e+07	2.98658e+07	2.97857e+07
1266	132.513	133.52	4.368	638929	742737	728731	1.34836e+06	311848	531735	704209	319609	249685	1.42278e+06	1.06448e+06	908957	544498	454112	669290
1267	132.923	133.93	14.607	3.51676e+06	4.38717e+06	3.46646e+06	3.68162e+06	2.98651e+06	4.1909e+06	4.84407e+06	4.60381e+06	4.34895e+06	3.81989e+06	3.69119e+06	3.58019e+06	5.60999e+06	5.21736e+06	2.94685e+06
1268	132.946	133.953	14.537	1.31037e+06	2.00469e+06	1.16758e+06	1.18318e+06	2.26054e+06	2.55643e+06	1.35853e+06	1.32942e+06	2.49341e+06	2.49112e+06	1.59524e+06	1.39268e+06	1.27523e+06	1.00574e+06	1.30623e+06
1269	132.947	304.857	14.524	3.73001e+06	3.00254e+06	3.10364e+06	2.674e+06	2.60997e+06	3.13759e+06	2.94427e+06	3.79792e+06	4.51428e+06	3.08696e+06	3.22754e+06	3.05996e+06	2.22491e+06	2.39795e+06	3.17296e+06
1270	132.951	133.958	1.036	2.08167e+06	2.69651e+06	1.99366e+06	917611	603541	2.8966e+06	2.29278e+06	1.31944e+06	934395	2.93314e+06	1.0909e+06	3.99426e+06	2.08824e+06	2.0342e+06	2.10535e+06
1271	132.959	133.966	1.054	7.88682e+06	9.21179e+06	8.62437e+06	7.19576e+06	9.16834e+06	5.87316e+06	6.60253e+06	6.30622e+06	1.06919e+07	6.79496e+06	8.20298e+06	3.84269e+06	6.87011e+06	1.27435e+07	5.2248e+06
1272	132.967	133.974	1.409	1.33854e+06	1.3768e+06	1.39836e+06	813272	213559	575400	1.89138e+06	1.29668e+06	709799	2.68695e+06	1.32551e+06	2.85162e+06	350467	1.39678e+06	2.128e+06
1273	132.998	134.006	5.371	4.99005e+07	5.1148e+07	5.04613e+07	5.37785e+07	5.13034e+07	5.38385e+07	5.39398e+07	5.53148e+07	5.17192e+07	5.61556e+07	4.86175e+07	5.361e+07	5.05486e+07	5.33275e+07	5.22855e+07
1274	132.998	134.006	6.604	1.70311e+07	1.78106e+07	1.59529e+07	2.3791e+07	1.53332e+07	1.75776e+07	2.10417e+07	1.8866e+07	2.09481e+07	1.40039e+07	1.38164e+07	1.81227e+07	1.23263e+07	1.33675e+07	1.76186e+07
1275	133.002	134.009	5.826	1.39495e+06	1.46533e+06	1.57635e+06	1.57813e+06	1.55269e+06	1.70776e+06	1.52539e+06	1.75254e+06	1.94977e+06	1.4922e+06	2.60512e+06	1.71354e+06	1.59439e+06	1.65433e+06	1.37524e+06
1276	133.02	134.027	0.837	806690	829995	706036	547930	359049	564055	654225	324994	441459	1.50352e+06	670545	1.34482e+06	584891	473109	488798
1277	133.025	134.032	0.832	6.43376e+06	6.79023e+06	6.40719e+06	3.9425e+06	4.62615e+06	4.23743e+06	5.15584e+06	5.71367e+06	6.40055e+06	6.88812e+06	7.34152e+06	7.57479e+06	1.40419e+07	3.77575e+06	5.59272e+06
1278	133.027	134.035	1.17	2.71363e+06	2.51253e+06	2.62463e+06	4.45044e+06	3.21987e+06	2.71288e+06	3.0149e+06	2.71728e+06	2.5764e+06	2.81685e+06	2.58113e+06	2.64471e+06	2.57253e+06	2.32204e+06	1.8764e+06
1279	133.028	134.035	0.871	2.59968e+06	2.25157e+06	2.28868e+06	2.28814e+06	1.8363e+06	2.08902e+06	2.45939e+06	2.55085e+06	2.15863e+06	2.62576e+06	2.45333e+06	2.30323e+06	2.0006e+06	2.21944e+06	2.22892e+06
1280	133.037	134.045	0.851	629251	484430	499392	957878	431784	304438	642415	394420	555026	436880	547149	520954	328765	360248	380401
1281	133.051	330.119	3.743	1.01784e+06	970358	895677	74175	42832.1	49555.2	1.43367e+07	40438.4	40219.4	87677.8	66947.6	63644.5	36542.8	44384.5	49892.5
1282	133.052	134.06	0.838	3.64821e+07	4.44015e+07	3.91573e+07	3.68811e+07	3.96775e+07	3.7459e+07	3.84665e+07	4.61919e+07	4.54884e+07	3.37465e+07	3.0935e+07	3.12202e+07	3.87238e+07	3.98082e+07	3.62181e+07
1283	133.053	134.06	4.703	3.94778e+06	3.82712e+06	3.59519e+06	2.65144e+06	2.10674e+06	3.83925e+06	2.13319e+06	1.03265e+06	793464	3.01844e+06	4.48491e+06	5.45135e+06	1.20748e+06	1.39329e+06	2.69691e+06
1284	133.053	134.06	1.172	2.3705e+08	2.30597e+08	2.45988e+08	2.44899e+08	2.43208e+08	2.60503e+08	2.59333e+08	2.69394e+08	2.4265e+08	2.22587e+08	2.26358e+08	2.16099e+08	2.45339e+08	2.24251e+08	2.01634e+08
1285	133.053	134.06	14.661	2.86892e+06	4.01665e+06	2.33854e+06	8.68131e+06	3.33775e+06	2.52724e+06	3.04856e+06	2.68252e+06	2.62302e+06	2.4219e+06	3.55551e+06	2.65266e+06	3.00569e+06	2.69632e+06	3.48584e+06
1286	133.053	134.06	11.046	3.44044e+06	2.91526e+06	3.80498e+06	3.76463e+06	4.31534e+06	4.32392e+06	3.77234e+06	3.24539e+06	3.60123e+06	3.60676e+06	3.10911e+06	2.75176e+06	3.97371e+06	3.63836e+06	3.25026e+06
1287	133.053	134.06	3.67	1.63209e+07	1.5803e+07	1.51154e+07	1.98669e+06	2.1922e+07	1.11771e+07	2.22505e+07	3.6071e+07	3.17594e+07	1.13674e+07	2.22734e+07	2.05282e+07	2.9139e+07	2.8154e+07	1.57985e+07
1288	133.053	134.06	3.755	4.65949e+07	4.61127e+07	4.56246e+07	9.30124e+07	2.02414e+07	5.76431e+07	4.52284e+07	3.40918e+07	1.64121e+07	9.84769e+07	7.24085e+07	6.25379e+07	9.04581e+06	3.0587e+07	4.67195e+07
1289	133.053	134.06	4.238	3.9535e+07	4.01531e+07	4.0608e+07	4.13219e+07	1.21855e+07	4.32079e+07	4.47207e+07	4.36121e+07	1.43879e+07	6.20928e+07	5.35599e+07	6.09075e+07	6.05786e+07	4.05475e+07	2.57748e+07
1290	133.074	134.081	0.843	1.98776e+06	2.80056e+06	2.09545e+06	3.63822e+06	1.40065e+06	2.47192e+06	2.16412e+06	1.19609e+06	1.73347e+06	2.76424e+06	3.50309e+06	3.57464e+06	2.76732e+06	1.91313e+06	1.79601e+06
1291	133.075	289.138	0.828	111167	306620	155924	113092	74361.7	106819	190617	68975.1	99753	297278	355363	377725	301396	273946	272636
1292	133.089	134.096	4.467	718299	659280	653598	588493	740578	999557	819818	487043	482713	954109	1.34147e+06	812779	719255	632133	535878
1293	133.089	134.096	3.127	3.8479e+06	3.52978e+06	3.96527e+06	3.54542e+06	2.911e+06	3.89598e+06	3.13698e+06	818496	1.7305e+06	3.83979e+06	1.58055e+06	4.31303e+06	3.36092e+06	3.17636e+06	2.75964e+06
1294	133.089	134.096	3.531	1.66727e+07	1.56967e+07	1.67469e+07	1.87014e+07	1.13425e+07	1.97163e+07	1.31311e+07	8.45129e+06	1.04396e+07	1.80891e+07	2.56487e+07	1.3439e+07	1.42977e+07	1.4424e+07	1.4568e+07
1295	133.089	134.096	4.875	773053	952536	765951	2.25361e+06	522537	3.59732e+06	654795	295166	619970	680171	385954	1.16585e+06	683883	357356	566445
1296	133.097	134.104	5.099	327689	249272	251998	442445	159735	337779	174141	158671	332807	495340	337803	394841	405247	291115	392437
1297	133.922	134.929	1.08	2.3708e+06	1.96418e+06	1.98932e+06	990799	834636	2.34889e+06	1.5824e+06	1.3604e+06	1.5578e+06	1.55929e+06	1.61164e+06	2.7535e+06	1.29244e+06	1.32684e+06	1.9423e+06
1298	133.946	134.954	14.559	2.82875e+06	2.53732e+06	2.67119e+06	2.52929e+06	2.31669e+06	2.27418e+06	2.94899e+06	2.36162e+06	2.55504e+06	2.53806e+06	2.43837e+06	2.41943e+06	2.98873e+06	2.46182e+06	2.43007e+06
1299	133.947	306.857	14.544	382539	321663	409327	433133	334407	403677	268542	465997	386583	357432	435160	339954	299696	481059	466041
1300	133.955	134.962	14.554	8.69547e+06	9.11304e+06	8.35335e+06	7.83451e+06	7.9481e+06	8.18494e+06	8.27269e+06	8.93634e+06	8.52042e+06	8.10394e+06	1.07098e+07	9.39401e+06	8.39782e+06	7.8986e+06	7.66304e+06
1301	133.964	166.998	6.609	608641	1.50077e+06	509846	477142	415156	937898	1.35777e+06	426890	419540	1.34537e+06	430348	416933	1.31504e+06	425534	1.46948e+06
1302	133.965	134.972	6.598	885869	1.01555e+06	1.05403e+06	991846	1.25165e+06	673844	1.01846e+06	2.57757e+06	2.50322e+06	433947	812991	1.24815e+06	2.35768e+06	1.42825e+06	1.28336e+06
1303	133.967	134.974	1.07	4.15033e+07	3.15253e+07	3.07145e+07	1.52072e+07	1.58325e+07	3.75039e+07	2.76807e+07	2.25591e+07	2.1915e+07	4.53866e+07	3.32401e+07	3.01051e+07	2.97865e+07	5.26901e+07	2.96642e+07
1304	133.989	134.996	6.621	2.29733e+06	1.73142e+06	1.55099e+06	1.44314e+06	2.23043e+06	1.21068e+06	740346	3.89247e+06	1.10987e+06	1.78662e+06	2.71541e+06	3.18459e+06	1.30777e+06	1.27403e+06	2.44731e+06
1305	133.995	135.003	0.774	2.20307e+07	2.06584e+07	2.18454e+07	2.09428e+07	2.23247e+07	2.47819e+07	2.07639e+07	2.17049e+07	2.3904e+07	1.90051e+07	2.172e+07	1.94768e+07	2.28087e+07	2.05738e+07	1.98648e+07
1306	133.997	306.957	0.766	9.75243e+06	8.55685e+06	9.5397e+06	1.03308e+07	1.12499e+07	1.00961e+07	9.93307e+06	1.06769e+07	1.01736e+07	8.40042e+06	8.43907e+06	8.16771e+06	1.0039e+07	9.7366e+06	9.46194e+06
1307	134.006	135.013	6.598	5.66474e+08	6.09489e+08	5.747e+08	6.34988e+08	5.57013e+08	5.77142e+08	6.03572e+08	6.6533e+08	5.58521e+08	5.80709e+08	5.53438e+08	6.14272e+08	5.51494e+08	5.85133e+08	5.73074e+08
1308	134.006	135.013	8.662	1.24377e+07	1.47871e+07	1.24989e+07	1.51515e+07	1.48927e+07	1.65408e+07	2.07094e+07	1.61436e+07	1.5577e+07	1.11645e+07	1.32235e+07	4.19175e+07	1.50631e+07	1.66176e+07	1.84125e+07
1309	134.016	135.023	0.98	1.05044e+07	1.01605e+07	1.02433e+07	8.08981e+06	7.95641e+06	9.03401e+06	1.04169e+07	8.76304e+06	6.55493e+06	9.94473e+06	1.04951e+07	1.10936e+07	8.66831e+06	9.29258e+06	9.73696e+06
1310	134.023	135.03	1.172	7.31234e+07	6.44775e+07	7.035e+07	3.06427e+07	3.39814e+07	7.66226e+07	4.79496e+07	5.13346e+07	3.92891e+07	7.54609e+07	1.00753e+08	9.84952e+07	1.62799e+08	1.09116e+08	7.01967e+07
1311	134.023	135.03	1.455	1.19018e+08	1.0969e+08	1.12422e+08	1.49846e+08	3.70297e+07	8.34572e+07	9.90934e+07	6.46608e+07	5.48872e+07	1.62378e+08	1.27519e+08	2.0017e+08	1.4702e+08	1.22467e+08	1.12541e+08
1312	134.045	135.052	0.753	978224	1.02555e+06	1.02706e+06	1.49876e+06	1.18903e+06	1.31153e+06	1.18085e+06	1.36137e+06	1.46862e+06	1.04872e+06	1.06449e+06	1.07624e+06	1.14007e+06	959551	1.04924e+06
1313	134.047	135.055	0.858	993692	1.69918e+06	1.47834e+06	799551	1.95681e+06	1.00075e+06	1.28181e+06	1.69607e+06	505913	708563	1.43563e+06	1.9418e+06	678080	603736	583311
1314	134.06	198.075	1.211	4.84533e+06	7.06782e+06	4.96168e+06	4.63915e+06	3.74167e+06	4.54868e+06	5.57015e+06	3.60208e+06	3.99485e+06	4.63467e+06	5.27857e+06	4.12869e+06	6.23919e+06	4.26438e+06	4.63685e+06
1315	134.06	135.068	1.201	1.06543e+07	1.57316e+07	1.04673e+07	1.19412e+07	1.01073e+07	1.04647e+07	1.17461e+07	9.4438e+06	1.13046e+07	1.19646e+07	1.39611e+07	1.21611e+07	1.47007e+07	9.33481e+06	9.89799e+06
1316	134.073	135.08	8.267	8.13214e+06	6.92758e+06	8.63104e+06	5.48347e+06	5.78388e+06	7.74147e+06	6.8565e+06	9.40219e+06	7.20478e+06	1.10642e+07	1.54216e+07	1.07925e+07	6.60731e+06	7.0554e+06	6.0951e+06
1317	134.073	135.08	9.35	2.37568e+07	3.04081e+07	2.34819e+07	2.61412e+07	3.40941e+07	2.07026e+07	2.78997e+07	2.21235e+07	3.50992e+07	2.53173e+07	2.53131e+07	2.45312e+07	3.24264e+07	3.32026e+07	2.59991e+07
1318	134.073	135.08	8.937	2.68172e+08	2.70832e+08	2.65135e+08	2.81538e+08	3.33292e+08	2.40926e+08	2.89066e+08	2.60365e+08	2.73768e+08	3.1598e+08	2.44022e+08	2.57567e+08	3.08493e+08	2.80531e+08	2.73086e+08
1319	134.073	135.08	8.51	1.50438e+07	1.42492e+07	1.54053e+07	1.24326e+07	2.1929e+07	1.20848e+07	1.62271e+07	9.7541e+06	2.17288e+07	1.30156e+07	1.86845e+07	1.14914e+07	1.41847e+07	1.43034e+07	1.34946e+07
1320	134.084	135.091	0.833	1.77248e+06	1.73371e+06	1.83271e+06	1.59456e+06	1.41463e+06	2.04869e+06	1.79497e+06	1.45751e+06	1.17487e+06	2.2954e+06	2.42091e+06	2.39836e+06	1.57237e+06	1.36606e+06	1.76485e+06
1321	134.084	135.091	1.172	2.81664e+06	1.78265e+06	2.56561e+06	2.01085e+06	2.19141e+06	1.92629e+06	2.36319e+06	1.26046e+06	1.43077e+06	2.24743e+06	2.60641e+06	2.70092e+06	1.92058e+06	1.48001e+06	1.95756e+06
1322	134.109	198.124	7.041	340188	104900	373526	180896	262207	310900	656280	489164	609595	102434	218843	69084.8	235150	513508	400244
1323	134.109	135.117	7.053	1.33105e+07	1.42181e+07	1.50207e+07	7.67144e+06	6.27421e+06	6.56903e+06	1.94573e+07	1.50266e+07	2.42058e+07	9.55597e+06	1.02003e+07	8.15575e+06	2.35667e+07	2.17498e+07	2.38038e+07
1324	134.109	135.117	4.36	3.22415e+07	3.31275e+07	3.33383e+07	3.52319e+07	3.54383e+07	3.38469e+07	2.8435e+07	2.13599e+07	3.26781e+07	3.32686e+07	5.12773e+07	4.10343e+07	3.99933e+07	3.23699e+07	2.98835e+07
1325	134.109	135.117	7.388	3.98186e+06	4.10605e+06	4.48964e+06	2.98658e+06	1.94123e+06	2.21411e+06	6.15268e+06	4.37863e+06	5.5274e+06	3.31342e+06	1.44939e+06	1.5766e+06	1.03846e+07	5.23303e+06	3.15248e+06
1326	134.119	135.126	4.359	491895	784442	421886	327606	503383	355577	829231	238848	672717	845580	1.00767e+06	972181	737047	275762	455595
1327	134.97	135.977	14.404	92936.8	61399.7	332873	1.57823e+06	250597	13419.7	429958	126466	257929	398397	667145	557382	583721	441333	259113
1328	134.97	135.977	6.312	3.66955e+06	1.91508e+06	4.93975e+06	5.81571e+06	5.61115e+06	229276	6.50114e+06	1.11908e+07	2.93527e+06	2.38004e+06	5.20396e+06	4.91855e+06	3.18959e+06	2.01111e+06	2.20432e+06
1329	134.97	135.977	13.27	509711	836816	517757	830837	511453	34706.8	473106	72445.1	67255.6	772310	897904	350084	436356	476388	470034
1330	134.97	135.977	12.861	950220	1.93141e+06	907087	1.12934e+06	1.09156e+06	992306	2.3341e+06	1.81226e+06	2.0461e+06	837431	2.17642e+06	2.20525e+06	1.44137e+06	1.05868e+06	251592
1331	134.97	135.977	6.724	1.81982e+06	3.69119e+06	1.68621e+06	3.33386e+06	3.30266e+06	161522	1.60443e+06	2.18572e+06	143758	1.56204e+06	6.07881e+06	2.82104e+06	3.6892e+06	2.93714e+06	754665
1332	134.971	135.978	13.995	503497	883564	799560	698209	997530	652417	775204	1.22996e+06	1.23917e+06	1.62594e+06	1.20989e+06	1.49576e+06	1.23605e+06	967861	1.02866e+06
1333	134.971	135.978	3.822	6.20353e+06	6.89156e+06	5.96388e+06	3.07329e+06	3.4715e+06	5.69718e+06	5.30592e+06	4.0574e+06	3.70566e+06	7.32619e+06	8.00995e+06	9.86367e+06	4.36996e+06	5.45461e+06	6.31438e+06
1334	134.971	135.978	13.237	1.15187e+06	680401	1.11701e+06	867860	1.52111e+06	1.36226e+06	2.20046e+06	874293	453609	1.61019e+06	899700	887329	741031	824437	1.26154e+06
1335	134.971	135.978	12.851	1.80293e+06	1.93141e+06	1.17973e+06	656161	2.69295e+06	2.64279e+06	1.82373e+06	2.47075e+06	2.36284e+06	2.0137e+06	1.93637e+06	1.89613e+06	2.25136e+06	1.96536e+06	2.17897e+06
1336	134.971	135.978	9.503	1.10605e+06	1.25301e+06	1.07284e+06	1.11185e+06	51897.5	982032	1.23614e+06	1.45318e+06	548826	1.13068e+06	950816	1.04169e+06	1.73959e+06	978444	941748
1337	134.971	135.978	0.211	1.93264e+06	1.63716e+06	2.53241e+06	3.65065e+06	2.37326e+06	3.50926e+06	331522	1.54081e+06	232521	791926	3.33279e+06	169095	2.42682e+06	2.40663e+06	813593
1338	134.971	135.978	14.246	1.55755e+06	1.22866e+06	1.75339e+06	384258	840848	1.70693e+06	2.74983e+06	415487	717826	1.62594e+06	692699	1.09035e+06	924822	1.04069e+06	1.43255e+06
1339	134.971	135.978	15.154	983558	1.52564e+06	1.29877e+06	1.24846e+06	1.00621e+06	1.19937e+06	1.18146e+06	1.46174e+06	2.43462e+06	908497	1.94167e+06	893166	1.36973e+06	1.60655e+06	2.82426e+06
1340	134.971	135.978	6.257	1.48812e+07	1.73354e+07	1.12815e+07	1.94721e+06	4.95658e+06	1.81951e+07	1.1951e+07	1.90561e+07	1.23995e+07	7.4871e+06	6.79725e+06	1.68373e+07	1.37981e+07	1.89617e+06	1.62816e+07
1341	134.971	135.978	9.129	2.75119e+06	1.44152e+06	3.28119e+06	3.46818e+06	1.5397e+06	2.017e+06	152814	2.16542e+06	1.67074e+06	1.64331e+06	1.60285e+06	2.0931e+06	1.02966e+06	1.6991e+06	1.33344e+06
1342	134.971	135.979	13.708	34490.2	682302	205499	30029.2	37879.7	583021	30704.9	534499	497540	479674	549462	30066.9	17086.2	316923	526686
1343	134.971	135.979	10.243	1.73119e+06	1.8104e+06	1.46404e+06	1.8713e+06	2.08701e+06	1.40887e+06	1.28986e+06	1.93434e+06	1.03937e+06	1.17041e+06	1.69635e+06	2.12972e+06	1.40114e+06	825273	1.4766e+06
1344	134.971	135.979	14.076	490475	883564	556448	1.12678e+06	772924	805745	1.33806e+06	485939	717826	1.62594e+06	656963	485369	732547	538556	1.03061e+06
1345	134.972	135.979	13.094	721204	1.13671e+06	543183	1.19811e+06	1.2995e+06	1.38103e+06	990440	673976	1.33664e+06	2.779e+06	1.4202e+06	21908.2	1.66976e+06	493192	255198
1346	134.972	135.979	6.248	1.94374e+06	2.5119e+06	4.81278e+06	7.83707e+06	3.62399e+06	1.30225e+07	1.1951e+07	1.12605e+07	9.23708e+06	8.11559e+06	8.43055e+06	6.43659e+06	1.02492e+07	4.95111e+06	784591
1347	134.972	135.979	11.253	497347	831634	285776	187793	807773	373866	77431.7	78089.2	914397	178151	422169	77247.5	340999	426749	684419
1348	134.972	135.979	12.703	799945	170538	703533	457347	558478	461478	388577	218371	380608	441369	312774	359864	868901	603953	61721.5
1349	134.972	135.979	13.432	837109	475324	736668	1.01838e+06	667910	680880	395759	385820	647477	981309	741980	626901	976913	728871	400581
1350	134.996	136.003	13.214	40890.3	740907	402022	22176	22077.6	29645.4	29382.3	580547	22803.3	1.40419e+06	393993	1.52525e+06	826429	967358	681224
1351	134.996	136.004	7.809	164191	307257	422881	866777	916190	146872	560535	135293	147962	152393	611758	154551	168485	749662	158700
1352	134.997	312.028	7.82	4.13262e+06	4.97575e+06	3.85667e+06	1.78135e+06	3.49966e+06	901288	2.06949e+06	2.50627e+06	2.19734e+06	2.82057e+06	2.78698e+06	3.78882e+06	4.142e+06	4.5648e+06	3.47552e+06
1353	135.003	136.011	14.441	79611.1	3.07021e+06	79568.6	443315	1.79326e+06	84561	4.78007e+06	82684.5	381647	115042	1.82847e+06	84962.4	2.42911e+06	79944.8	232597
1354	135.004	136.011	11.729	22665.6	650039	21891.9	21224.5	1.07994e+06	22470.4	446666	23135.2	518301	26187	1.04066e+06	844778	510961	64560	1.12341e+06
1355	135.004	136.011	15.115	40278.5	1.12755e+06	716247	40491.1	1.18183e+06	41133.3	1.13022e+06	42232.1	3.37264e+06	45864.5	2.20406e+06	45168.1	1.26058e+06	43552.9	2.67339e+06
1356	135.004	136.011	14.099	1.53406e+06	1.33394e+06	773311	1.85379e+06	1.61649e+06	1.44213e+06	1.57712e+06	23223.8	30900.7	1.61662e+06	1.14948e+06	1.25595e+06	2.056e+06	14147.4	2.64219e+06
1357	135.004	136.011	13.553	2.68427e+06	17648.2	2.6717e+06	2.0506e+06	14749.9	1.78578e+06	17703.4	450462	14327.5	1.16739e+06	992030	670069	1.7178e+06	1.28834e+06	1.50559e+06
1358	135.004	136.012	6.341	1.76609e+07	119797	8.90689e+06	7.898e+06	133282	1.82612e+07	129211	136689	4.24303e+06	2.61515e+07	133527	1.46947e+07	1.2189e+07	5.89634e+06	9.00876e+06
1359	135.004	136.012	1.004	3.25365e+06	5.26661e+06	4.63068e+06	130555	3.85657e+06	2.17702e+06	4.24134e+06	3.65693e+06	1.24896e+06	864914	5.68294e+06	3.233e+06	135109	6.33981e+06	144152
1360	135.004	136.012	10.514	60162.9	1.08886e+06	56243.7	3.30405e+06	2.99003e+06	2.42001e+06	868904	2.73086e+06	2.26709e+06	51444	57923.6	57959.3	2.61626e+06	57523.3	2.73099e+06
1361	135.004	136.012	11.146	66087.5	71478.4	70574.2	71297.1	1.36745e+06	62762.3	1.61053e+06	69692.1	1.99725e+06	65981.3	74094	71702.1	101013	67415.7	2.34342e+06
1362	135.004	136.012	10.653	61877.9	1.08886e+06	59339.5	3.0171e+06	1.08929e+06	2.65292e+06	681321	53583	2.49713e+06	56977.1	2.20871e+06	64846	2.73803e+06	59203.5	2.81284e+06
1363	135.004	136.012	6.901	86733.3	4.97847e+06	84136.3	6.68229e+06	7.38967e+06	1.10737e+06	87737	80198	5.33169e+06	85917.6	454134	82577.2	1.35714e+06	81211.5	5.67801e+06
1364	135.004	136.012	1.914	4.58661e+06	89545.8	5.44639e+06	2.36407e+06	96054.8	3.53727e+06	99742.7	2.12241e+06	91907.2	103211	93492.7	3.3907e+06	92258.5	3.10555e+06	83540.1
1365	135.004	136.012	7.245	42346.7	5.79885e+06	44222.9	3.80941e+06	242824	47497.1	3.11257e+06	42190.3	53417.1	47662.4	219591	43580	2.64288e+06	43782.7	261840
1366	135.004	136.012	5.832	5.057e+06	112931	5.24248e+06	5.21383e+06	120480	4.90333e+06	112666	5.26164e+06	111816	2.0596e+06	111444	2.82802e+06	123647	4.56161e+06	4.23366e+06
1367	135.004	136.012	4.29	4.98708e+06	2.58259e+06	3.49059e+06	57820.4	2.85477e+06	74345.5	2.13922e+06	59767.6	1.25676e+06	2.32642e+06	1.1901e+06	65703.3	2.29361e+06	1.59326e+06	2.46589e+06
1368	135.005	136.012	15.697	2.50697e+06	3.89257e+06	3.24625e+06	69340.1	2.72832e+06	70377.7	5.03916e+06	2.46827e+06	2.3831e+06	3.02934e+06	3.28269e+06	2.61559e+06	4.4554e+06	1.88763e+06	4.03292e+06
1369	135.005	136.012	1.265	4.10522e+06	210377	4.35966e+06	233238	3.94202e+06	2.19917e+06	1.22467e+06	258158	232031	5.675e+06	241584	1.08718e+06	238718	3.90648e+06	216414
1370	135.005	136.012	11.227	59892.7	1.09464e+06	53893.3	45411.9	2.12281e+06	52408.9	1.80684e+06	46938.3	1.81996e+06	56179.3	1.67653e+06	53003.6	1.70737e+06	49095.2	1.70808e+06
1371	135.005	136.012	15.357	73380.8	5.83916e+06	85308.4	73782.8	4.15292e+06	73850.7	1.31312e+06	73927	5.26516e+06	75531.2	4.90148e+06	2.49988e+06	3.52369e+06	75240.8	3.80524e+06
1372	135.005	136.012	3.511	110128	6.03713e+06	106322	3.11551e+06	489394	101334	5.06019e+06	109414	2.82094e+06	104173	3.27474e+06	110372	5.53254e+06	114573	3.98343e+06
1373	135.005	136.012	15.046	111628	3.17582e+06	110650	116139	1.78417e+06	105446	6.29276e+06	102301	1.75188e+06	103742	6.7465e+06	113922	5.99056e+06	116867	7.60079e+06
1374	135.005	136.012	10.111	3.75622e+06	3.14137e+06	3.0804e+06	66811.8	68375.1	4.06399e+06	62124.9	3.04954e+06	2.30925e+06	2.7217e+06	72541.3	5.43837e+06	6.55586e+06	3.56547e+06	3.47868e+06
1375	135.005	136.012	12.672	1.06925e+06	26529.1	1.88271e+06	939578	2.52871e+06	1.39213e+06	29843	2.9166e+06	39507.4	1.86424e+06	22515.6	2.06054e+06	90748.1	1.85892e+06	29270.7
1376	135.005	136.012	12.252	1.6065e+06	825214	2.12551e+06	986692	1.56278e+06	782349	2.04534e+06	1.53562e+06	856463	1.35699e+06	28281.5	1.28803e+06	33078.9	857098	31667.1
1377	135.005	136.012	8.804	3.98921e+06	95658.8	3.66803e+06	2.71034e+06	5.22122e+06	8.84017e+06	3.32989e+06	94167.8	175242	5.18039e+06	65602.1	5.90133e+06	126192	2.93004e+06	89917.7
1378	135.005	136.012	15.958	51788.4	1.79395e+06	1.73289e+06	49815.6	2.36541e+06	1.76734e+06	2.61957e+06	2.27593e+06	53552.7	1.83921e+06	51727.4	3.44268e+06	50935.5	50200.4	54241.9
1379	135.005	136.012	8.14	4.85873e+06	4.50255e+06	4.86143e+06	53905.9	4.53779e+06	52079.3	4.39881e+06	50158.5	3.82713e+06	2.89154e+06	4.58147e+06	2.58254e+06	2.42321e+06	53943.6	3.25369e+06
1380	135.005	136.012	7.978	56451.4	2.67699e+06	1.24626e+06	41395.2	3.73949e+06	39010.1	2.65117e+06	39900	2.58247e+06	2.10496e+06	2.56803e+06	2.3897e+06	4.67591e+06	1.45573e+06	2.67065e+06
1381	135.005	136.012	14.673	91758	1.85833e+06	89232.9	4.57675e+06	2.23068e+06	87670	4.25869e+06	89969.2	4.92539e+06	91926.2	4.77386e+06	89169.3	5.64629e+06	88766.3	8.29622e+06
1382	135.005	136.012	10.997	156159	4.33988e+06	145663	1.31454e+06	6.15601e+06	148856	3.8711e+06	153831	2.1421e+06	142352	2.16349e+06	137603	1.93655e+06	136081	2.77038e+06
1383	135.005	136.012	8.54	4.87998e+06	2.26771e+06	4.07814e+06	59139.9	4.86046e+06	146490	1.99855e+06	2.8176e+06	3.35844e+06	201408	3.09028e+06	4.23346e+06	58075	1.05497e+06	55877.7
1384	135.005	136.012	11.845	21860.1	1.76115e+06	323038	18539.6	1.22795e+06	18479.6	1.33877e+06	19428.8	27977.2	19177.1	967820	26860.3	668188	859352	1.25446e+06
1385	135.005	136.012	12.892	5.53815e+06	34508.5	4.23795e+06	3.95e+06	36406.2	4.4671e+06	36882.2	3.16834e+06	32992.7	9.00168e+06	35619.4	4.53208e+06	34963.1	4.85806e+06	34382.3
1386	135.005	136.012	2.562	6.38186e+06	3.39224e+06	3.88999e+06	8.40949e+06	125199	1.90279e+06	125623	3.44142e+06	4.5953e+06	2.27616e+06	2.95983e+06	2.90535e+06	183816	4.00946e+06	4.27698e+06
1387	135.005	136.012	7.189	102360	5.9328e+06	102616	5.09822e+06	9.68298e+06	2.52998e+06	4.00693e+06	92124.5	7.56317e+06	96650.9	4.45612e+06	90165.7	6.82791e+06	107975	8.14692e+06
1388	135.005	136.012	9.336	5.79786e+06	90594	6.10286e+06	4.29501e+06	91969.1	3.29331e+06	96488.6	7.83622e+06	87494.8	1.26887e+06	89546	5.31661e+06	90227.8	1.89635e+06	82831.9
1389	135.005	136.012	8.316	7.21422e+06	6.14185e+06	6.11957e+06	93156.7	5.6536e+06	89343.6	4.88242e+06	2.51169e+06	3.50903e+06	3.27425e+06	2.21227e+06	6.00389e+06	5.63977e+06	3.90513e+06	92007.7
1390	135.005	136.012	15.798	1.8762e+06	6.21052e+06	3.59566e+06	83261.7	4.8945e+06	90214.8	5.90765e+06	3.6522e+06	6.26247e+06	1.98018e+06	4.43903e+06	3.82741e+06	165265	4.32571e+06	99813.5
1391	135.005	136.012	4.477	3.21319e+06	3.59487e+06	2.61118e+06	87692.9	5.75184e+06	96835.1	5.09385e+06	3.37209e+06	4.20363e+06	3.00077e+06	3.17593e+06	2.75345e+06	5.13949e+06	1.48244e+06	2.09503e+06
1392	135.005	136.012	14.282	18218.8	2.41046e+06	19893	3.42532e+06	1.87281e+06	4.80457e+06	2.56488e+06	6.07213e+06	3.05438e+06	18633	3.01736e+06	16295.4	4.21343e+06	19982.2	3.99921e+06
1393	135.005	136.012	6.907	110402	4.14769e+06	107096	1.0069e+07	1.09768e+07	7.79903e+06	4.44677e+06	102083	9.13396e+06	110238	9.04121e+06	105112	9.31672e+06	103373	6.12394e+06
1394	135.005	136.012	9.667	3.67134e+06	69111.3	4.08918e+06	7.07411e+06	71534.7	4.75862e+06	79221	6.09663e+06	85036.4	3.87039e+06	69322.3	2.13716e+06	2.59441e+06	4.15163e+06	1.86285e+06
1395	135.005	136.012	1.069	3.15192e+06	2.24229e+06	4.63994e+06	79522.8	4.64245e+06	2.19105e+06	4.10426e+06	85949.3	3.43793e+06	7.00183e+06	98471.2	2.84944e+06	77031.3	4.64558e+06	87806
1396	135.005	136.012	6.23	3.57006e+07	1.66822e+07	2.76386e+07	1.72792e+07	191672	9.54002e+06	206650	4.20934e+07	265495	2.73709e+07	3.69997e+07	1.08716e+07	1.93843e+06	2.62958e+07	3.32557e+07
1397	135.005	136.012	9.872	3.25254e+06	3.37617e+06	2.82856e+06	5.48975e+06	58702.5	4.50742e+06	59857.4	4.53984e+06	58555.6	2.46517e+06	3.49633e+06	4.01794e+06	3.42995e+06	4.11502e+06	2.21163e+06
1398	135.005	136.012	4.034	68581.4	73443.8	3.9566e+06	76439.7	2.55343e+06	70000.3	3.5913e+06	63446.3	2.71292e+06	79258.1	81503.6	80417.7	2.82642e+06	74258.2	2.81636e+06
1399	135.005	136.013	13.381	3.07293e+06	18027.1	3.1947e+06	3.39515e+06	16352.7	3.08695e+06	19064.8	2.0536e+06	17318.1	4.57442e+06	1.09397e+06	2.46036e+06	908478	2.35552e+06	2.7759e+06
1400	135.005	136.013	3.173	1.09319e+07	1.07353e+07	1.03199e+07	6.80465e+06	8.53019e+06	1.08703e+07	5.5899e+06	5.76177e+06	7.28918e+06	8.65298e+06	7.81575e+06	7.37805e+06	1.44151e+07	1.12834e+07	5.59028e+06
1401	135.005	136.013	1.762	3.4552e+06	68653.4	4.11534e+06	752355	72918.9	2.86005e+06	70049.3	3.58828e+06	73577.5	4.32705e+06	67128.8	3.25911e+06	65528	3.23419e+06	65459.9
1402	135.005	136.012	0.527	3.66435e+06	8.0242e+06	3.9165e+06	79172.3	5.0265e+06	87583.4	6.46845e+06	87920.6	1.21936e+06	88209.3	3.92696e+06	2.27576e+06	3.7859e+06	3.3229e+06	3.59635e+06
1403	135.005	136.013	0.931	3.14704e+06	2.26812e+06	2.21848e+06	213471	843545	196009	4.19212e+06	3.76036e+06	3.45494e+06	3.76538e+06	1.83489e+06	2.90205e+06	210929	2.77365e+06	184982
1404	135.005	136.013	15.539	4.69515e+06	5.83916e+06	4.08588e+06	94424	2.43275e+06	102936	6.12512e+06	92605.8	5.87376e+06	2.59317e+06	6.97655e+06	2.55113e+06	5.38345e+06	4.06127e+06	7.9079e+06
1405	135.005	136.013	5.289	2.38863e+06	91141.4	2.45034e+06	3.57275e+06	2.67071e+06	1.93774e+06	98541.3	2.62241e+06	95842.3	4.58423e+06	102965	5.05279e+06	100125	2.35558e+06	96577.1
1406	135.006	136.013	10.606	104647	4.90221e+06	98325.8	5.27233e+06	2.3734e+06	2.22688e+06	3.29965e+06	1.44536e+06	2.36199e+06	92353	3.51138e+06	99142.5	2.01303e+06	86578.9	5.28202e+06
1407	135.014	136.021	6.256	5.00832e+09	4.66685e+09	4.75362e+09	4.80844e+09	4.92069e+09	4.56427e+09	4.60454e+09	4.91238e+09	4.6033e+09	4.57547e+09	4.80386e+09	4.8941e+09	4.45941e+09	6.00869e+09	4.56836e+09
1408	135.022	136.03	5.877	3.51018e+06	44049	1.77614e+06	2.2444e+06	44852.7	3.06517e+06	43945.7	2.63281e+06	42146.5	2.95085e+06	43469	3.1105e+06	45097.2	2.45875e+06	45051.8
1409	135.022	136.03	6.66	6.67796e+06	4.45117e+06	3.51146e+06	1.65075e+07	561838	1.49155e+07	2.81786e+06	9.71833e+06	3.01218e+06	358370	1.15254e+07	380023	1.66372e+07	387863	1.38655e+07
1410	135.023	136.03	10.232	3.72019e+06	427458	1.8896e+06	4.34573e+06	59751.2	2.47968e+06	2.44413e+06	1.91298e+06	1.76453e+06	4.9286e+06	6.1158e+06	3.42435e+06	3.56721e+06	68320.4	4.62759e+06
1411	135.023	136.03	8.532	3.9083e+06	56935.3	4.09448e+06	54300.9	4.21019e+06	1.70897e+06	5.28104e+06	2.06437e+06	4.34646e+06	4.5148e+06	56778.2	3.38732e+06	53558.8	1.94339e+06	51305.6
1412	135.023	136.03	13.698	2.32516e+06	1.56485e+06	2.16063e+06	30642.3	14377.9	2.40959e+06	14304.6	1.63749e+06	1.87181e+06	3.06249e+06	2.19547e+06	1.7768e+06	1.46775e+06	1.99058e+06	13327.4
1413	135.023	136.03	12.759	3.57719e+06	23153.7	3.91318e+06	1.9109e+06	1.38196e+06	1.45396e+06	26454.3	28485.4	30292.8	7.66828e+06	27864.7	4.24726e+06	29604.4	3.26238e+06	27049.2
1414	135.023	136.03	6.263	2.44222e+07	2.37521e+07	3.2128e+07	6.44287e+07	1.42523e+07	5.18787e+07	1.45575e+07	2.60381e+07	1.32526e+07	4.27288e+07	1.46676e+07	2.603e+07	1.29517e+07	4.26448e+07	2.67042e+07
1415	135.023	136.03	15.382	78239.5	5.38422e+06	397212	78668.1	6.63348e+06	80824	5.73362e+06	77524.6	86253.9	244352	4.28907e+06	3.13148e+06	2.80913e+06	293921	3.41065e+06
1416	135.023	136.03	0.522	72557.3	246674	1.51937e+06	69669.9	3.79945e+06	77071.4	311728	77368.2	2.38033e+06	2.89137e+06	1.68281e+06	3.45746e+06	3.89539e+06	764168	3.6034e+06
1417	135.023	136.03	14.147	2.665e+06	1.57773e+06	1.33957e+06	2.98101e+06	1.6986e+06	4.13174e+06	1.95701e+06	3.37023e+06	3.27174e+06	15127.7	2.36255e+06	15050.6	2.68427e+06	15632.3	2.31889e+06
1418	135.023	136.03	1.748	3.51034e+06	88578.1	4.98877e+06	4.38383e+06	95719.5	3.51268e+06	90379.2	5.35399e+06	94931.4	229633	90547.6	3.03482e+06	84545.7	4.22046e+06	84457.8
1419	135.023	136.03	14.931	74401.7	2.89935e+06	76338.7	70904.5	3.82842e+06	80145	3.1469e+06	75667.7	3.21293e+06	73837	4.57046e+06	78691.6	5.76193e+06	81115.1	1.72168e+06
1420	135.023	136.03	10.446	3.72019e+06	2.06245e+06	1.89109e+06	4.43735e+06	2.10752e+06	3.78874e+06	60967.3	1.91298e+06	173598	63878.6	997390	74302.5	3.56721e+06	67413.6	4.62759e+06
1421	135.023	136.03	13.212	2.33751e+06	14837.9	2.43245e+06	2.43403e+06	11421.7	1.52794e+06	15200.8	2.17289e+06	11241	3.45661e+06	13222.8	2.76879e+06	14252.9	1.91799e+06	11162.8
1422	135.023	136.03	11.556	63588.3	1.26903e+06	62933.4	50838.4	3.59584e+06	59579.3	3.61639e+06	59809.5	1.82577e+06	67380.2	2.1724e+06	65086.6	2.72744e+06	2.11044e+06	2.70503e+06
1423	135.023	136.03	4.958	1.31424e+06	81663.6	2.84927e+06	2.47226e+06	4.2225e+06	1.75115e+06	3.18595e+06	1.7712e+06	81305.7	2.4685e+06	82096.9	1.74419e+06	81588.1	2.31138e+06	83659.3
1424	135.023	136.03	2.94	4.00229e+06	3.12369e+06	2.03892e+06	3.72907e+06	270277	4.34228e+06	2.96686e+06	3.58297e+06	487047	74938.3	235594	79216.1	2.73961e+06	78720.1	1.02724e+06
1425	135.023	136.03	4.824	1.31424e+06	2.32378e+06	2.84957e+06	49192.4	2.39225e+06	58618.2	2.75007e+06	1.55092e+06	2.24483e+06	2.91833e+06	58714.6	1.74419e+06	64265.1	1.97907e+06	57241.7
1426	135.023	136.03	3.647	84874.3	8.87396e+06	82309.3	3.19423e+06	4.27875e+06	87132.4	1.60884e+06	83221.1	2.00251e+06	87515.4	2.96725e+06	94632.3	4.17397e+06	93362.2	1.34597e+06
1427	135.023	136.03	9.911	5.478e+06	3.31353e+06	6.35282e+06	3.08135e+06	69068.6	4.84537e+06	69922.7	3.11108e+06	2.33161e+06	6.7743e+06	4.78383e+06	3.04697e+06	4.70437e+06	2.07276e+06	2.41561e+06
1428	135.023	136.03	5.182	178636	66828.3	2.24571e+06	2.40578e+06	4.58979e+06	1.75115e+06	68938.6	1.62253e+06	62140.5	2.83771e+06	70418.9	1.97962e+06	66086.1	2.6666e+06	67837.6
1429	135.023	136.03	6.963	108474	6.37287e+06	111158	6.14883e+06	1.50137e+06	9.46608e+06	5.33391e+06	99027.8	8.55872e+06	111292	6.42539e+06	109278	7.68411e+06	110734	7.24965e+06
1430	135.023	136.03	14.333	18851.4	3.49362e+06	18601.3	2.98101e+06	1.62868e+06	4.8021e+06	3.40019e+06	18210.1	3.27174e+06	20698.5	1.45247e+06	20582.5	4.35757e+06	20675.9	2.89276e+06
1431	135.023	136.03	5.784	2.40745e+06	73378.4	2.43372e+06	4.92129e+06	75468.6	4.38116e+06	70814.6	684980	72793.7	3.55513e+06	72621.6	2.94919e+06	74822.5	2.11005e+06	79413.8
1432	135.023	136.03	1.575	4.54409e+06	60338.8	4.23441e+06	1.64562e+06	4.79058e+06	2.64758e+06	62565.6	3.27996e+06	70235.9	4.14036e+06	64646.3	1.86465e+06	59404.7	3.54921e+06	59617.6
1433	135.023	136.031	2.53	4.51441e+06	223287	3.53424e+06	2.66282e+06	109509	4.06548e+06	109880	2.80059e+06	295020	1.17122e+07	1.36953e+06	5.15053e+06	2.95624e+06	2.18709e+06	3.9508e+06
1434	135.023	136.03	12.84	3.57719e+06	26361.8	3.91318e+06	2.20379e+06	22711.5	7.06708e+06	26714.8	1.99223e+06	25204	365027	26300.8	1.67516e+06	25004.4	3.63307e+06	21044.4
1435	135.023	136.03	8.931	2.70156e+06	116026	3.3055e+06	2.39048e+06	4.12631e+06	2.53882e+06	126516	1.85453e+06	113235	2.20578e+06	106249	2.543e+06	120172	3.1612e+06	118218
1436	135.023	136.031	3.266	210720	2.92904e+06	195904	4.08854e+06	2.75758e+06	7.53879e+06	2.09149e+06	132847	1.99278e+06	150944	3.36673e+06	131953	4.82963e+06	195514	3.01123e+06
1437	135.023	136.031	9.491	3.67545e+06	65689.6	3.25527e+06	6.55188e+06	58445.2	5.93214e+06	62671.1	572268	61765.4	520424	59495.8	3.47934e+06	64811.6	5.38041e+06	59159.1
1438	135.023	136.031	4.385	162569	5.29184e+06	505452	103629	3.92779e+06	89572.9	3.54428e+06	74613.8	1.50733e+06	2.07227e+06	3.59384e+06	2.12689e+06	2.45394e+06	1.86633e+06	3.0954e+06
1439	135.023	136.03	4.711	389307	5.09569e+06	1.8501e+06	100489	4.83752e+06	109846	2.82784e+06	3.56742e+06	3.43001e+06	2.40385e+06	2.55968e+06	2.99099e+06	118828	3.50201e+06	110277
1440	135.023	136.031	0.506	2.32463e+06	3.65501e+06	1.69317e+06	86412.6	2.58388e+06	89686.5	4.10272e+06	90031.8	1.54057e+06	3.42737e+06	4.54298e+06	1.93539e+06	4.31478e+06	1.17927e+06	4.50236e+06
1441	135.023	136.031	7.881	208040	2.01371e+06	2.31473e+06	208040	1.09692e+07	182018	6.43781e+06	175273	4.3763e+06	209253	1.28305e+06	5.65553e+06	5.48269e+06	237140	4.46413e+06
1442	135.023	136.031	11.054	119722	3.03537e+06	122564	1.33046e+06	968645	147294	2.49061e+06	119445	149132	126102	447517	128528	1.81535e+06	125788	2.18741e+06
1443	135.023	136.031	1.68	1.64256e+06	36029.5	2.56017e+06	2.11724e+06	36377.7	35696.8	32652.8	35771.7	32397.1	3.81535e+06	35547.7	1.45391e+06	31364	2.53786e+06	32163.7
1444	135.023	136.031	8.114	6.57778e+06	2.02178e+06	3.78823e+06	94545.5	7.0454e+06	87002.2	3.45388e+06	1.80986e+06	6.07479e+06	335315	331142	220916	8.99985e+06	4.25078e+06	4.58711e+06
1445	135.023	136.03	1.851	3.78011e+06	86488.9	3.62895e+06	4.89634e+06	88437.9	1.25341e+06	89422.5	4.54027e+06	85284	4.11803e+06	90049.5	3.93742e+06	81878.9	2.06714e+06	78202.6
1446	135.024	136.031	3.92	75492.5	756735	74021.6	71602.2	4.61127e+06	70201.7	2.41751e+06	76058.5	3.42464e+06	73936.5	655498	79565.8	933474	78962.2	1.8888e+06
1447	135.024	136.031	5.54	1.76366e+06	53631.8	2.99854e+06	3.31287e+06	50068.4	2.04109e+06	48650.9	3.83979e+06	50433.2	2.21242e+06	49212	4.37898e+06	50039	2.11005e+06	51620.1
1448	135.024	136.031	0.308	52112.4	3.65501e+06	1.02862e+06	48896.5	2.58388e+06	52093.6	4.10272e+06	53245	3.03461e+06	56042.1	173089	56722.7	4.31478e+06	3.75439e+06	2.55574e+06
1449	135.024	136.031	10.457	1.75035e+06	2.3097e+06	899057	2.94248e+06	2.79662e+06	2.42087e+06	46985.5	45926.6	2.10208e+06	49038.9	3.19392e+06	57262.5	2.4285e+06	46748.4	3.3835e+06
1450	135.024	136.031	15.527	1.62712e+06	2.73424e+06	1.43522e+06	55605	1.53116e+06	60617.6	3.11107e+06	54534.3	3.85399e+06	58499	2.67683e+06	5.46665e+06	2.84709e+06	55048	2.57368e+06
1451	135.024	136.031	12.295	1.02145e+06	765988	1.72451e+06	20485.4	706795	21455.3	1.21784e+06	1.22575e+06	728563	603095	19769.3	694369	20431	514673	21313.4
1452	135.024	136.031	15.397	50273.1	2.92925e+06	1.23862e+06	50548.6	56967.5	51933.9	186848	46340.7	3.32703e+06	1.20063e+06	1.49533e+06	1.81947e+06	2.63792e+06	51547.5	3.49715e+06
1453	135.024	136.031	8.658	2.06579e+06	83685.2	2.15389e+06	1.72408e+06	4.2968e+06	1.36177e+06	2.08846e+06	2.08239e+06	94115.1	1.349e+06	80100.9	275192	88671.9	4.36723e+06	84092.2
1454	135.024	136.031	6.602	6.66124e+06	6.42547e+06	3.41566e+06	7.65302e+06	171782	5.78243e+06	6.59624e+06	4.49265e+06	4.46641e+06	177483	6.85484e+06	172517	7.74399e+06	176076	4.23424e+06
1455	135.024	136.031	14.64	91099.5	1.9327e+06	85243.6	3.47354e+06	1.21405e+06	90735.3	2.97558e+06	87931.8	1.39625e+06	90207	144010	91182.2	4.01568e+06	89997	1.51701e+06
1456	135.024	136.031	9.884	115333	1.13933e+06	874786	2.40292e+06	31817.1	884248	30711.3	1.66659e+06	33001.6	2.37466e+06	37645.2	2.00734e+06	35237.3	1.89648e+06	1.63479e+06
1457	135.031	136.038	6.739	2.28101e+06	1.31806e+06	1.85671e+06	189999	1.17288e+06	1.36744e+06	4.1425e+06	1.96683e+06	2.81937e+06	181909	200203	184132	1.19038e+06	1.94879e+06	739453
1458	135.032	136.039	5.676	1.8251e+06	1.71177e+06	1.79276e+06	1.56834e+06	1.51792e+06	1.13706e+06	1.25769e+06	974294	1.03954e+06	1.71522e+06	2.70747e+06	1.80419e+06	1.7093e+06	1.19348e+06	1.39384e+06
1459	135.032	136.039	13.348	7875.45	7542.5	98312.6	311097	6661.88	8340.24	8042.86	7571.55	12957	389407	9470.95	528210	240059	480799	8695.37
1460	135.032	136.039	6.268	885149	5.39585e+06	529210	3.20827e+06	162797	4.58558e+06	173799	189567	173737	8.22748e+06	265657	593291	5.17357e+06	9.77232e+06	1.06034e+06
1461	135.053	136.06	6.247	515288	3.01961e+06	801439	2.24737e+06	2.88214e+06	2.52186e+06	3.48407e+06	1.83487e+06	2.77577e+06	3.58787e+06	3.11011e+06	1.86009e+06	895939	4.41637e+06	1.31797e+06
1462	135.054	136.061	1.474	3.04404e+07	2.89816e+07	3.08005e+07	2.68586e+07	1.16175e+08	6.07151e+07	4.15037e+06	6.27665e+06	6.08421e+07	1.15899e+07	2.11031e+07	1.1483e+07	1.81844e+07	1.12191e+07	6.99704e+06
1463	135.054	136.061	3.3	6.66638e+06	6.73871e+06	6.60985e+06	1.07772e+06	1.10002e+06	1.13784e+06	1.83401e+07	7.99743e+06	3.57457e+06	2.01109e+07	2.65845e+06	9.45681e+06	1.99592e+06	2.19398e+06	3.97734e+06
1464	135.054	136.061	1.168	3.13153e+08	2.88586e+08	3.12166e+08	3.81902e+08	4.07154e+08	6.60288e+08	3.22713e+08	2.3899e+08	2.45652e+08	1.92171e+08	2.70024e+08	1.58328e+08	2.76973e+08	2.47409e+08	2.25775e+08
1465	135.054	136.061	0.838	4.7279e+07	4.99522e+07	4.74117e+07	5.83223e+07	3.77594e+07	7.18494e+07	7.11621e+07	3.97804e+07	2.96748e+07	5.75609e+07	4.36972e+07	5.32346e+07	3.88479e+07	3.68088e+07	5.2304e+07
1466	135.055	136.062	6.339	2.37281e+06	1.76704e+06	1.80846e+06	2.29356e+06	1.63415e+06	2.1502e+06	3.27479e+06	1.58359e+06	7.85586e+06	6.18558e+06	4.44917e+06	2.90001e+06	2.11186e+06	2.17812e+06	1.05154e+06
1467	135.056	136.063	12.871	853511	800918	1.44352e+06	1.44588e+06	922155	816205	2.22791e+06	1.0712e+06	1.56779e+06	999426	578607	1.22831e+06	1.89671e+06	685381	901633
1468	135.056	136.063	13.244	994455	1.34689e+06	713407	421926	1.11044e+06	661616	762734	847838	858009	1.09147e+06	1.01999e+06	979682	448977	770553	101360
1469	135.056	136.063	14.104	827318	485345	726689	251513	932957	939564	60651.2	1.37512e+06	405483	234277	720421	893288	1.42345e+06	410598	840447
1470	135.056	136.063	14.321	769041	1.07588e+06	679641	1.05037e+06	840260	939564	837887	1.4031e+06	1.25414e+06	906992	1.62828e+06	1.11571e+06	499591	664810	840447
1471	135.056	136.064	7.944	1.07734e+06	1.64862e+06	1.44355e+06	1.9153e+06	2.07998e+06	1.59031e+06	92597.3	1.16046e+06	2.27379e+06	1.86632e+06	2.18852e+06	1.29249e+06	2.25802e+06	1.47776e+06	1.31372e+06
1472	135.056	136.064	12.656	599585	687561	649343	394732	493834	608635	531897	493677	1.56779e+06	879459	307792	628557	38091.7	387729	901633
1473	135.057	136.064	15.53	52873.9	1.26776e+06	720624	969030	53645.2	1.18807e+06	1.31465e+06	1.15245e+06	2.67233e+06	1.26215e+06	850746	920445	922821	977558	1.64768e+06
1474	135.057	136.064	8.186	1.37068e+06	1.19029e+06	1.48372e+06	2.40293e+06	1.18047e+06	1.27138e+06	1.69948e+06	103662	1.48266e+06	2.22532e+06	1.37396e+06	1.38866e+06	1.99179e+06	682450	1.40212e+06
1475	135.057	136.064	5.013	2.32264e+06	2.23084e+06	2.49653e+06	1.85863e+06	2.75799e+06	2.13814e+06	2.52061e+06	1.37054e+06	1.14294e+06	2.89227e+06	2.41589e+06	2.57398e+06	1.80873e+06	1.54021e+06	2.37491e+06
1476	135.057	136.064	8.963	4.07768e+06	5.21727e+06	4.36075e+06	6.41646e+06	5.67889e+06	3.84772e+06	4.72881e+06	4.17168e+06	5.98974e+06	5.1214e+06	4.57903e+06	4.64852e+06	5.43451e+06	4.75912e+06	4.77275e+06
1477	135.057	136.064	10.211	792652	52794.8	947930	1.03121e+06	873367	1.06772e+06	1.05399e+06	698199	602698	941819	1.20703e+06	1.00861e+06	1.44243e+06	540173	47657.7
1478	135.057	136.064	6.28	4.69972e+06	1.8251e+07	4.34168e+06	1.50776e+07	2.16717e+07	7.7202e+06	1.2807e+07	1.21335e+07	1.21605e+07	9.61634e+06	1.73564e+07	7.16633e+06	5.23374e+06	1.09974e+07	8.30186e+06
1479	135.057	136.064	10.579	762621	1.02469e+06	959466	918272	32847.8	648438	293241	486487	692646	1.73959e+06	740292	553716	544505	603669	1.31652e+06
1480	135.057	136.064	6.732	3.4491e+06	3.11186e+06	4.11508e+06	1.56722e+06	1.79516e+06	3.16201e+06	3.04656e+06	1.66039e+06	2.6322e+06	3.38065e+06	118035	1.16212e+06	2.58036e+06	1.99544e+06	2.6789e+06
1481	135.057	136.064	15.172	1.82317e+06	1.06426e+06	1.48677e+06	1.45437e+06	1.77746e+06	1.89141e+06	1.5869e+06	2.36818e+06	952911	1.02742e+06	883973	926103	797138	706528	1.24598e+06
1482	135.057	136.064	11.746	529526	473730	511593	573998	386713	538578	580858	896631	535441	701235	36107.3	457777	608540	402109	513382
1483	135.057	136.064	8.626	1.12354e+06	2.02421e+06	1.26508e+06	107084	342108	856086	1.59486e+06	115940	1.69484e+06	1.75073e+06	1.662e+06	745146	3.01205e+06	981590	1.05198e+06
1484	135.057	136.065	7.241	2.41619e+06	2.26512e+06	2.01656e+06	1.1975e+06	2.85299e+06	2.40997e+06	1.36852e+06	1.49582e+06	1.6239e+06	2.51015e+06	1.88288e+06	1.71362e+06	2.76559e+06	1.71638e+06	1.72402e+06
1485	135.057	136.065	15.848	904423	1.25047e+06	908772	1.0907e+06	344478	750667	682887	890497	901006	613052	825183	519189	1.1156e+06	936262	860050
1486	135.057	136.065	4.538	1.1167e+06	715162	956225	739126	77012.5	976775	1.1497e+06	926152	1.34373e+06	818329	696180	496229	1.00811e+06	1.21453e+06	937552
1487	135.057	136.065	4.902	1.08449e+06	1.79191e+06	1.1778e+06	74945	1.11153e+06	1.56489e+06	1.70322e+06	1.86615e+06	1.33421e+06	1.58128e+06	1.49054e+06	1.33822e+06	709785	1.21512e+06	1.53544e+06
1488	135.057	136.065	14.342	940490	596865	660688	1.22933e+06	1.55043e+06	961771	1.02427e+06	971295	502895	783127	655826	1.08865e+06	1.16959e+06	750379	626724
1489	135.058	136.065	9.925	891944	824719	807899	1.01507e+06	1.327e+06	422519	607957	983178	773756	650464	1.09428e+06	706699	652973	848560	736493
1490	135.058	136.065	13.423	726187	1.01221e+06	636181	1.07685e+06	1.26895e+06	551383	1.525e+06	604410	796580	1.59104e+06	118428	1.05072e+06	700752	947112	1.21499e+06
1491	135.058	136.065	6.301	4.27302e+06	603767	3.18712e+06	1.39407e+07	3.21611e+06	1.22442e+07	1.2807e+07	9.75967e+06	1.0554e+06	3.17584e+06	1.06045e+07	5.28017e+06	2.73594e+06	7.68221e+06	3.66931e+06
1492	135.058	136.065	8.198	514818	1.74169e+06	1.14764e+06	956829	1.57359e+06	1.40592e+06	1.66042e+06	1.65566e+06	1.69283e+06	1.44991e+06	975603	855030	796574	1.67508e+06	110741
1493	135.058	136.065	12.731	998811	836822	621969	138351	645115	33024.4	681475	819815	647596	554673	1.14662e+06	336369	647279	66714.4	638843
1494	135.058	136.065	7.267	619042	2.21347e+06	967321	1.01e+06	73069.7	1.09113e+06	1.76802e+06	1.18332e+06	1.21379e+06	659157	525661	1.01777e+06	829128	582651	874438
1495	135.058	136.066	5.011	3.49462e+06	5.36121e+06	3.6836e+06	2.65834e+06	3.31223e+06	4.4162e+06	4.32486e+06	5.237e+06	3.14065e+06	3.94946e+06	4.09226e+06	5.1417e+06	4.62848e+06	4.21288e+06	3.23332e+06
1496	135.058	136.065	13.145	993871	925924	785519	440741	800633	572103	875681	593335	925276	469951	461050	395750	768794	312511	723384
1497	135.059	199.075	5.013	989562	887946	973978	137123	1.1799e+06	848280	532739	817934	1.08864e+06	803698	1.5401e+06	1.44049e+06	1.28555e+06	822046	754424
1498	135.068	136.075	0.623	1.17599e+06	1.01455e+06	1.16132e+06	1.01042e+06	961740	886493	1.05619e+06	1.18308e+06	830456	1.42358e+06	1.4276e+06	1.40775e+06	1.04706e+06	918790	1.01467e+06
1499	135.068	136.075	3.648	3.33019e+06	3.13845e+06	3.25205e+06	8.67024e+06	8.88548e+06	4.25349e+06	3.16404e+06	1.22421e+06	1.58313e+07	1.15953e+06	1.75599e+06	3.18631e+06	2.49252e+06	4.37191e+06	1.10535e+06
1500	135.068	136.075	2.792	1.11329e+07	2.37737e+07	1.79511e+07	4.72135e+07	1.30725e+07	1.27775e+07	1.05558e+07	1.81218e+07	5.32876e+06	2.84953e+07	1.54141e+07	1.1413e+07	6.77865e+06	7.58423e+06	8.39138e+06
1501	135.068	136.075	4.851	4.08382e+06	4.70743e+06	3.99846e+06	3.8436e+06	1.35049e+06	2.32511e+06	3.72555e+06	3.25142e+06	721505	4.64855e+06	4.09616e+06	4.2188e+06	3.67083e+06	3.71608e+06	2.10866e+06
1502	135.068	136.075	1.198	1.31489e+09	1.29104e+09	1.27785e+09	1.46698e+09	1.31365e+09	1.27427e+09	1.30636e+09	1.24482e+09	1.24288e+09	1.40899e+09	1.28817e+09	1.21518e+09	1.23314e+09	1.16846e+09	1.18638e+09
1503	135.068	136.075	0.846	2.83763e+08	2.5016e+08	2.77678e+08	3.67241e+08	3.07347e+08	2.7502e+08	2.82809e+08	2.57973e+08	2.64574e+08	2.65664e+08	2.76581e+08	2.6188e+08	2.44879e+08	2.18974e+08	2.70745e+08
1504	135.113	136.12	2.166	932330	787684	841955	1.04297e+06	774832	528572	497978	775296	961829	1.00574e+06	892731	797491	733349	758983	770440
1505	135.518	136.525	3.68	2.91694e+06	2.92177e+06	2.83009e+06	1.85227e+06	1.59534e+06	2.60342e+06	2.74982e+06	2.79973e+06	1.90029e+06	3.39588e+06	4.64807e+06	3.79682e+06	2.65841e+06	2.85813e+06	3.45966e+06
1506	135.992	137	8.109	589036	682362	588261	334763	734257	776898	518701	817792	305618	573891	145280	484426	692608	618250	1.36271e+06
1507	135.992	137	14.544	3.68357e+06	2.49385e+06	3.42799e+06	2.11293e+06	1.15863e+06	2.69048e+06	2.72297e+06	3.64993e+06	2.90936e+06	2.36789e+06	3.0687e+06	2.50934e+06	2.299e+06	3.00244e+06	2.23019e+06
1508	135.993	174.956	14.59	763887	735573	717554	644530	843962	707440	984154	1.02487e+06	946077	560094	657483	710100	1.25734e+06	1.41457e+06	638022
1509	135.993	336.003	0.923	279033	250629	232891	231927	176502	276749	326383	331503	84098.6	275159	378757	287019	229653	165667	190387
1510	135.995	137.002	0.924	166793	160726	128517	60409.4	46532.3	249485	1.02098e+06	133412	43765.1	358318	52202.8	49031.6	214094	124295	43803.6
1511	136.008	137.015	3.235	7.31129e+08	6.79832e+08	7.1969e+08	3.60253e+08	4.95129e+08	1.98498e+08	3.35835e+08	4.00103e+08	4.82794e+08	6.00634e+08	5.51851e+08	5.15904e+08	7.999e+08	7.66423e+08	7.25607e+08
1512	136.029	137.036	1.441	100173	98493.7	3.13202e+06	3.41875e+06	80742.1	4.98074e+06	115085	5.17348e+06	69377.4	1.4836e+07	107032	1.41167e+07	87740.4	7.3223e+06	100152
1513	136.038	137.045	2.648	1.01792e+07	8.63933e+06	9.17744e+06	7.68268e+06	2.28925e+06	2.82595e+06	4.23846e+06	3.76463e+06	2.60017e+06	1.87211e+07	1.29589e+07	2.25646e+07	7.60933e+06	6.04399e+06	8.83206e+06
1514	136.038	137.045	1.444	5.58153e+08	5.25543e+08	5.3797e+08	5.77018e+08	4.14908e+07	3.29779e+08	7.90522e+08	4.19943e+08	4.89454e+07	9.58813e+08	6.9187e+08	9.36227e+08	3.352e+08	4.72399e+08	6.38428e+08
1515	136.038	137.045	0.853	2.16458e+08	2.48878e+08	2.10276e+08	1.63918e+08	4.1207e+07	1.82274e+08	3.93781e+08	1.83974e+08	5.73477e+07	3.94925e+08	2.73967e+08	4.60641e+08	2.09029e+08	2.75356e+08	3.40427e+08
1516	136.038	137.045	1.172	7.59103e+08	7.30019e+08	7.25789e+08	5.64557e+08	2.75769e+08	6.59821e+08	1.07315e+09	6.00316e+08	2.30733e+08	1.17736e+09	7.92156e+08	1.1856e+09	5.99501e+08	6.95769e+08	9.10802e+08
1517	136.038	137.045	3.397	1.58928e+06	540514	1.45328e+06	1.11713e+06	575943	1.19878e+06	1.26486e+06	1.38066e+06	1.06528e+06	2.66838e+06	2.23478e+06	880479	1.62146e+06	1.36763e+06	1.30713e+06
1518	136.048	137.055	1.441	8.51949e+06	93597.3	7.12746e+06	3.31609e+06	797596	3.31712e+06	109364	687587	65928.4	282790	101711	1.20944e+07	83378.6	315625	95172.7
1519	136.052	137.059	0.854	7.7645e+06	6.70298e+06	7.49725e+06	3.95534e+06	3.34644e+06	8.89875e+06	6.96357e+06	2.99837e+06	5.00993e+06	4.91584e+06	6.40533e+06	8.42209e+06	6.93145e+06	7.77169e+06	4.47603e+06
1520	136.052	137.059	1.2	1.91816e+07	1.86241e+07	1.88282e+07	2.12149e+07	2.28132e+07	1.82423e+07	1.91375e+07	1.85304e+07	1.83215e+07	2.08621e+07	1.9614e+07	2.07561e+07	1.83558e+07	1.8144e+07	1.39509e+07
1521	136.052	137.059	7.907	864995	1.09266e+06	908440	5.0444e+06	1.44979e+06	996890	901184	612886	1.6084e+06	889563	1.7076e+06	985040	570747	924218	745734
1522	136.052	137.059	6.451	2.76368e+06	2.48431e+06	3.78827e+06	4.02253e+06	3.07477e+06	5.03572e+06	4.54556e+06	1.22803e+06	1.3951e+06	1.52471e+06	4.04771e+06	3.60431e+06	2.03293e+06	1.40469e+06	935129
1523	136.057	137.064	0.83	1.41753e+06	1.25003e+06	1.62638e+06	1.70292e+06	1.06589e+06	2.3904e+06	1.60497e+06	885869	1.24103e+06	1.54954e+06	1.95046e+06	680124	1.43199e+06	882740	1.32417e+06
1524	136.057	137.064	1.168	1.71704e+07	1.34564e+07	1.61857e+07	1.95784e+07	2.05559e+07	3.03257e+07	1.61958e+07	1.08521e+07	1.32025e+07	9.17504e+06	1.40234e+07	7.97023e+06	1.32368e+07	1.12386e+07	1.18575e+07
1525	136.061	137.068	0.759	1.17501e+07	1.18004e+07	1.20997e+07	1.03003e+07	1.02104e+07	1.44319e+07	8.67163e+06	1.4743e+07	1.14177e+07	9.76005e+06	1.04884e+07	1.15503e+07	1.22699e+07	1.09047e+07	1.06061e+07
1526	136.063	137.07	1.172	3.87196e+06	2.50005e+06	3.86555e+06	3.51597e+06	3.48808e+06	3.87561e+06	2.83405e+06	2.0304e+06	2.40828e+06	3.39611e+06	5.27252e+06	3.3635e+06	3.31563e+06	3.79166e+06	2.38035e+06
1527	136.063	137.07	0.833	2.50414e+06	2.28937e+06	2.38344e+06	2.46535e+06	2.64602e+06	2.53359e+06	2.65553e+06	1.6864e+06	2.21698e+06	3.33492e+06	3.08326e+06	2.83475e+06	2.62782e+06	2.15418e+06	2.62836e+06
1528	136.071	137.078	1.199	6.32132e+07	6.1029e+07	6.12956e+07	7.54413e+07	6.4286e+07	5.86809e+07	6.30168e+07	6.53737e+07	5.98632e+07	6.80185e+07	6.04866e+07	5.94133e+07	5.92687e+07	5.65556e+07	5.7769e+07
1529	136.088	137.096	8.289	7.70335e+07	7.70033e+07	7.33267e+07	4.52577e+07	5.61286e+07	6.46474e+07	7.5508e+07	6.36807e+07	4.90425e+07	9.42288e+07	1.26174e+08	9.4423e+07	6.96408e+07	6.09339e+07	5.65875e+07
1530	136.088	137.096	4.567	3.07609e+07	2.82951e+07	2.94439e+07	3.22881e+07	2.58529e+07	3.09399e+07	2.77965e+07	2.36301e+07	3.38715e+07	3.5638e+07	4.68621e+07	4.31193e+07	3.59875e+07	2.75493e+07	2.79547e+07
1531	136.922	137.929	5.01	3.76678e+06	3.4752e+06	4.02778e+06	4.27342e+06	4.36434e+06	3.72597e+06	4.24404e+06	5.0944e+06	4.0973e+06	3.40077e+06	3.25483e+06	2.82977e+06	3.72346e+06	3.27397e+06	3.63332e+06
1532	136.956	137.964	14.582	8.25017e+06	7.91086e+06	8.3016e+06	3.55034e+06	3.75649e+06	5.18824e+06	4.35948e+06	4.41578e+06	4.41583e+06	7.97766e+06	8.20388e+06	1.26206e+07	8.30137e+06	1.19633e+07	7.67495e+06
1533	137.022	138.03	0.838	2.55551e+06	2.38466e+06	2.12544e+06	1.48157e+06	339439	1.51475e+06	4.41373e+06	1.72151e+06	465817	3.87565e+06	2.90112e+06	4.85982e+06	2.52445e+06	2.57913e+06	4.91647e+06
1534	137.035	138.043	0.847	2.4251e+06	2.07378e+06	2.34872e+06	1.33887e+06	305420	1.36399e+06	4.11513e+06	1.99821e+06	466653	4.79048e+06	1.76045e+06	3.99591e+06	1.93502e+06	2.85418e+06	3.59636e+06
1535	137.042	138.049	1.17	3.44144e+07	3.28969e+07	3.45074e+07	2.53768e+07	1.34111e+07	3.25841e+07	5.41922e+07	2.83286e+07	1.22181e+07	5.99868e+07	3.89374e+07	5.47742e+07	3.10951e+07	3.45609e+07	4.54472e+07
1536	137.042	138.049	0.841	6.75941e+06	8.55789e+06	7.69292e+06	5.19852e+06	1.55063e+06	5.86775e+06	1.38702e+07	5.8014e+06	1.70652e+06	1.34365e+07	6.83054e+06	1.31715e+07	8.12377e+06	9.25478e+06	9.79082e+06
1537	137.045	138.052	0.772	9.95842e+06	8.65209e+06	1.06155e+07	1.22725e+07	1.03521e+07	1.20847e+07	9.33947e+06	1.19099e+07	1.1018e+07	9.484e+06	8.94216e+06	8.67506e+06	1.05443e+07	9.36866e+06	9.27975e+06
1538	137.047	138.055	1.173	2.87456e+07	2.41216e+07	2.50289e+07	2.25294e+07	3.4158e+07	2.40931e+07	2.54512e+07	1.8392e+07	1.99768e+07	2.76369e+07	3.06853e+07	3.4143e+07	2.42988e+07	2.05914e+07	2.4041e+07
1539	137.047	138.055	2.835	2.37305e+06	2.65003e+06	2.4412e+06	2.61887e+06	6.11493e+06	5.01273e+06	2.21062e+06	5.12421e+06	1.07528e+07	2.83724e+06	2.88145e+06	3.36191e+06	5.24281e+06	2.77221e+06	2.40817e+06
1540	137.047	138.055	3.154	1.20787e+08	1.17033e+08	1.21631e+08	1.19999e+08	1.19605e+08	1.30221e+08	1.26884e+08	1.25864e+08	1.18128e+08	1.13828e+08	1.1518e+08	1.18012e+08	1.28523e+08	1.18875e+08	1.13599e+08
1541	137.047	138.055	3.95	1.05802e+06	1.25673e+06	1.12879e+06	535183	812402	805716	565633	415834	737803	2.17634e+06	1.43234e+06	2.72507e+06	955568	1.0934e+06	1.58449e+06
1542	137.055	138.063	0.845	555002	651398	715154	1.71418e+06	983610	997698	1.06201e+06	889197	752118	1.21454e+06	687180	733136	782978	743974	749424
1543	137.058	297.105	0.842	572423	665802	634999	434819	567497	715079	555721	371227	707395	473072	441479	821363	514794	438353	592143
1544	137.059	138.066	0.83	1.25925e+07	1.3619e+07	1.23459e+07	1.13693e+07	2.06953e+07	1.23997e+07	1.04096e+07	1.08919e+07	2.97605e+07	6.90388e+06	1.44449e+07	7.39065e+06	1.00733e+07	1.13693e+07	1.33768e+07
1545	137.075	138.082	1.201	2.86565e+06	2.78244e+06	2.90024e+06	3.83325e+06	2.88234e+06	2.64308e+06	3.09895e+06	2.03445e+06	2.86513e+06	3.28621e+06	3.15495e+06	3.38565e+06	2.87321e+06	2.75538e+06	2.50317e+06
1546	137.084	138.091	1.176	6.51382e+06	6.48674e+06	8.88488e+06	1.86364e+07	1.92449e+07	8.57324e+06	9.10652e+06	6.89713e+06	1.45862e+07	6.76188e+06	7.02516e+06	6.78499e+06	6.20977e+06	5.62019e+06	8.73087e+06
1547	137.084	138.091	0.847	1.08513e+07	1.08835e+07	1.02075e+07	1.1852e+07	1.14955e+07	1.02337e+07	9.71731e+06	7.98154e+06	1.09083e+07	1.17463e+07	1.14887e+07	1.15157e+07	1.12881e+07	8.58748e+06	9.81432e+06
1548	137.522	138.529	7.82	2.10643e+06	2.17587e+06	2.05303e+06	1.06984e+06	1.46998e+06	396923	1.05733e+06	1.22454e+06	1.03602e+06	2.17673e+06	1.85773e+06	1.92415e+06	1.7425e+06	2.30783e+06	2.13719e+06
1549	137.899	138.906	0.744	4.06209e+07	3.96959e+07	3.9822e+07	4.56368e+07	4.66558e+07	4.43732e+07	4.09866e+07	4.44675e+07	4.34376e+07	3.29974e+07	3.51587e+07	3.49784e+07	4.80728e+07	4.45827e+07	4.42745e+07
1550	137.917	138.924	1.072	4.07853e+06	4.37876e+06	3.76507e+06	2.56636e+06	3.37955e+06	4.33103e+06	3.73764e+06	3.70397e+06	3.96664e+06	3.73742e+06	3.86528e+06	5.13593e+06	3.40189e+06	3.76773e+06	4.09779e+06
1551	137.951	138.959	14.553	1.22039e+07	9.37466e+06	1.04612e+07	4.18642e+06	8.00534e+06	8.34234e+06	1.02128e+07	9.08067e+06	8.63681e+06	9.92075e+06	5.71515e+06	9.76308e+06	1.06981e+07	8.84067e+06	7.81521e+06
1552	137.972	171.005	14.535	443593	465821	417507	425303	409751	344458	442971	443854	414839	357493	354425	469403	274810	349608	454461
1553	137.972	138.98	14.551	1.00873e+07	1.09231e+07	9.31081e+06	9.05224e+06	9.16803e+06	8.87701e+06	1.13138e+07	8.93171e+06	1.01041e+07	8.37958e+06	1.05059e+07	8.56109e+06	1.17782e+07	9.25215e+06	1.23932e+07
1554	137.988	138.995	14.569	1.49856e+07	2.65974e+07	1.61873e+07	1.84445e+07	1.40336e+07	2.87847e+07	2.7034e+07	2.93037e+07	3.57954e+07	1.84875e+07	1.91437e+07	1.86985e+07	1.64537e+07	1.37451e+07	1.55279e+07
1555	137.999	139.006	5.317	1.41044e+06	1.20024e+06	1.36244e+06	1.47034e+06	865692	1.81846e+06	1.11439e+06	833490	779420	1.69241e+06	1.26916e+06	1.63783e+06	1.15881e+06	1.02111e+06	1.32362e+06
1556	138.011	139.018	1.203	1.86411e+06	1.35392e+06	2.62896e+06	1.69103e+06	835346	1.31309e+06	1.36219e+06	1.30433e+06	693117	3.86054e+06	5.57288e+06	3.93013e+06	1.2213e+06	1.76246e+06	2.14813e+06
1557	138.011	139.018	1.001	3.69801e+06	3.70523e+06	3.67456e+06	3.44298e+06	3.82911e+06	4.54802e+06	3.66471e+06	3.13914e+06	3.78218e+06	3.86054e+06	5.96428e+06	4.41092e+06	4.16294e+06	3.89294e+06	3.24364e+06
1558	138.031	139.038	1.172	1.473e+06	941222	1.23855e+06	355633	1.02004e+06	852788	1.40634e+06	1.30136e+06	1.11952e+06	1.42219e+06	1.77344e+06	1.58291e+06	1.26597e+06	1.80086e+06	1.3922e+06
1559	138.031	139.039	3.156	2.65093e+06	2.62491e+06	2.52788e+06	2.28999e+06	2.68117e+06	3.40755e+06	2.80165e+06	3.11168e+06	2.42278e+06	2.53941e+06	2.2658e+06	2.66511e+06	2.85462e+06	2.80667e+06	2.7262e+06
1560	138.043	139.05	0.83	2.3499e+07	2.9354e+07	2.49422e+07	2.65654e+07	3.87682e+07	2.89919e+07	2.0333e+07	2.12471e+07	4.72745e+07	1.46871e+07	2.14026e+07	1.7028e+07	2.52355e+07	1.93763e+07	2.46376e+07
1561	138.043	139.05	1.169	2.68905e+07	2.79653e+07	2.67541e+07	4.29987e+07	3.16987e+07	2.67454e+07	2.48162e+07	2.25114e+07	3.13939e+07	2.43154e+07	2.47831e+07	2.2075e+07	2.19126e+07	2.22523e+07	3.08111e+07
1562	138.05	139.057	4.087	1.50655e+06	1.36786e+06	1.38943e+06	1.35118e+06	1.41064e+06	1.56631e+06	1.52023e+06	1.52052e+06	1.63448e+06	1.31504e+06	1.70074e+06	1.23307e+06	1.33517e+06	1.37717e+06	1.18555e+06
1563	138.067	139.074	6.244	2.8188e+07	2.94647e+07	2.43062e+07	5.56116e+06	2.17149e+07	1.66471e+07	2.96947e+07	1.46361e+07	1.76693e+07	3.16817e+07	5.3822e+07	1.98221e+07	2.79108e+07	1.53788e+07	1.43549e+07
1564	138.068	139.075	4.361	878883	1.00333e+06	882405	997931	871718	950446	737012	572198	875686	1.18778e+06	5.54494e+06	1.64822e+06	1.25375e+06	886235	660566
1565	138.068	139.075	3.797	2.71341e+06	2.74762e+06	2.72355e+06	2.76016e+06	1.04406e+06	2.84056e+06	2.13158e+06	1.78644e+06	1.3872e+06	4.3764e+06	5.38836e+06	4.92858e+06	2.41212e+06	4.17505e+06	2.8525e+06
1566	138.068	139.075	10.586	289060	274567	290938	423321	489575	540954	532054	350511	421849	298743	545617	368125	487447	345883	385611
1567	138.079	139.086	0.833	8.26005e+06	7.26959e+06	7.91461e+06	7.1822e+06	5.77611e+06	6.30475e+06	6.54015e+06	4.53437e+06	7.48901e+06	7.76403e+06	1.05065e+07	1.05518e+07	8.17136e+06	7.87702e+06	7.30962e+06
1568	138.079	139.086	0.638	1.60062e+06	1.79535e+06	1.54945e+06	1.36555e+06	774943	1.52178e+06	1.39946e+06	500114	855014	838195	2.16159e+06	2.79414e+06	1.551e+06	1.52434e+06	1.71305e+06
1569	138.104	139.111	7.058	8.85616e+06	1.09404e+07	1.00958e+07	5.03978e+06	8.09886e+06	6.22184e+06	1.64024e+07	2.89198e+07	2.3791e+07	6.32318e+06	9.21907e+06	7.12516e+06	3.98578e+07	1.64548e+07	1.65571e+07
1570	138.105	299.199	7.058	3.31062e+06	3.13111e+06	3.23512e+06	2.57345e+06	2.76894e+06	2.20731e+06	4.37892e+06	3.52805e+06	6.41815e+06	2.42908e+06	3.07441e+06	897467	5.01992e+06	4.43573e+06	4.09241e+06
1571	138.115	139.122	1.176	1.68906e+06	2.08298e+06	1.61068e+06	945736	1.41703e+06	1.75903e+06	1.48625e+06	522837	4.89503e+06	1.75359e+06	4.4975e+06	1.61165e+06	928868	1.00078e+06	930032
1572	138.916	139.924	14.599	864186	521857	730019	538149	746873	708198	956024	869980	756322	694819	572834	777404	1.33871e+06	731009	536785
1573	138.98	139.987	14.553	2.61091e+08	2.39894e+08	2.58987e+08	2.26241e+08	2.32246e+08	2.39935e+08	2.30705e+08	2.39575e+08	2.45097e+08	2.42433e+08	2.64171e+08	2.54202e+08	2.52376e+08	2.66321e+08	2.25236e+08
1574	138.994	140.001	14.532	5.26291e+06	5.29858e+06	5.52644e+06	5.78141e+06	6.08988e+06	4.17814e+06	4.35693e+06	5.32699e+06	5.8818e+06	4.66322e+06	5.612e+06	5.74079e+06	5.08956e+06	6.08391e+06	5.97889e+06
1575	139.027	140.034	0.855	1.58794e+07	1.66502e+07	1.60467e+07	1.69519e+07	1.5495e+07	1.65774e+07	1.70468e+07	1.35549e+07	1.4557e+07	1.64556e+07	1.90701e+07	1.87326e+07	1.94821e+07	1.74366e+07	1.75978e+07
1576	139.027	140.034	1.395	7.53719e+06	8.69953e+06	7.51287e+06	6.4419e+06	6.94768e+06	6.8734e+06	7.72899e+06	6.25461e+06	6.44795e+06	7.60697e+06	8.52295e+06	8.04316e+06	1.11161e+07	1.02545e+07	1.05859e+07
1577	139.027	140.034	1.17	6.77498e+06	6.03953e+06	6.67805e+06	5.26592e+06	4.4267e+06	6.08343e+06	7.9671e+06	5.87106e+06	3.32822e+06	9.06777e+06	9.42908e+06	8.65074e+06	5.17957e+06	7.70492e+06	7.71581e+06
1578	139.061	140.068	0.758	838510	3.32142e+06	873532	1.1266e+06	1.72808e+06	2.54128e+06	2.10118e+06	552563	2.78342e+06	3.6247e+06	5.07477e+06	5.62841e+06	672879	817757	621625
1579	139.063	140.07	3.038	2.92161e+06	2.18878e+06	2.60135e+06	7.49872e+06	2.19546e+06	2.32418e+06	2.3173e+06	763386	1.46837e+06	3.2488e+06	9.39735e+06	6.26979e+06	1.51502e+06	1.93659e+06	1.75319e+06
1580	139.063	140.07	0.847	1.61269e+08	1.57623e+08	1.5186e+08	1.99928e+08	1.8426e+08	1.54229e+08	1.69606e+08	1.52086e+08	1.61191e+08	1.66718e+08	1.74275e+08	1.59595e+08	1.54275e+08	1.37532e+08	1.75497e+08
1581	139.063	140.07	1.196	7.49285e+08	6.85592e+08	7.31592e+08	8.01554e+08	7.50157e+08	7.03067e+08	7.36141e+08	7.10222e+08	7.06e+08	7.43202e+08	7.67369e+08	6.59176e+08	7.04309e+08	6.62541e+08	6.77954e+08
1582	139.074	140.081	1.177	2.35467e+07	2.3787e+07	2.28696e+07	2.41726e+07	2.32111e+07	2.62203e+07	2.76301e+07	2.1974e+07	2.61606e+07	2.4927e+07	2.75647e+07	2.86201e+07	2.63508e+07	2.39552e+07	2.9909e+07
1583	139.074	140.081	0.834	6.20396e+07	9.48165e+07	5.54294e+07	1.20686e+08	5.90547e+07	6.07767e+07	1.21901e+08	8.46124e+07	5.33432e+07	1.03987e+08	1.46671e+08	1.83925e+08	5.52722e+07	8.62369e+07	1.1842e+08
1584	139.099	140.107	0.838	3.86322e+06	3.40624e+06	3.98821e+06	5.97601e+06	2.65266e+06	3.8308e+06	3.84473e+06	1.96348e+06	4.03778e+06	3.91555e+06	3.69211e+06	3.97679e+06	3.86897e+06	3.14115e+06	3.36776e+06
1585	139.099	140.107	1.165	3.21022e+06	2.7115e+06	3.03596e+06	3.87723e+06	2.56674e+06	2.76562e+06	2.70371e+06	1.30849e+06	2.13626e+06	2.58437e+06	2.80378e+06	2.46358e+06	2.18586e+06	1.8906e+06	1.82221e+06
1586	139.136	140.143	0.773	883856	878524	949862	2.19826e+06	825184	243603	463112	650803	1.35639e+06	1.10829e+06	1.36361e+06	505397	518311	1.4353e+06	1.48841e+06
1587	139.944	140.951	8.096	1.86976e+06	2.13228e+06	2.48102e+06	929686	2.60203e+06	1.78521e+06	1.79914e+06	1.53454e+06	1.16003e+06	2.61507e+06	2.82965e+06	2.75042e+06	3.40937e+06	6.15155e+06	2.25438e+07
1588	139.944	140.951	14.616	2.96489e+07	3.2685e+07	3.12069e+07	2.51276e+07	2.95388e+07	2.71285e+07	2.57153e+07	2.58621e+07	2.68905e+07	3.16576e+07	3.27544e+07	3.35404e+07	2.5019e+07	3.53846e+07	3.46407e+07
1589	139.954	140.961	14.538	2.66351e+06	2.9299e+06	2.46645e+06	2.29019e+06	2.50668e+06	2.42828e+06	2.88552e+06	2.38923e+06	2.78354e+06	2.48309e+06	2.13291e+06	2.72295e+06	2.55906e+06	2.16005e+06	3.02131e+06
1590	139.955	140.963	8.941	985203	1.19666e+06	1.05132e+06	1.1062e+06	1.49873e+06	901994	1.25493e+06	1.00481e+06	567190	1.82233e+06	1.59309e+06	1.44139e+06	1.50655e+06	1.55724e+06	1.2235e+06
1591	139.968	140.975	14.555	9.26647e+06	1.11061e+07	9.17942e+06	7.97123e+06	9.68563e+06	8.92809e+06	9.71351e+06	9.80158e+06	9.24601e+06	8.91624e+06	1.10551e+07	8.51372e+06	1.02119e+07	8.61651e+06	1.02145e+07
1592	139.975	140.982	6.598	2.16615e+07	2.19819e+07	2.17609e+07	2.32537e+07	1.66976e+07	1.93041e+07	2.4278e+07	1.89208e+07	2.12278e+07	1.96252e+07	2.20707e+07	2.25752e+07	1.67546e+07	1.81318e+07	1.91904e+07
1593	139.978	140.985	14.55	1.50076e+07	1.41756e+07	8.54037e+06	1.61248e+06	1.32124e+07	1.58687e+06	1.29915e+07	1.44306e+07	1.19834e+07	1.91804e+06	1.36448e+07	2.15125e+06	1.25069e+07	1.39247e+07	1.6006e+06
1594	139.992	140.999	3.406	2.82548e+06	2.69376e+06	2.60504e+06	1.84342e+06	3.70984e+06	4.61769e+06	1.31584e+06	1.32013e+06	2.55079e+06	1.97121e+06	2.11978e+06	2.58103e+06	2.28944e+06	2.77765e+06	2.97684e+06
1595	140.003	141.01	3.237	2.29223e+07	2.11552e+07	2.20072e+07	1.10229e+07	1.50185e+07	5.76681e+06	9.73399e+06	1.25737e+07	1.40791e+07	1.86447e+07	1.70375e+07	1.51135e+07	2.45031e+07	2.3588e+07	2.21757e+07
1596	140.015	141.022	5.156	1.6087e+06	1.41044e+06	1.60088e+06	917830	599871	1.34855e+06	1.91441e+06	1.64701e+06	1.13233e+06	1.63368e+06	2.51851e+06	2.56288e+06	1.23392e+06	1.27959e+06	1.47099e+06
1597	140.015	141.022	4.98	991837	883692	972127	369022	1.07595e+06	736641	1.50157e+06	1.02659e+06	681803	932989	934443	971573	952607	906800	883797
1598	140.015	182.049	5.15	924381	775388	727339	516577	629555	752977	808820	815648	660869	1.18469e+06	1.67812e+06	1.50338e+06	499670	682961	462920
1599	140.057	303.104	0.831	1.91778e+06	1.78139e+06	1.74995e+06	1.11994e+06	1.30973e+06	1.52395e+06	1.89434e+06	1.37578e+06	1.3447e+06	1.61174e+06	2.51115e+06	1.97508e+06	2.39208e+06	2.23032e+06	1.61086e+06
1600	140.057	303.104	1.177	432472	332471	393415	334047	275101	373552	402171	399024	259396	428889	724448	385565	344287	583141	345227
1601	140.058	141.065	0.828	4.03905e+07	3.62876e+07	4.02026e+07	5.44053e+07	3.24998e+07	4.24925e+07	3.21416e+07	3.62904e+07	3.39265e+07	4.816e+07	4.05882e+07	5.04956e+07	4.29023e+07	4.09236e+07	3.92501e+07
1602	140.058	141.066	1.171	4.06095e+08	3.64286e+08	3.96073e+08	3.36613e+08	2.75991e+08	3.90025e+08	4.92823e+08	3.42826e+08	1.92167e+08	5.16181e+08	4.35584e+08	5.16358e+08	3.28569e+08	3.55133e+08	4.18411e+08
1603	140.071	141.078	4.182	424670	359755	385282	368813	345562	413257	502650	479445	453183	537644	573110	728995	1.03058e+06	786883	468777
1604	140.071	141.078	4.701	407601	392192	369393	340551	442283	341109	504083	353512	325547	472047	590815	572504	567115	652631	506196
1605	140.083	141.091	7.986	710903	576464	584645	152592	484073	532626	562409	566895	3.81111e+06	587855	537816	532495	663494	138055	62798.2
1606	140.095	141.102	1.172	4.53543e+06	3.91605e+06	4.34686e+06	9.73371e+06	4.59508e+06	3.18726e+06	3.27079e+06	3.39681e+06	4.92154e+06	3.78924e+06	5.11193e+06	4.64454e+06	3.82952e+06	4.10881e+06	3.37772e+06
1607	140.095	141.102	2.567	3.3988e+06	3.98947e+06	3.73723e+06	1.4903e+07	6.88615e+06	1.966e+06	3.00975e+06	3.46458e+06	3.18591e+06	3.73988e+06	2.47947e+06	1.5877e+06	3.94827e+06	1.52626e+06	1.39803e+06
1608	140.095	141.102	2.846	1.25854e+06	1.33676e+06	1.327e+06	7.2645e+06	801334	628011	608304	938282	517649	1.23266e+06	1.44956e+06	206908	1.72238e+06	1.25076e+06	543219
1609	140.095	141.102	0.832	1.73955e+07	1.56899e+07	1.83416e+07	2.53114e+07	1.87338e+07	2.02064e+07	1.71584e+07	1.30576e+07	1.65325e+07	2.17501e+07	1.62781e+07	1.6719e+07	1.75618e+07	1.5715e+07	1.51372e+07
1610	140.119	141.127	7.054	565795	291732	444107	241002	514883	310851	626663	207510	379698	178095	737501	977623	304197	284255	439479
1611	140.12	141.127	7.711	1.29118e+06	1.53113e+06	1.00234e+06	1.89024e+06	712278	1.19607e+06	1.62397e+06	1.04214e+06	810061	1.47358e+06	1.36389e+06	1.65608e+06	1.45028e+06	1.1027e+06	994712
1612	140.121	303.231	7.046	683893	608913	661020	364944	494546	659702	1.1556e+06	697729	1.14373e+06	399449	743397	1.04331e+06	986427	1.16779e+06	1.4461e+06
1613	140.51	141.517	3.756	1.65467e+06	1.68593e+06	1.70559e+06	2.59024e+06	423407	2.04447e+06	1.84455e+06	1.16717e+06	978116	3.01644e+06	2.40805e+06	1.66402e+06	601696	1.06039e+06	1.45435e+06
1614	140.944	141.951	14.617	4.89673e+06	4.89399e+06	4.92643e+06	4.04907e+06	3.57728e+06	4.51338e+06	4.75094e+06	3.7224e+06	4.02117e+06	3.72165e+06	4.32831e+06	2.7902e+06	3.45536e+06	3.92004e+06	4.11956e+06
1615	140.951	141.958	8.096	1.17792e+06	1.46602e+06	1.2266e+06	442174	1.38272e+06	1.2275e+06	1.37547e+06	1.15084e+06	952406	1.21275e+06	1.10238e+06	207160	1.43702e+06	1.57956e+06	7.43033e+06
1616	140.985	141.992	14.529	866676	1.37154e+06	844678	678278	782127	581627	963374	823049	1.22179e+06	893670	894718	891617	1.89496e+06	850545	1.41315e+06
1617	140.988	141.995	3.395	500905	520188	502773	485205	1.20915e+06	922020	314713	374635	711089	461207	528263	633563	490996	568902	442357
1618	141.025	142.032	3.554	1.63931e+06	1.51694e+06	1.47441e+06	668893	844496	1.35691e+06	1.27525e+06	1.21167e+06	1.46493e+06	1.17716e+06	1.81681e+06	1.64023e+06	1.33366e+06	1.96878e+06	1.63107e+06
1619	141.042	142.05	1.167	1.46339e+06	1.52172e+06	1.67653e+06	1.65214e+06	2.14545e+06	1.42366e+06	1.164e+06	993049	2.16153e+06	2.46041e+06	1.9144e+06	2.41524e+06	1.71946e+06	1.40251e+06	1.65231e+06
1620	141.042	142.05	0.848	7.24438e+06	7.44058e+06	6.94321e+06	9.33081e+06	5.16447e+06	6.22765e+06	6.10978e+06	5.37119e+06	6.15798e+06	9.07736e+06	8.15542e+06	9.47896e+06	5.7402e+06	6.55619e+06	7.36292e+06
1621	141.057	142.065	5.01	651452	572119	615634	370940	771703	654191	656887	333442	260092	856862	859991	1.09258e+06	567434	676165	615585
1622	141.057	142.065	3.201	1.59091e+08	1.77546e+08	1.57752e+08	2.39014e+08	2.33139e+08	1.61865e+08	1.54862e+08	1.71503e+08	2.40845e+08	1.37628e+08	1.56972e+08	1.42014e+08	1.31999e+08	1.31804e+08	1.33564e+08
1623	141.079	142.086	0.836	1.81914e+07	2.03748e+07	1.8591e+07	2.08012e+07	1.7041e+07	1.79255e+07	1.62185e+07	1.36003e+07	1.57019e+07	2.29052e+07	2.37379e+07	2.40714e+07	1.85351e+07	1.72348e+07	1.78922e+07
1624	141.079	142.086	1.168	5.1534e+07	5.5185e+07	5.37814e+07	5.66222e+07	5.71763e+07	5.86055e+07	6.04342e+07	5.98784e+07	5.40451e+07	5.5793e+07	5.21825e+07	5.50722e+07	5.92818e+07	4.87689e+07	4.94492e+07
1625	141.079	142.086	4.509	2.36471e+06	1.56496e+06	2.22121e+06	2.51506e+06	1.55735e+06	2.31079e+06	7.62157e+06	1.51668e+06	2.03573e+06	3.21383e+06	2.42625e+06	2.24396e+06	2.26959e+06	1.8225e+06	1.21796e+06
1626	141.079	142.086	3.835	1.44932e+06	547565	1.02543e+06	417230	120468	643791	3.37487e+06	645436	783409	1.11837e+06	199686	199143	770527	353182	464036
1627	141.115	142.122	1.185	2.32231e+06	3.3101e+06	2.90706e+06	2.80851e+06	2.95799e+06	3.45236e+06	1.43663e+06	3.00354e+06	6.31378e+06	1.29258e+06	1.61231e+06	1.93037e+06	4.29354e+06	2.94973e+06	1.63828e+06
1628	141.115	142.122	1.847	1.27585e+06	1.16832e+06	1.14309e+06	1.01908e+06	807505	1.07334e+06	1.11756e+06	881240	727509	1.56846e+06	2.0544e+06	3.90253e+06	1.45064e+06	1.41685e+06	1.02843e+06
1629	141.115	142.122	0.836	4.98718e+06	4.94035e+06	4.48436e+06	4.35963e+06	3.4895e+06	4.45381e+06	2.22214e+06	3.06117e+06	6.66175e+06	6.15377e+06	3.78995e+06	4.21353e+06	7.20595e+06	5.82247e+06	4.14052e+06
1630	141.115	142.122	12.3	982155	1.72735e+06	950864	1.67997e+06	1.07133e+06	867363	619128	369596	596751	1.83908e+06	1.5716e+06	1.15454e+06	506153	1.35469e+06	1.86985e+06
1631	141.115	142.122	6.774	682806	2.0798e+06	1.334e+06	690104	2.852e+06	1.65596e+06	1.254e+06	928093	2.22941e+06	959125	1.29839e+06	1.71589e+06	2.21734e+06	1.06281e+06	2.63707e+06
1632	141.115	142.122	4.903	1.76798e+06	2.40322e+06	1.8489e+06	2.24469e+06	803888	2.14387e+06	8.77602e+06	984035	1.42762e+06	3.47414e+06	942487	1.31476e+06	2.8623e+06	1.17447e+06	277696
1633	141.115	142.122	4.416	4.09743e+06	3.85464e+06	4.65656e+06	6.1861e+06	1.16437e+06	3.60141e+06	1.70452e+07	2.00482e+06	2.9972e+06	7.3477e+06	1.9246e+06	2.24807e+06	6.28834e+06	2.09594e+06	810075
1634	141.115	142.122	3.743	3.07592e+06	2.42261e+06	2.55802e+06	2.98881e+06	1.23116e+06	2.07968e+06	5.3727e+06	1.07965e+06	3.80487e+06	3.27263e+06	2.75657e+06	2.29431e+06	1.52156e+06	1.87435e+06	1.76653e+06
1635	141.115	142.122	4.09	1.64998e+06	1.00294e+06	1.43602e+06	2.13043e+06	643198	3.0276e+06	1.12434e+07	899385	998923	1.87136e+06	730095	853380	4.75492e+06	940123	276531
1636	141.115	142.122	5.46	794658	719746	750830	1.26773e+06	150875	781982	7.68421e+06	342765	429713	1.05871e+06	199173	913180	1.79177e+06	817187	322915
1637	141.935	142.943	1.061	9.93414e+06	1.12081e+07	9.73577e+06	3.43248e+06	8.40968e+06	1.77553e+07	1.15197e+07	1.12403e+07	8.50615e+06	1.29874e+07	1.17606e+07	1.33023e+07	1.03563e+07	1.04177e+07	1.35047e+07
1638	141.94	142.948	0.822	3.32709e+07	2.92869e+07	4.45729e+07	6.77923e+07	4.60369e+07	3.84942e+07	9.55712e+07	4.55218e+07	2.71439e+07	8.64526e+07	7.81362e+07	6.91499e+07	8.51004e+07	9.44904e+07	7.50048e+07
1639	141.943	142.95	14.514	2.23375e+06	1.74296e+06	2.10249e+06	1.88836e+06	2.35036e+06	2.15757e+06	1.91343e+06	2.54062e+06	1.58206e+06	2.29247e+06	2.01067e+06	1.72847e+06	1.63286e+06	1.97492e+06	2.80748e+06
1640	141.959	142.967	14.627	6.15838e+06	4.77722e+06	5.74079e+06	4.32509e+06	4.08288e+06	4.13534e+06	3.92891e+06	3.94378e+06	4.2951e+06	4.66127e+06	5.26785e+06	4.92155e+06	5.07525e+06	5.00135e+06	4.76962e+06
1641	141.971	142.979	3.819	3.89226e+07	3.81881e+07	3.6546e+07	1.42398e+07	1.39058e+07	2.73026e+07	2.54943e+07	2.3129e+07	1.67262e+07	5.08747e+07	5.07822e+07	7.46726e+07	2.62757e+07	3.42679e+07	3.60951e+07
1642	141.971	175.005	3.818	1.12639e+06	1.20813e+06	1.00216e+06	275494	508231	697378	770663	655302	500060	1.51497e+06	1.48881e+06	2.19561e+06	875545	980874	1.11273e+06
1643	141.994	143.001	4.624	662438	541516	707033	692222	522932	651530	652901	376296	401829	833636	879894	973445	686046	542922	518133
1644	142.023	175.057	0.823	524254	554897	622247	904900	747442	481986	870633	349360	764430	155619	842030	474516	575374	654318	368438
1645	142.024	143.031	0.813	9.29282e+06	1.07217e+07	1.03806e+07	8.73604e+06	9.41079e+06	1.01662e+07	7.83503e+06	1.02923e+07	9.40783e+06	9.41831e+06	9.56924e+06	1.03886e+07	1.13948e+07	8.70639e+06	9.34975e+06
1646	142.026	143.034	1.171	4.76351e+06	4.11955e+06	4.62179e+06	5.86329e+06	3.31697e+06	6.91624e+06	3.97783e+06	3.6789e+06	2.42927e+06	3.88399e+06	5.63537e+06	4.8117e+06	9.32607e+06	5.88945e+06	4.57765e+06
1647	142.027	143.034	0.839	6.67375e+06	7.78557e+06	6.55343e+06	7.31868e+06	4.11723e+06	5.61545e+06	8.39186e+06	5.34152e+06	4.04391e+06	1.10542e+07	1.17005e+07	1.12628e+07	8.04961e+06	8.48316e+06	8.55239e+06
1648	142.029	143.036	3.675	1.66951e+06	1.77944e+06	1.69979e+06	1.32799e+06	547773	860803	1.5197e+06	1.68882e+06	1.17341e+06	1.54567e+06	2.31237e+06	1.9509e+06	1.5518e+06	1.74782e+06	1.34204e+06
1649	142.063	143.07	4.561	6.55028e+06	9.50758e+06	6.23925e+06	9.74834e+06	5.75657e+06	1.02483e+07	6.72806e+06	4.56882e+06	1.00614e+07	9.36623e+06	9.96083e+06	7.78704e+06	7.31438e+06	6.38256e+06	9.36621e+06
1650	142.065	143.073	3.206	9.12836e+07	9.63828e+07	9.12546e+07	1.2372e+08	1.2739e+08	8.92671e+07	9.07639e+07	9.78481e+07	1.28437e+08	7.31084e+07	8.67836e+07	7.7984e+07	7.38939e+07	7.01883e+07	8.29332e+07
1651	142.074	143.081	0.833	3.42904e+06	3.58873e+06	3.3705e+06	6.61949e+06	6.03699e+06	2.68298e+06	2.60565e+06	1.88452e+06	3.26511e+06	4.37274e+06	4.65383e+06	4.43881e+06	2.88226e+06	3.30359e+06	2.96657e+06
1652	142.078	143.085	7.349	1.40562e+06	1.24203e+06	1.39333e+06	283603	1.69186e+06	2.02958e+06	1.23063e+06	1.57259e+06	6.71644e+06	698162	1.65363e+06	663419	1.49807e+06	1.18618e+06	2.30137e+06
1653	142.078	143.085	4.563	1.72239e+06	3.21557e+06	1.81146e+06	2.32208e+06	1.40675e+06	2.3039e+06	1.62389e+06	1.03107e+06	1.69161e+06	2.01822e+06	3.78925e+06	4.4625e+06	2.41163e+06	3.23648e+06	1.89483e+06
1654	142.099	143.106	7.069	1.62995e+07	1.65613e+07	1.55655e+07	1.32161e+07	1.54057e+07	1.34067e+07	1.35524e+07	1.36866e+07	1.66745e+07	1.25179e+07	1.43009e+07	2.3169e+07	1.65458e+07	1.70572e+07	1.47665e+07
1655	142.11	143.118	3.728	6.05219e+06	4.91153e+06	4.78709e+06	1.78733e+07	2.51955e+06	1.17522e+06	1.25755e+06	1.42885e+06	3.87229e+06	551539	1.10349e+06	1.15215e+06	1.3133e+06	536295	1.66846e+06
1656	142.11	143.118	4.106	647693	713248	870108	1.29421e+06	406512	1.09723e+06	3.23973e+06	204803	691626	708985	116517	243535	395967	207297	86145.1
1657	142.11	143.118	4.356	314910	818524	537855	3.15491e+06	1.41515e+06	433146	734709	511575	3.10434e+06	324280	166412	524701	450437	1.04679e+06	634287
1658	142.11	143.118	1.161	6.22827e+06	7.62786e+06	6.95451e+06	1.16998e+07	7.1828e+06	8.04102e+06	6.84144e+06	4.91777e+06	7.79424e+06	8.36697e+06	9.95239e+06	6.61745e+06	4.53212e+06	6.75581e+06	4.85629e+06
1659	142.943	143.95	1.037	4.85593e+06	4.76878e+06	4.66197e+06	3.21693e+06	3.64498e+06	5.41989e+06	4.00419e+06	4.81481e+06	4.30602e+06	5.43068e+06	3.94476e+06	5.24542e+06	3.7229e+06	5.65473e+06	4.0205e+06
1660	142.951	143.959	14.568	1.09263e+06	1.18865e+06	1.05403e+06	782127	869193	760067	920848	1.08939e+06	1.01931e+06	1.14514e+06	1.22905e+06	1.09518e+06	1.04115e+06	1.02225e+06	1.03621e+06
1661	142.988	165.978	6.584	3.50007e+07	3.05158e+07	3.46476e+07	3.777e+07	3.32653e+07	3.31179e+07	3.62026e+07	3.3511e+07	3.62454e+07	3.13593e+07	3.49403e+07	3.12242e+07	3.11786e+07	3.37478e+07	3.14662e+07
1662	142.989	125.986	6.604	8.29015e+06	1.87374e+07	1.49681e+07	1.53533e+07	7.54e+06	8.72652e+06	9.53281e+06	2.54166e+07	1.69935e+07	8.09905e+06	8.2253e+06	8.49024e+06	8.40988e+06	7.66221e+06	6.76745e+06
1663	143.037	144.044	3.39	4.52831e+06	4.57572e+06	4.5017e+06	3.08096e+06	1.79065e+06	7.38552e+06	8.17383e+06	4.36536e+06	2.91791e+06	2.03822e+06	5.72802e+06	4.82883e+06	7.14621e+06	4.3203e+06	1.53202e+06
1664	143.037	144.044	3.202	9.12618e+06	9.60572e+06	8.75339e+06	1.25182e+07	1.34921e+07	9.41161e+06	8.87382e+06	1.04703e+07	1.22958e+07	9.40556e+06	1.0345e+07	9.27988e+06	7.58366e+06	6.98934e+06	7.28401e+06
1665	143.037	144.044	4.238	9.20306e+07	9.72727e+07	9.45994e+07	9.94872e+07	2.7478e+07	1.00967e+08	1.07462e+08	1.05756e+08	3.40404e+07	1.47191e+08	1.28915e+08	1.44229e+08	1.45387e+08	9.40104e+07	6.3186e+07
1666	143.037	144.044	3.752	2.6212e+07	2.57077e+07	2.57674e+07	5.59857e+07	1.20426e+07	2.80913e+07	2.41194e+07	2.0175e+07	1.61158e+07	6.32814e+07	4.10384e+07	3.5571e+07	1.62804e+07	1.67817e+07	2.29657e+07
1667	143.037	144.044	5.501	1.57363e+06	1.14354e+06	1.3643e+06	2.92212e+06	788293	2.00657e+06	469531	452848	760199	959714	4.1245e+06	4.74991e+06	792924	562239	332408
1668	143.04	144.047	1.171	9.25276e+06	5.89299e+06	7.45809e+06	4.30777e+06	5.41982e+06	6.31428e+06	6.05537e+06	3.64517e+06	4.65489e+06	3.21623e+06	4.38676e+06	4.8449e+06	5.58105e+06	5.91216e+06	6.1584e+06
1669	143.04	144.047	0.836	1.44088e+07	2.10442e+07	1.43616e+07	1.84017e+07	1.65745e+07	1.17353e+07	1.98843e+07	1.39467e+07	1.12929e+07	4.29785e+07	4.50596e+07	4.7596e+07	5.05439e+06	1.88122e+07	2.58695e+07
1670	143.04	144.047	2.459	2.95013e+06	2.76812e+06	2.83527e+06	1.83059e+06	3.42934e+06	2.20609e+06	3.8199e+06	3.48595e+06	2.88944e+06	2.23948e+06	3.53735e+06	3.22119e+06	3.54347e+06	2.84798e+06	2.16165e+06
1671	143.04	144.047	0.983	1.94864e+06	6.42977e+06	1.37931e+06	9.92642e+06	4.60408e+06	796772	9.49793e+06	7.10507e+06	1.75205e+06	1.29678e+07	2.04652e+07	1.55113e+07	2.61648e+06	762180	1.73598e+06
1672	143.058	144.065	0.84	1.0465e+07	8.84538e+06	1.02622e+07	1.17775e+07	8.60279e+06	7.42035e+06	3.90776e+06	6.26489e+06	9.57276e+06	8.55029e+06	8.89687e+06	9.62635e+06	8.09468e+06	8.41932e+06	8.00256e+06
1673	143.058	144.065	3.102	401801	495620	572153	1.37515e+06	143569	512745	1.19475e+06	192759	746221	2.22955e+06	475847	1.00882e+06	451044	627767	1.50447e+06
1674	143.058	144.065	1.168	3.81125e+06	5.54283e+06	4.99986e+06	3.19874e+06	4.73676e+06	4.56278e+06	2.97102e+06	4.0582e+06	4.12464e+06	6.33922e+06	6.1043e+06	1.12697e+07	4.39091e+06	3.8156e+06	6.14393e+06
1675	143.058	144.065	0.632	972675	931296	1.03681e+06	863479	844994	925176	566108	868934	891507	1.36472e+06	1.09564e+06	1.27942e+06	1.11105e+06	1.02039e+06	1.11067e+06
1676	143.073	144.08	3.202	3.8831e+08	3.88191e+08	3.68798e+08	5.02688e+08	5.07978e+08	3.57511e+08	3.64729e+08	3.89847e+08	5.0798e+08	3.07113e+08	3.55452e+08	3.25004e+08	3.10509e+08	2.84166e+08	3.24775e+08
1677	143.073	144.08	5.572	2.85638e+06	2.65819e+06	2.56954e+06	1.71975e+06	490327	5.30015e+06	1.89664e+06	1.79536e+06	1.26892e+06	3.43034e+06	3.1454e+06	4.76617e+06	2.06736e+06	1.92821e+06	1.56342e+06
1678	143.073	144.08	3.749	1.15985e+07	1.1729e+07	1.10735e+07	9.84887e+06	9.33367e+06	1.28632e+07	7.0419e+06	6.08827e+06	9.18297e+06	1.57921e+07	1.74806e+07	2.0054e+07	1.07818e+07	1.00495e+07	1.10347e+07
1679	143.081	144.088	7.065	508010	351080	496955	264673	476266	321373	647526	673079	648050	280077	433081	374881	536290	695311	620961
1680	143.086	144.093	9.585	1.97445e+06	1.13507e+06	1.59579e+06	1.6845e+06	1.02568e+06	1.06614e+06	1.70368e+06	1.35698e+06	1.49613e+06	1.6288e+06	1.36481e+06	1.08369e+06	987175	1.11297e+06	1.24882e+06
1681	143.094	144.102	0.834	2.61796e+07	2.59607e+07	2.41394e+07	2.15851e+07	2.16193e+07	2.1674e+07	1.88788e+07	1.47296e+07	2.09344e+07	2.2768e+07	3.37379e+07	3.00376e+07	2.37868e+07	2.00025e+07	2.17805e+07
1682	143.131	144.138	1.667	1.17613e+06	1.25888e+06	1.04022e+06	1.27038e+06	1.04157e+06	1.00087e+06	1.08885e+06	933684	777188	1.13977e+06	1.93672e+06	2.09424e+06	1.56456e+06	1.33345e+06	1.05566e+06
1683	143.131	144.138	0.819	2.31433e+06	2.88013e+06	2.15383e+06	2.78778e+06	1.68025e+06	2.37772e+06	3.47791e+06	2.23488e+06	2.07115e+06	2.49828e+06	2.90454e+06	3.08552e+06	2.66341e+06	2.37442e+06	2.83992e+06
1684	143.93	144.938	6.179	113185	129700	200245	493215	311977	158022	254836	124065	158980	169030	165183	128465	121089	1.64974e+06	385789
1685	143.93	144.938	8.104	85943.7	91553.3	175888	100468	95951.3	95076	85218.8	82969.4	95993.9	101186	81823.9	87638.5	111208	229198	1.86049e+06
1686	143.951	144.958	1.39	1.64888e+07	1.40762e+07	1.44638e+07	8.35371e+06	2.31537e+06	1.02502e+07	1.74083e+07	1.127e+07	1.72654e+06	2.73612e+07	1.34858e+07	3.52473e+07	3.22884e+06	1.13084e+07	2.12915e+07
1687	143.951	144.958	1.039	1.17462e+07	1.32681e+07	1.06091e+07	5.45085e+06	5.1965e+06	1.41585e+07	1.58297e+07	1.00711e+07	7.68193e+06	2.31233e+07	1.40498e+07	2.4092e+07	1.08736e+07	1.0283e+07	1.30848e+07
1688	143.963	144.97	14.566	895644	773448	757632	662588	787260	611287	861031	965498	771647	697184	1.03653e+06	637277	840909	762832	889709
1689	143.971	144.978	2.261	9.84534e+06	7.75634e+06	8.00011e+06	5.03398e+06	3.17311e+06	9.11875e+06	8.65302e+06	5.61439e+06	2.98447e+06	1.42922e+07	1.15342e+07	1.93529e+07	6.95426e+06	7.68321e+06	9.35571e+06
1690	143.975	144.982	14.496	3.51802e+06	2.98819e+06	2.87809e+06	3.03324e+06	1.7661e+06	4.21219e+06	5.90472e+06	4.55637e+06	2.08697e+06	3.02384e+06	2.24375e+06	2.29477e+06	3.44681e+06	1.16131e+06	2.74314e+06
1691	143.98	144.987	0.793	606799	627139	633749	428824	754482	768357	735960	519846	428226	1.12827e+06	1.16003e+06	895678	716722	688099	960107
1692	143.987	144.994	1.463	2.80481e+06	2.72378e+06	2.2135e+06	1.59926e+06	1.42162e+06	2.50688e+06	3.06905e+06	3.20485e+06	908157	2.45325e+06	3.26792e+06	4.19444e+06	1.97446e+06	3.14565e+06	4.10196e+06
1693	144	145.007	0.994	2.19291e+06	1.60114e+06	1.92642e+06	2.5031e+06	2.47557e+06	2.6611e+06	1.44891e+06	2.28378e+06	2.33219e+06	1.44373e+06	2.17834e+06	1.78546e+06	2.03495e+06	2.05732e+06	1.74767e+06
1694	144.01	145.017	14.533	7.27298e+06	7.52734e+06	7.31053e+06	7.48884e+06	8.20542e+06	7.2004e+06	6.98568e+06	7.58874e+06	7.32702e+06	6.78483e+06	7.58426e+06	7.56851e+06	6.9019e+06	7.47152e+06	7.86757e+06
1695	144.01	145.017	3.817	1.53896e+07	1.43631e+07	1.47141e+07	9.19372e+06	6.23684e+06	1.15603e+07	1.28765e+07	1.02173e+07	7.358e+06	2.12944e+07	2.06867e+07	2.52309e+07	1.17937e+07	1.18858e+07	1.45543e+07
1696	144.021	145.028	4.884	614311	664840	733907	1.25884e+06	2.72085e+06	625768	786831	309626	912421	1.48371e+06	435606	666292	896157	331894	525221
1697	144.024	145.032	9.506	645828	692150	595846	802678	495902	621036	629779	584830	665459	457727	498322	584341	908812	589657	715489
1698	144.041	289.088	0.838	3.39482e+06	3.31414e+06	3.31935e+06	3.8577e+06	2.02047e+06	2.56678e+06	3.12539e+06	2.46147e+06	2.55058e+06	4.01017e+06	4.22413e+06	4.74534e+06	3.19668e+06	2.95871e+06	2.52701e+06
1699	144.041	289.089	1.164	305058	348187	261274	512790	601086	314410	506666	292533	530318	355664	322690	731495	297498	419337	211885
1700	144.042	145.049	1.165	2.10299e+06	1.71468e+06	1.73142e+06	2.17371e+06	1.79084e+06	1.98034e+06	3.25099e+06	1.0884e+06	2.28538e+06	4.00419e+06	3.2618e+06	4.68115e+06	1.76362e+06	2.39577e+06	1.59903e+06
1701	144.042	145.049	0.852	1.33126e+06	1.30462e+06	1.53811e+06	1.4865e+06	791260	1.48947e+06	2.11038e+06	1.562e+06	888590	2.57784e+06	1.99006e+06	2.88318e+06	1.64347e+06	1.37847e+06	1.9985e+06
1702	144.042	145.049	0.654	624539	537447	578597	487187	292113	454178	643463	451418	508153	828690	810159	1.10082e+06	540037	534938	666863
1703	144.042	145.049	8.946	1.81808e+06	1.68761e+06	1.66956e+06	1.63783e+06	1.9581e+06	1.61631e+06	2.13993e+06	1.60313e+06	1.40423e+06	1.44874e+06	1.3911e+06	1.51101e+06	2.15885e+06	2.0575e+06	1.45602e+06
1704	144.045	145.052	4.366	2.83459e+06	3.03709e+06	3.8656e+06	3.15291e+06	3.53294e+06	3.18766e+06	2.96082e+06	2.69765e+06	2.73143e+06	5.85666e+06	6.5619e+06	3.0954e+06	994958	891539	2.51051e+06
1705	144.053	145.06	1.156	960894	525751	713834	888600	373060	482272	427492	401671	521866	610022	645493	497782	429410	409655	445703
1706	144.057	145.064	5.154	2.3589e+06	1.89606e+06	2.3953e+06	2.85472e+06	2.16719e+06	2.53992e+06	2.13087e+06	1.41097e+06	3.23048e+06	2.39838e+06	2.92089e+06	2.83555e+06	3.55031e+06	2.4957e+06	2.52264e+06
1707	144.057	145.064	3.199	4.23425e+06	5.48712e+06	4.38312e+06	6.99517e+06	7.53211e+06	5.07434e+06	4.07328e+06	4.98569e+06	6.40799e+06	3.97255e+06	4.73887e+06	4.14829e+06	3.81108e+06	4.37337e+06	4.34276e+06
1708	144.068	145.076	1.176	967798	1.30832e+06	1.01416e+06	936680	921155	1.60208e+06	957509	1.01687e+06	819217	1.33332e+06	1.17314e+06	1.64046e+06	1.55764e+06	1.23493e+06	1.1607e+06
1709	144.068	145.076	4.752	1.03729e+06	845562	998163	1.14181e+06	942506	898840	853706	914248	976750	866065	1.06358e+06	736331	1.93257e+06	678964	782482
1710	144.09	145.097	0.833	434139	434399	513564	842424	192455	239398	318736	276303	371277	1.02567e+06	255061	819094	284051	496392	349589
1711	144.093	145.101	7.986	3.16132e+06	2.41281e+06	2.69949e+06	3.40961e+06	560376	2.79079e+06	2.67581e+06	3.07607e+06	1.64715e+07	2.52534e+06	2.42048e+06	2.57022e+06	3.16771e+06	521027	2.53321e+06
1712	144.093	145.101	7.389	1.11083e+07	9.90753e+06	1.1034e+07	4.41195e+06	2.20963e+06	4.1788e+06	1.43026e+07	9.90939e+06	2.3496e+07	6.12426e+06	2.84665e+06	3.37889e+06	1.60922e+07	1.03697e+07	6.56864e+06
1713	144.093	145.101	8.84	8.31636e+06	7.86308e+06	7.90979e+06	1.03045e+07	4.36345e+06	3.27992e+06	9.64595e+06	1.1285e+07	2.22663e+07	1.1013e+06	943926	380266	1.17019e+07	1.01006e+07	7.836e+06
1714	144.093	145.101	9.579	3.87345e+07	4.21972e+07	3.90877e+07	6.18083e+07	5.9876e+07	4.38024e+07	4.28733e+07	4.95792e+07	3.5823e+07	2.65805e+07	4.00854e+07	3.71277e+07	3.91829e+07	4.63164e+07	3.84186e+07
1715	144.093	145.101	7.065	1.79988e+07	1.88361e+07	1.83915e+07	3.17472e+07	1.81125e+07	1.77722e+07	2.72735e+07	2.0386e+07	2.10547e+07	6.58584e+06	1.54564e+07	8.35622e+06	2.80109e+07	2.63442e+07	2.49256e+07
1716	144.094	145.101	0.346	342686	5.50418e+06	2.99365e+06	6.48571e+06	6.23728e+06	6.95647e+06	7.03046e+06	6.77591e+06	5.69151e+06	364482	6.30353e+06	5.72488e+06	4.70751e+06	6.18233e+06	5.91627e+06
1717	144.115	145.122	6.592	5.46962e+07	5.5964e+07	5.44437e+07	4.99379e+07	8.56605e+07	8.79117e+07	5.19798e+07	4.19993e+07	4.91421e+07	5.81095e+07	4.94669e+07	5.15236e+07	5.17685e+07	4.20119e+07	4.10924e+07
1718	144.116	311.22	6.619	723983	930569	647001	823471	1.15748e+06	1.20402e+06	406842	365065	1.38253e+06	1.28096e+06	890008	532817	2.50305e+06	824736	895765
1719	144.958	145.966	1.006	7.651e+06	9.3993e+06	8.04083e+06	6.29981e+06	4.88943e+06	4.80112e+06	6.53502e+06	5.37833e+06	5.17681e+06	8.48006e+06	5.30629e+06	5.49649e+06	6.08723e+06	9.48787e+06	4.15075e+06
1720	145.016	146.023	0.304	7.23979e+06	368774	3.79236e+06	471048	6.95204e+06	7.60803e+06	8.98606e+06	7.15183e+06	8.79427e+06	6.01673e+06	6.23049e+06	360690	5.73375e+06	368486	441690
1721	145.019	146.027	3.595	3.53568e+06	3.50665e+06	3.31717e+06	3.03541e+06	2.94376e+06	2.61685e+06	3.25038e+06	2.01499e+06	3.50599e+06	3.64429e+06	4.81001e+06	3.7152e+06	3.83791e+06	3.4575e+06	3.8044e+06
1722	145.052	146.06	4.696	5.46401e+07	7.40194e+07	6.42269e+07	3.11328e+07	6.43753e+07	4.04717e+07	5.24495e+07	5.00226e+07	3.82338e+07	7.16261e+07	1.08679e+08	9.27452e+07	1.02561e+08	7.08825e+07	3.76942e+07
1723	145.052	146.06	3.201	8.75265e+08	8.9194e+08	8.63881e+08	1.16029e+09	1.25739e+09	8.68909e+08	8.5502e+08	9.42323e+08	1.21696e+09	7.40815e+08	8.69455e+08	7.62053e+08	6.96358e+08	6.89122e+08	7.39711e+08
1724	145.052	146.059	4.368	2.05646e+08	2.08154e+08	2.04432e+08	4.22961e+08	3.46401e+07	1.97057e+08	1.71809e+08	7.99672e+07	6.66954e+07	4.94916e+08	3.20082e+08	2.86243e+08	5.92949e+07	1.1549e+08	1.84438e+08
1725	145.052	146.06	4.261	1.2082e+08	1.18777e+08	1.19887e+08	5.89844e+07	1.21049e+08	1.07857e+08	1.27745e+08	1.08686e+08	1.30754e+08	8.1979e+07	1.89349e+08	1.47503e+08	1.83206e+08	1.33406e+08	1.053e+08
1726	145.052	146.06	1.164	2.15906e+06	1.67071e+06	1.77436e+06	2.06133e+06	1.9515e+06	1.44442e+06	2.20315e+06	1.03923e+06	1.88482e+06	1.33731e+06	2.44866e+06	1.65105e+06	2.16441e+06	1.99264e+06	899429
1727	145.052	146.06	5.5	9.05317e+06	9.7828e+06	9.75304e+06	8.37203e+06	9.43486e+06	1.08849e+07	8.27512e+06	6.74644e+06	1.06751e+07	9.87903e+06	9.97074e+06	9.44966e+06	1.40587e+07	1.33023e+07	1.17568e+07
1728	145.056	146.063	1.415	2.08386e+06	2.45748e+06	2.12844e+06	2.60254e+06	1.93985e+06	1.71207e+06	1.98621e+06	2.17502e+06	1.84035e+06	2.70311e+06	1.84372e+06	2.63949e+06	2.17991e+06	1.90475e+06	2.03709e+06
1729	145.074	146.081	0.733	1.93356e+07	3.82972e+06	1.1402e+07	1.37271e+07	9.57152e+06	1.86241e+07	2.24966e+06	2.70202e+06	2.99233e+06	2.1428e+07	1.90146e+07	2.34678e+07	4.24424e+06	3.6252e+06	3.66469e+06
1730	145.075	313.138	0.839	107668	487827	303625	424484	273471	478156	365894	170494	428202	369460	459514	595197	551393	443892	475016
1731	145.089	146.096	2.828	813466	686631	741697	1.09072e+06	683906	628696	771741	467968	723401	778415	1.10857e+06	1.71926e+06	969181	595520	375172
1732	145.098	354.212	3.194	455707	450707	458534	914294	212210	298177	815841	432084	402515	624776	1.32591e+06	952492	621105	515698	765968
1733	145.099	146.107	3.203	2.5772e+06	2.41402e+06	1.33269e+06	945669	4.45942e+06	2.708e+06	82750.2	939854	112162	2.8535e+06	96247.5	80295.7	80107.6	2.07104e+06	2.00252e+06
1734	145.11	146.117	0.815	1.01391e+07	1.01115e+07	9.25366e+06	8.49307e+06	8.98768e+06	1.16525e+07	1.05731e+07	5.09006e+06	9.21027e+06	1.20417e+07	1.23592e+07	9.40724e+06	1.05456e+07	1.13735e+07	1.12428e+07
1735	145.11	146.117	1.921	4.39447e+07	4.38331e+07	4.39219e+07	4.21245e+07	3.79075e+07	4.2821e+07	4.34026e+07	5.07053e+07	6.00699e+07	4.44731e+07	3.99558e+07	4.48755e+07	5.82188e+07	4.38888e+07	3.97212e+07
1736	145.158	146.165	0.967	3.70516e+06	3.29039e+06	3.35688e+06	3.10732e+06	6.06855e+06	5.33726e+06	2.45343e+06	3.82347e+06	8.00411e+06	2.82303e+06	6.88223e+06	2.77473e+06	6.10644e+06	2.84971e+06	3.19593e+06
1737	145.898	146.905	14.534	1.90569e+06	1.95765e+06	1.65723e+06	1.39452e+06	1.48231e+06	1.33459e+06	1.92573e+06	1.97971e+06	2.20293e+06	1.83294e+06	1.73455e+06	1.88068e+06	1.29405e+06	1.50185e+06	1.31445e+06
1738	145.963	146.97	14.559	405315	390452	351101	347886	289455	267346	498323	351775	414200	305641	565923	282962	378071	330340	268490
1739	145.966	146.973	2.261	1.25791e+08	8.89629e+07	1.03137e+08	6.98259e+07	4.80198e+07	1.08468e+08	1.00101e+08	6.83253e+07	4.31558e+07	1.59274e+08	1.5036e+08	2.395e+08	7.67361e+07	1.00735e+08	1.19296e+08
1740	145.966	146.973	1.034	1.00666e+07	8.79155e+06	7.96846e+06	4.32105e+06	5.57381e+06	1.07744e+07	8.78626e+06	7.88559e+06	6.92235e+06	9.52556e+06	8.22085e+06	2.05353e+07	6.15434e+06	9.71031e+06	1.01357e+07
1741	145.966	146.974	8.946	719840	1.50357e+06	1.21034e+06	1.2963e+06	1.82008e+06	1.72481e+06	1.36357e+06	773510	677050	1.15685e+06	1.2119e+06	870233	1.22655e+06	1.04306e+06	1.08837e+06
1742	145.972	146.98	6.17	266600	200367	251709	267079	256674	253151	301652	292225	288591	283449	280751	220436	285216	957039	212502
1743	145.995	147.002	0.776	1.83815e+07	1.83376e+07	1.81703e+07	1.94753e+07	2.18222e+07	1.52347e+07	1.89855e+07	2.06134e+07	2.1749e+07	1.78038e+07	1.87893e+07	1.91697e+07	2.02818e+07	1.97871e+07	1.84791e+07
1744	146.003	147.01	1.477	2.341e+06	1.38484e+06	2.00661e+06	712266	683022	1.83146e+06	2.47466e+06	2.56136e+06	190296	1.56087e+06	1.71507e+06	1.91346e+06	1.77002e+06	2.66349e+06	2.26852e+06
1745	146.036	147.044	1.198	1.16617e+08	1.17415e+08	1.14846e+08	1.24029e+08	1.1711e+08	1.08515e+08	1.15311e+08	1.20644e+08	1.10871e+08	1.26792e+08	1.18732e+08	1.1078e+08	1.10221e+08	1.05813e+08	1.02975e+08
1746	146.036	147.044	0.845	2.15743e+07	1.98155e+07	2.11232e+07	3.10302e+07	3.01343e+07	2.19159e+07	2.42162e+07	2.85336e+07	2.59506e+07	2.81654e+07	2.42871e+07	2.39194e+07	2.23861e+07	2.92705e+07	2.31406e+07
1747	146.043	147.05	3.818	3.21741e+06	3.36385e+06	3.06793e+06	2.26831e+06	1.24162e+06	2.77198e+06	2.71167e+06	2.07988e+06	1.67555e+06	4.45748e+06	4.32404e+06	5.73534e+06	2.58819e+06	2.72205e+06	3.18041e+06
1748	146.056	147.063	4.259	9.39666e+06	9.4762e+06	9.24223e+06	4.9115e+06	9.61406e+06	8.42401e+06	1.00846e+07	8.83083e+06	1.08902e+07	6.50053e+06	1.52621e+07	1.35702e+07	1.46868e+07	1.01823e+07	8.16971e+06
1749	146.056	147.063	4.365	1.65161e+07	1.67689e+07	1.59405e+07	3.3655e+07	3.98979e+06	1.55649e+07	1.32752e+07	5.67662e+06	5.70853e+06	3.84517e+07	2.45003e+07	2.28304e+07	5.22259e+06	9.51784e+06	1.46605e+07
1750	146.057	147.065	8.939	2.49808e+07	2.36799e+07	2.49662e+07	2.68528e+07	3.1088e+07	2.24231e+07	2.86985e+07	2.5981e+07	2.44096e+07	2.67285e+07	2.21471e+07	2.03477e+07	2.72028e+07	2.55402e+07	2.39464e+07
1751	146.058	147.065	14.471	1.61637e+06	2.42776e+06	1.14277e+06	1.01046e+06	1.17269e+06	840125	1.45152e+06	950552	2.30147e+06	778529	2.52989e+06	731443	982361	799674	1.94602e+06
1752	146.068	331.098	1.177	385913	969567	1.0496e+06	1.51821e+06	559147	971516	1.5542e+06	542902	2.64665e+06	1.85642e+06	485496	1.21694e+06	1.73885e+06	2.91877e+06	1.13542e+06
1753	146.068	331.099	0.833	5.36044e+06	4.77119e+06	5.31573e+06	2.15159e+06	2.78853e+06	2.53815e+06	4.55619e+06	4.51562e+06	4.13777e+06	3.28089e+06	6.4453e+06	6.4425e+06	5.23747e+06	3.28587e+06	5.65106e+06
1754	146.069	147.076	3.097	1.92785e+06	4.6202e+06	2.09424e+06	1.44741e+07	1.41872e+06	1.50525e+06	2.03394e+06	1.3742e+06	1.53569e+06	2.2572e+06	1.22003e+06	1.58598e+06	2.37933e+06	1.47571e+06	1.67438e+06
1755	146.069	147.076	0.853	6.81659e+07	6.74182e+07	6.79979e+07	7.70795e+07	6.32462e+07	6.26591e+07	7.32041e+07	6.80987e+07	6.27994e+07	6.53405e+07	5.68868e+07	6.85482e+07	6.59538e+07	6.07301e+07	6.57646e+07
1756	146.069	147.076	1.176	1.83111e+07	1.38759e+07	1.56692e+07	2.49258e+07	1.29493e+07	1.4068e+07	1.14843e+07	1.16342e+07	7.75176e+06	1.33803e+07	1.31222e+07	1.63277e+07	1.42161e+07	1.24444e+07	1.22113e+07
1757	146.07	225.091	3.095	472546	455194	494228	634758	229231	236832	662788	303415	347044	792864	774556	774958	560423	400074	423217
1758	146.105	147.112	0.828	4.85546e+06	5.82165e+06	5.27943e+06	1.52987e+07	8.19368e+06	4.67198e+06	3.08259e+06	3.61171e+06	6.52763e+06	5.64862e+06	6.79878e+06	9.77126e+06	4.52536e+06	3.15175e+06	4.83938e+06
1759	146.105	147.112	1.164	8.35771e+06	8.25155e+06	8.05677e+06	3.23341e+07	1.55963e+07	4.11996e+06	4.73557e+06	2.68702e+06	1.26572e+07	4.7338e+06	5.7467e+06	4.92633e+06	3.13695e+06	4.74513e+06	3.97335e+06
1760	146.109	147.116	7.201	6.10955e+06	3.80609e+06	4.50965e+06	1.22193e+06	3.64222e+06	1.20788e+06	1.91308e+06	5.51915e+06	2.1236e+07	4.54079e+06	3.5705e+06	3.77846e+06	6.81156e+06	6.34292e+06	5.10702e+06
1761	146.109	147.116	7.056	2.85771e+07	2.34535e+07	2.61362e+07	1.31194e+07	1.30551e+07	1.69069e+07	3.77175e+07	2.67685e+07	4.71152e+07	1.78339e+07	1.92252e+07	1.42058e+07	3.67296e+07	3.55043e+07	3.23218e+07
1762	146.109	147.116	7.394	1.02932e+07	9.83879e+06	1.00547e+07	5.36661e+06	2.61398e+06	5.07547e+06	1.40862e+07	9.41921e+06	2.3969e+07	8.93326e+06	3.64955e+06	3.4206e+06	1.74571e+07	1.13975e+07	4.99289e+06
1763	146.109	147.116	8.917	4.36762e+06	6.12517e+06	3.48392e+06	2.72406e+06	1.20266e+07	2.29487e+06	2.77375e+06	2.79342e+06	1.0674e+07	1.96467e+06	1.68784e+06	2.09664e+06	6.54545e+06	5.58556e+06	4.71741e+06
1764	146.109	147.116	7.983	4.05056e+06	3.56874e+06	3.64656e+06	505914	2.69509e+06	2.92352e+06	1.31591e+06	802938	2.78768e+07	758840	3.1515e+06	985569	3.94638e+06	1.27085e+06	1.40315e+06
1765	147.014	148.021	8.052	1.37936e+07	1.15895e+07	1.25947e+07	1.22645e+07	1.20985e+07	1.20761e+07	1.31791e+07	1.2006e+07	1.09177e+07	1.17833e+07	1.21619e+07	1.30225e+07	1.0612e+07	1.32297e+07	1.29954e+07
1766	147.032	148.039	3.731	3.99222e+07	3.1072e+07	3.4131e+07	4.35498e+07	9.17075e+06	3.14711e+07	4.67071e+06	3.06392e+06	1.36289e+07	5.86632e+07	4.57734e+07	4.22179e+07	4.38875e+06	3.55336e+06	4.45905e+06
1767	147.043	148.05	3.432	3.89112e+07	3.67774e+07	3.78639e+07	4.26779e+07	4.06043e+07	4.65593e+07	4.31411e+07	4.54012e+07	4.78737e+07	4.10255e+07	3.67974e+07	3.76202e+07	4.62729e+07	3.87776e+07	3.68675e+07
1768	147.053	148.06	0.848	3.58381e+06	3.65758e+06	3.96633e+06	7.88125e+06	3.02526e+06	2.78775e+06	3.39697e+06	2.79998e+06	2.81491e+06	4.62358e+06	3.76275e+06	3.48925e+06	3.31626e+06	3.59438e+06	3.53275e+06
1769	147.068	148.075	1.171	3.25623e+06	3.48824e+06	3.4834e+06	3.72694e+06	4.51699e+06	6.04373e+06	3.05122e+06	2.67847e+06	2.35859e+06	5.60858e+06	7.63498e+06	6.58518e+06	3.06973e+06	3.01063e+06	2.77488e+06
1770	147.068	148.075	5.286	9.66066e+06	5.8318e+06	8.64286e+06	6.27399e+06	2.10645e+06	6.52968e+06	4.2271e+06	8.45005e+06	6.35993e+06	3.92799e+06	1.12221e+07	9.33424e+06	1.57591e+07	9.63566e+06	4.92959e+06
1771	147.068	148.075	5.653	855740	920686	838367	914594	1.19103e+06	639989	776885	532235	940703	856972	1.01911e+06	1.10474e+06	1.13659e+06	740251	629698
1772	147.104	148.112	2.935	3.20053e+06	2.52908e+06	3.11428e+06	1.9814e+06	2.45016e+06	4.47953e+06	2.2914e+06	1.42239e+06	1.00614e+06	3.47412e+06	4.24089e+06	6.03469e+06	3.13311e+06	5.27031e+06	8.67643e+06
1773	147.104	148.112	3.238	1.30712e+06	1.75939e+06	1.69101e+06	1.95206e+06	2.16031e+06	1.97642e+06	3.33194e+06	1.32005e+06	1.98438e+06	3.73225e+06	3.02256e+06	2.53091e+06	3.01302e+06	2.2396e+06	1.89098e+06
1774	147.126	148.133	0.805	3.48256e+07	3.43205e+07	3.26985e+07	2.47504e+07	2.62624e+07	3.35723e+07	3.46007e+07	2.48058e+07	2.83428e+07	3.203e+07	4.1457e+07	3.76817e+07	3.5806e+07	3.37865e+07	3.63278e+07
1775	147.524	148.532	7.816	1.80662e+06	2.14055e+06	1.90752e+06	1.09303e+06	1.36289e+06	556755	1.0966e+06	1.3986e+06	746195	1.71474e+06	1.85057e+06	1.58107e+06	1.77245e+06	2.07081e+06	1.57475e+06
1776	147.928	148.935	0.763	4.58121e+06	3.92129e+06	4.44582e+06	3.87131e+06	3.25277e+06	4.29123e+06	2.84581e+06	3.92316e+06	3.72455e+06	3.72598e+06	2.86797e+06	3.6002e+06	3.38633e+06	4.07161e+06	3.7996e+06
1777	147.965	148.972	1.438	2.72623e+06	1.44044e+06	2.01573e+06	2.8181e+06	1.2183e+06	1.15789e+06	1.72128e+06	2.3037e+06	1.10136e+06	2.33861e+06	2.52646e+06	2.46528e+06	994081	2.64288e+06	1.9631e+06
1778	147.965	148.973	0.019	568572	110071	393678	517616	12473.9	1.70077e+06	135948	370303	514574	635471	574712	1.65365e+06	405541	11222.1	461927
1779	147.966	148.973	1.203	4.44707e+06	3.70735e+06	4.34137e+06	3.0151e+06	3.54863e+06	4.53809e+06	3.537e+06	4.09332e+06	2.03213e+06	6.07256e+06	4.86911e+06	7.10516e+06	2.47535e+06	3.52281e+06	5.4957e+06
1780	147.966	148.973	0.548	1.16536e+06	1.03119e+06	1.62843e+06	1.57625e+06	3.16192e+06	1.1992e+06	992646	1.37705e+06	1.3057e+06	1.31475e+06	1.55435e+06	1.32231e+06	1.12584e+06	896413	1.26804e+06
1781	147.966	148.973	9.239	2.89209e+06	1.27599e+06	2.38154e+06	4.08146e+06	2.01494e+06	779760	1.18833e+06	2.69867e+06	610347	2.80753e+06	2.78398e+06	2.71863e+06	1.00351e+06	1.72231e+06	2.30523e+06
1782	147.966	148.973	4.69	3.36549e+06	1.36891e+06	2.02227e+06	3.58937e+06	1.71897e+06	1.62366e+06	1.53614e+06	1.97491e+06	2.04312e+06	1.87475e+06	1.71221e+06	1.85931e+06	1.78691e+06	1.66768e+06	614025
1783	147.966	148.973	5.408	1.16093e+06	1.51762e+06	958336	718327	1.45947e+06	57009.7	45909.6	818953	2.5441e+06	698286	1.20154e+06	701319	1.54243e+06	959986	766062
1784	147.966	148.974	7.385	2.87097e+06	1.90168e+06	2.3916e+06	1.82045e+06	1.14439e+06	1.50199e+06	1.91345e+06	2.03322e+06	2.03924e+06	1.19729e+06	1.33928e+06	1.00554e+06	1.70049e+06	1.66192e+06	1.36775e+06
1785	147.966	148.974	15.273	1.8881e+06	1.2937e+06	1.71806e+06	2.38985e+06	1.21948e+06	2.12012e+06	2.26346e+06	1.71653e+06	385872	1.28242e+06	1.98231e+06	1.17094e+06	2.40188e+06	2.10207e+06	1.83894e+06
1786	147.966	148.974	11.037	1.78424e+06	3.24666e+06	2.36527e+06	564932	4.49989e+06	4.91253e+06	2.56657e+06	3.85694e+06	4.81037e+06	1.09435e+06	2.60909e+06	2.40879e+06	3.41196e+06	3.24665e+06	2.50103e+06
1787	147.966	148.973	14.763	2.25006e+06	2.57806e+06	1.656e+06	1.82448e+06	2.31393e+06	2.42069e+06	2.30668e+06	2.28079e+06	1.39053e+06	1.11649e+06	1.65256e+06	1.74306e+06	878653	394176	971857
1788	147.966	148.974	0.273	3.23979e+06	953540	2.03307e+06	3.86839e+06	1.81991e+06	1.62591e+06	1.21457e+06	1.50525e+06	1.38816e+06	972026	851996	705285	1.36559e+06	1.66268e+06	1.02893e+06
1789	147.966	148.974	4.291	1.11713e+06	2.04316e+06	1.26863e+06	2.069e+06	1.31288e+06	364875	1.53917e+06	2.07908e+06	1.70848e+06	1.66132e+06	967517	924476	2.3833e+06	1.6091e+06	1.58057e+06
1790	147.966	148.974	1.017	3.17522e+06	5.1816e+06	3.18342e+06	1.58084e+06	2.84268e+06	3.74371e+06	6.48493e+06	5.9838e+06	4.65019e+06	4.88317e+06	4.43506e+06	5.90023e+06	4.69431e+06	2.34055e+06	3.12797e+06
1791	147.966	148.974	2.091	2.63449e+06	3.13457e+06	1.96517e+06	2.72398e+06	2.76315e+06	1.73041e+06	3.04483e+06	1.46301e+06	2.29245e+06	1.11417e+06	2.83898e+06	1.44929e+06	2.38796e+06	2.08241e+06	1.66661e+06
1792	147.966	148.974	0.11	203016	1.07329e+06	873101	3.4377e+06	1.69364e+06	1.3736e+06	397783	2.38513e+06	1.38816e+06	1.3803e+06	193296	73819.2	1.36559e+06	1.45743e+06	1.29449e+06
1793	147.966	148.974	8.222	1.96868e+06	1.28508e+06	1.01756e+06	2.37731e+06	1.42908e+06	2.7651e+06	1.51576e+06	1.07711e+06	1.03795e+06	1.18612e+06	1.04411e+06	884283	75755.8	1.16993e+06	1.26452e+06
1794	147.967	148.974	10	1.17041e+06	852273	1.47866e+06	1.99152e+06	1.6442e+06	1.73075e+06	725471	1.5875e+06	1.37208e+06	1.70812e+06	629501	1.02096e+06	1.31476e+06	901243	2.50625e+06
1795	147.967	148.974	5.617	3.10815e+06	2.14941e+06	2.5177e+06	715121	2.59436e+06	1.80106e+06	2.7408e+06	2.76003e+06	3.35298e+06	1.13734e+06	1.15168e+06	2.80266e+06	1.54245e+06	1.04751e+06	2.30008e+06
1796	147.967	148.974	1.514	2.02202e+06	1.28781e+06	1.41715e+06	1.21138e+06	1.46561e+06	1.25223e+06	2.16067e+06	1.57481e+06	1.21455e+06	1.73795e+06	54997.5	3.40913e+06	1.08458e+06	1.91316e+06	806253
1797	147.967	148.974	15.716	1.17765e+06	1.20989e+06	1.32227e+06	1.40688e+06	1.49502e+06	1.61456e+06	758989	1.12692e+06	1.78603e+06	1.61524e+06	51624	1.07754e+06	824062	2.01136e+06	1.41714e+06
1798	147.967	148.974	3.093	677307	909925	631630	39804.9	736493	1.53948e+06	1.45536e+06	893996	730075	231914	533964	628470	1.00803e+06	1.27057e+06	889714
1799	147.967	148.974	1.732	595413	606186	1.30666e+06	788137	1.08989e+06	1.27294e+06	1.60137e+06	1.64982e+06	931384	1.51796e+06	1.59348e+06	1.54018e+06	1.51251e+06	1.23016e+06	1.31762e+06
1800	147.967	148.974	8.072	1.39933e+07	1.61783e+07	8.38161e+06	1.68238e+07	1.6641e+07	1.26779e+07	1.67294e+07	1.34415e+07	1.37748e+07	1.62995e+07	1.23772e+07	1.26923e+07	1.2878e+07	1.41313e+07	1.69871e+07
1801	147.968	148.975	3.858	1.09837e+06	1.67808e+06	1.02954e+06	2.35962e+06	1.37148e+06	1.64673e+06	728307	106038	1.29488e+06	916750	720384	570878	1.38532e+06	1.04839e+06	924545
1802	148.004	149.012	8.386	4.23278e+06	3.01895e+06	2.28701e+06	79500.4	6.33921e+06	81385.8	514275	77429.9	1.80551e+06	82650.1	80207.1	2.99179e+06	83927.5	5.16431e+06	84873.3
1803	148.004	149.012	15.117	39032.9	2.61954e+06	926983	39742.6	2.848e+06	40372.9	2.86962e+06	41451.4	3.80043e+06	45016.7	2.87573e+06	44333.1	1.668e+06	42747.8	3.45199e+06
1804	148.004	149.012	5.021	1.89537e+06	62794.6	2.36606e+06	65200.2	2.29197e+06	1.21808e+06	67242.5	66711.1	67350.3	3.11406e+06	66474.7	67860.1	66380.4	256696	62392.9
1805	148.005	149.012	1.302	3.14677e+06	122328	3.95084e+06	3.15849e+06	5.69516e+06	119387	2.58241e+06	2.66102e+06	2.34255e+06	146754	122527	1.5964e+06	126499	4.94879e+06	120543
1806	148.005	149.012	12.242	656363	51363.3	373869	28874.7	976079	536357	933054	933520	612222	923819	27865.4	491686	32592.2	463786	31201.2
1807	148.005	149.012	10.513	60669.8	1.72723e+06	56717.6	3.60962e+06	2.70289e+06	2.39811e+06	874905	1.29047e+06	2.40203e+06	51877.5	1.55523e+06	58447.7	2.49915e+06	58008	2.5925e+06
1808	148.005	149.012	10.651	49114.8	1.72723e+06	47730.8	2.54794e+06	113230	2.38491e+06	1.32756e+06	43721	52048.6	46490.4	1.65046e+06	52911	1.82115e+06	48178.4	1.92818e+06
1809	148.005	149.012	6.818	102516	4.39752e+06	101787	2.90594e+06	5.64214e+06	1.35792e+06	4.14602e+06	4.95707e+06	3.9995e+06	98529.2	95153.7	97158.6	5.00585e+06	99773.5	871404
1810	148.005	149.012	10.144	4.79736e+06	1.26217e+06	6.08338e+06	2.52889e+06	111047	2.48954e+06	5.61916e+06	2.1215e+06	1.45867e+06	3.1097e+06	424853	4.02571e+06	7.58092e+06	4.82752e+06	6.42125e+06
1811	148.005	149.012	7.245	40028.5	3.59228e+06	41802	3.45811e+06	45831.9	3.45393e+06	2.75372e+06	39880.7	50492.8	45053.2	150003	41194.3	2.74489e+06	41385.9	43104.3
1812	148.005	149.012	2.165	5.3595e+06	111691	5.45103e+06	5.33594e+06	185985	5.12922e+06	166527	2.81698e+06	149240	7.22865e+06	190371	2.65579e+06	3.48871e+06	5.85014e+06	2.83795e+06
1813	148.005	149.012	0.497	61138	404620	172745	58705	2.73885e+06	64941.6	5.66903e+06	65191.7	4.07101e+06	2.73115e+06	4.61425e+06	3.77279e+06	5.04405e+06	302134	254664
1814	148.005	149.012	5.846	2.84064e+06	162154	6.93253e+06	1.20439e+06	172994	1.26389e+07	161773	7.95261e+06	160552	4.29221e+06	160173	2.63733e+06	177540	8.87668e+06	9.8559e+06
1815	148.005	149.012	2.462	2.9665e+06	5.14725e+06	3.1787e+06	2.22526e+06	85256.5	3.59344e+06	89095.7	5.62041e+06	5.06773e+06	4.58308e+06	2.79237e+06	3.3609e+06	2.83464e+06	7.45572e+06	2.61709e+06
1816	148.005	149.012	0.608	159243	304726	1.35639e+06	50143.3	2.79404e+06	49639.1	890852	52481.3	3.5468e+06	1.67095e+06	334285	3.04714e+06	2.44063e+06	585264	2.20519e+06
1817	148.005	149.012	5.237	536538	140826	3.18867e+06	5.22556e+06	2.46838e+06	3.00205e+06	137097	6.02624e+06	143032	4.64868e+06	150811	3.75998e+06	154708	4.72671e+06	142219
1818	148.005	149.012	3.911	67492.7	3.6502e+06	66177.7	65024.4	5.23826e+06	62355.5	5.10774e+06	62622.3	934766	66101.5	2.00475e+06	71134.4	2.94266e+06	70594.7	3.80084e+06
1819	148.005	149.012	9.591	3.91292e+06	59592.5	3.88356e+06	3.62991e+06	58033.9	3.51737e+06	64388.3	1.43689e+06	71897.1	1.79132e+06	55592	1.84303e+06	62645.3	2.75309e+06	1.53445e+06
1820	148.005	149.012	11.133	57468.2	2.54521e+06	55695.9	2.27765e+06	1.38574e+07	45088.2	2.69961e+06	50066.6	1.49436e+07	47400.8	2.71864e+06	51510.5	1.13874e+07	48431.2	3.17303e+06
1821	148.005	149.012	7.635	92376	5.85107e+06	1.41094e+06	83255.8	9.36149e+06	81926.6	3.8483e+06	83071	3.87978e+06	85336.7	5.45592e+06	86890.8	6.08142e+06	2.29692e+06	4.25698e+06
1822	148.005	149.012	0.256	62809.4	3.65154e+06	1.29235e+06	59948.4	4.09943e+06	61660.7	4.51336e+06	68568.8	2.2908e+06	68709.2	3.8165e+06	69543.6	4.81854e+06	3.42049e+06	6.52131e+06
1823	148.005	149.012	11.335	64754.4	1.7763e+06	64557	58722.1	2.74908e+06	60748.9	2.77873e+06	59764	1.52118e+06	69837.7	4.64984e+06	77037.8	2.73988e+06	65016.5	5.49264e+06
1824	148.005	149.012	9.325	5.41663e+06	79088.7	5.56004e+06	4.71501e+06	80289.1	5.39255e+06	84234.6	8.01245e+06	76383	1.83882e+06	78173.7	3.01799e+06	78769	5.14475e+06	72312.3
1825	148.005	149.013	1.031	2.05591e+07	4.35797e+06	1.23937e+07	1.76019e+07	1.46177e+07	8.68847e+06	1.31526e+07	6.69431e+06	8.11045e+06	1.2953e+07	1.66924e+07	8.78716e+06	1.01008e+07	1.5897e+07	1.30076e+07
1826	148.005	149.013	14.662	43711	3.22048e+06	626634	3.14606e+06	1.82916e+06	2.47267e+06	3.99863e+06	41277.4	6.82464e+06	43292.4	4.40955e+06	43241.1	8.0665e+06	43092.8	5.25263e+06
1827	148.005	149.013	1.788	4.53756e+06	55967.6	4.90039e+06	59855.3	57373.4	3.58434e+06	56504.2	5.04344e+06	59981.8	3.26222e+06	61176.1	4.03891e+06	51961.8	4.37647e+06	52642.3
1828	148.005	149.013	6.236	4.7874e+06	4.4048e+06	4.8751e+06	6.59575e+06	221349	2.59629e+06	236309	4.06975e+06	249478	3.32259e+06	3.04386e+06	3.40326e+06	2.27518e+06	2.3498e+06	2.8094e+06
1829	148.006	149.013	10.351	4.71828e+06	2.43757e+06	2.39684e+06	449084	74324.3	3.32419e+06	2.66366e+06	2.1215e+06	2.42607e+06	4.02134e+06	3.63886e+06	87013.6	5.38997e+06	78817.3	4.48549e+06
1830	148.006	149.013	6.502	5.31336e+06	4.4048e+06	2.72866e+06	5.10897e+06	104797	108775	293968	4.49599e+06	3.14716e+06	7.62183e+06	3.64737e+06	6.32619e+06	5.93576e+06	128452	4.46064e+06
1831	148.006	149.013	10.038	4.79736e+06	992047	4.0772e+06	67072.4	66126.7	4.23505e+06	58128.6	3.1084e+06	60883.2	2.61189e+06	63088.5	2.96608e+06	6.47808e+06	4.03775e+06	3.63129e+06
1832	148.006	149.013	11.982	31906.4	1.15159e+06	473111	32840.1	1.30018e+06	30627.9	1.20163e+06	832795	1.43038e+06	710632	1.59624e+06	33153.4	732411	680422	1.38286e+06
1833	148.006	149.013	15.78	3.91202e+06	7.54619e+06	2.43331e+06	78166.2	5.34641e+06	84693.8	3.93014e+06	4.53496e+06	3.11702e+06	2.61219e+06	5.21764e+06	2.61682e+06	5.16861e+06	4.55177e+06	93705.1
1834	148.006	149.013	0.456	113510	1.00645e+07	3.92519e+06	111257	1.14766e+07	115472	6.90709e+06	115917	1.15757e+07	116297	3.88262e+06	2.39713e+06	4.50397e+06	5.75268e+06	4.67486e+06
1835	148.006	149.013	2.58	4.2535e+06	5.14725e+06	3.29188e+06	5.12028e+06	92286.4	6.28147e+06	92598.8	5.62041e+06	9.59226e+06	3.86456e+06	3.85629e+06	4.07364e+06	89026.5	6.36236e+06	4.31964e+06
1836	148.006	149.013	1.444	90847.4	89324.2	3.72885e+06	3.7672e+06	4.01107e+06	4.92139e+06	104371	6.72533e+06	62918.5	4.78744e+06	97067.4	3.94787e+06	79572	4.90786e+06	90827.7
1837	148.006	149.013	8.139	1.01798e+07	5.39593e+06	5.44478e+06	316100	4.93604e+06	75946.6	4.37559e+06	314864	5.02942e+06	4.15925e+06	5.34861e+06	3.65001e+06	5.25312e+06	1.75846e+06	4.43052e+06
1838	148.006	149.013	12.354	671746	17613.4	608925	308411	24200.2	220058	552970	665486	456375	523712	16080.3	290516	17040.8	440152	15887.3
1839	148.006	149.013	8.802	4.54724e+06	99939.5	4.42845e+06	737436	5.39509e+06	85792.6	4.77864e+06	3.45285e+06	183084	6.88298e+06	68537.7	4.17664e+06	131839	2.88837e+06	93941.5
1840	148.006	149.013	14.894	104172	4.58929e+06	106864	101818	1.02836e+07	112172	4.18791e+06	105906	9.56121e+06	103900	6.78328e+06	110138	9.03257e+06	113530	1.33976e+07
1841	148.006	149.013	6.867	108292	2.97508e+06	103353	7.5403e+06	1.11074e+07	418143	105893	98401.1	3.18053e+06	104081	6.2822e+06	102341	7.5411e+06	98017	1.14142e+07
1842	148.006	149.013	15.09	114461	4.58929e+06	110796	106955	6.19167e+06	108122	7.74267e+06	108115	1.00925e+07	117414	9.83931e+06	115631	8.40714e+06	119833	9.37175e+06
1843	148.006	149.013	11.546	90824.4	3.60421e+06	149136	74663	3.97655e+06	78102.3	3.13567e+06	78404	3.21027e+06	89736.9	3.95073e+06	2.52668e+06	3.44905e+06	2.43026e+06	3.99248e+06
1844	148.006	149.013	5.092	51483.2	50296.4	3.91727e+06	2.34815e+06	4.23472e+06	55241	3.47181e+06	2.01525e+06	50943.4	5.13252e+06	50202	67530.2	51635.7	50864.2	46470.3
1845	148.006	149.013	5.453	4.40361e+06	106847	3.5781e+06	5.59468e+06	114734	3.39337e+06	99930.4	5.96583e+06	103667	2.27387e+06	113479	5.51586e+06	110853	3.11202e+06	110405
1846	148.006	149.013	3.637	43717.2	3.72896e+06	42396	39433	3.21896e+06	42720.3	3.14607e+06	42722	1.41094e+06	44038.1	50676	48215.5	2.13567e+06	47787.8	3.8301e+06
1847	148.006	149.013	7.059	108087	1.96545e+06	100242	4.17327e+06	2.13172e+06	3.23237e+06	1.82281e+06	96638.7	3.3256e+06	65973.2	6.2822e+06	64220.9	3.02975e+06	132379	4.77331e+06
1848	148.006	149.013	5.733	61265.9	63718.4	1.40693e+06	8.9351e+06	61996.6	3.817e+06	56416.2	3.81497e+06	57399	5.18165e+06	63061.2	3.66672e+06	64972.4	2.95132e+06	3.08405e+06
1849	148.006	149.013	4.123	8.81077e+06	1.48584e+07	9.56004e+06	4.68129e+06	2.1394e+07	1.64961e+07	1.22558e+07	9.39982e+06	1.09655e+07	1.04161e+07	1.06879e+07	1.23475e+07	5.46629e+06	9.54622e+06	1.23522e+07
1850	148.006	149.013	15.506	8.84648e+06	9.27107e+06	6.42563e+06	132404	3.124e+06	144340	1.1672e+07	133659	1.09497e+07	3.73304e+06	1.26516e+07	3.59303e+06	3.92884e+06	7.49754e+06	3.7618e+06
1851	148.006	149.013	9.871	4.79736e+06	1.52696e+06	4.0772e+06	5.4363e+06	64228.5	8.19345e+06	63467.2	4.759e+06	62086.9	2.34811e+06	3.61821e+06	1.47561e+06	222730	4.03775e+06	2.12079e+06
1852	148.006	149.013	11.058	113409	2.61704e+06	116100	1.2871e+06	1.38574e+07	139527	1.523e+07	113147	2.63596e+06	119452	1.18319e+07	121750	8.37225e+06	119154	1.45481e+06
1853	148.006	149.013	0.588	3.72597e+06	7.71915e+06	1.90073e+06	73751	73650.6	73009.5	6.90709e+06	77189.8	5.4466e+06	78583.1	6.60175e+06	4.87956e+06	5.38448e+06	4.05573e+06	3.25549e+06
1854	148.006	149.013	10.576	93828.5	3.47295e+06	88161.1	5.39374e+06	2.14748e+06	3.8146e+06	1.41201e+06	75463.5	2.42607e+06	82805.8	3.06068e+06	88893.3	5.38997e+06	77628.6	3.05955e+06
1855	148.006	149.014	9.415	5.75858e+06	75500.3	6.10303e+06	5.00898e+06	74917.2	5.39255e+06	78977.9	4.29528e+06	74011.9	2.5385e+06	77524	4.94374e+06	83852.1	5.33552e+06	80335.2
1856	148.006	149.013	8.949	2.83579e+06	212532	4.49582e+06	4.41786e+06	3.3521e+06	2.20024e+06	231747	3.45757e+06	234484	5.90044e+06	194623	7.78232e+06	220125	5.16528e+06	216547
1857	148.016	149.023	11.041	1.01956e+09	1.00629e+09	1.01836e+09	1.19548e+09	1.1762e+09	1.08356e+09	1.07032e+09	1.02477e+09	1.07627e+09	9.37474e+08	9.32876e+08	9.08127e+08	1.01602e+09	9.86208e+08	1.00204e+09
1858	148.026	149.033	11.05	1.37625e+06	3.47728e+06	1.34212e+06	2.99318e+06	3.71335e+06	1.69505e+06	7.08323e+06	1.45786e+06	1.18563e+07	1.59131e+06	2.07758e+06	1.00139e+06	6.52815e+06	1.11649e+06	1.1514e+07
1859	148.026	149.033	2.645	7.75012e+06	1.0612e+06	6.83562e+06	3.11983e+06	815629	7.61707e+06	1.33232e+06	8.11884e+06	5.59683e+06	7.31155e+06	1.20351e+06	3.55408e+06	5.37201e+06	1.39903e+06	995615
1860	148.026	149.034	5.004	2.34745e+06	653721	2.77425e+06	3.5902e+06	3.89863e+06	2.82209e+06	5.85123e+06	920430	804409	6.09028e+06	697996	7.38421e+06	761598	676311	597582
1861	148.027	149.034	2.666	5.9687e+06	4.46257e+06	4.54554e+06	6.26092e+06	117803	6.59947e+06	2.86497e+06	3.70111e+06	122511	6.9139e+06	129031	6.16913e+06	4.81559e+06	2.56084e+06	3.97573e+06
1862	148.052	149.059	4.214	3.04771e+06	3.75801e+06	3.13909e+06	2.8563e+06	4.3906e+06	3.74422e+06	2.93178e+06	2.82196e+06	4.82085e+06	3.60921e+06	4.18731e+06	3.6506e+06	3.79308e+06	3.79985e+06	2.88258e+06
1863	148.052	149.059	4.878	3.1115e+06	3.40034e+06	3.21073e+06	3.92035e+06	3.8135e+06	3.85844e+06	2.2173e+06	2.93396e+06	3.91532e+06	3.05861e+06	2.81448e+06	2.45022e+06	5.11983e+06	3.8451e+06	2.70277e+06
1864	148.052	149.059	9.06	2.27329e+06	3.21658e+06	2.3117e+06	2.07513e+06	2.37539e+06	2.56734e+06	2.22831e+06	1.69441e+06	3.30509e+06	4.77941e+06	5.11964e+06	3.28957e+06	2.35093e+06	2.4826e+06	2.75545e+06
1865	148.052	149.059	9.82	4.82357e+06	5.65931e+06	4.77344e+06	6.28063e+06	6.26173e+06	5.52756e+06	6.54106e+06	5.7219e+06	5.84062e+06	5.86072e+06	5.16102e+06	4.70373e+06	4.60917e+06	5.08261e+06	5.20328e+06
1866	148.052	149.059	4.028	910727	1.444e+06	1.01594e+06	630276	2.16861e+06	1.26193e+06	522339	544488	1.31445e+06	1.54522e+06	2.09289e+06	999936	1.99916e+06	1.40441e+06	1.10227e+06
1867	148.052	149.059	2.252	1.28324e+08	1.40998e+08	1.33736e+08	1.87289e+08	1.39083e+08	1.26215e+08	1.49237e+08	1.46578e+08	1.24121e+08	1.46159e+08	1.41673e+08	1.45727e+08	1.47966e+08	1.28778e+08	1.19703e+08
1868	148.063	149.07	0.834	2.15541e+06	1.35316e+06	2.02965e+06	1.65321e+06	1.61015e+06	2.23862e+06	2.6294e+06	1.05618e+06	1.56678e+06	1.67617e+06	2.44884e+06	2.57261e+06	2.08046e+06	1.1604e+06	1.69203e+06
1869	148.063	149.071	1.172	2.07054e+06	2.61136e+06	2.36397e+06	2.38861e+06	1.77562e+06	2.36379e+06	1.54156e+06	1.92621e+06	1.54661e+06	2.51537e+06	3.03869e+06	2.74208e+06	2.29398e+06	1.48881e+06	1.11199e+06
1870	148.064	149.071	6.164	965347	774838	843693	909848	488463	1.10599e+06	548956	1.34715e+06	888604	1.10329e+06	436371	472564	361544	542967	427521
1871	148.064	149.071	4.062	1.64037e+06	1.39779e+06	1.46446e+06	1.78016e+06	2.55327e+06	1.87339e+06	1.16354e+06	465355	1.92539e+06	1.36592e+06	478749	1.24684e+06	792070	396473	1.83062e+06
1872	148.064	149.071	14.945	1.62819e+06	1.68488e+06	928071	1.12538e+06	1.05841e+06	1.16259e+06	1.26677e+06	1.31384e+06	1.4311e+06	582839	1.09434e+06	364980	69704.1	282122	1.28378e+06
1873	148.064	149.071	0.044	283997	229484	411814	369657	13059.2	626227	12843.9	119918	178082	368286	12652.9	643151	225454	160406	299461
1874	148.064	149.071	7.942	1.06458e+06	922444	853970	1.09553e+06	1.04485e+06	1.30771e+06	73676	986352	1.27329e+06	1.18952e+06	1.39073e+06	503405	2.04684e+06	890654	779394
1875	148.064	149.072	6.057	997026	324417	1.1956e+06	1.44281e+06	1.16581e+06	2.035e+06	1.1879e+06	649174	817760	91020.4	887432	1.14135e+06	289019	1.09784e+06	786569
1876	148.064	149.072	10.151	3.36096e+06	1.4954e+06	2.69643e+06	849204	92492.2	1.16697e+06	1.55717e+06	257285	1.62585e+06	802903	1.0291e+06	871662	1.51307e+06	965517	681186
1877	148.065	149.072	2.05	1.87061e+06	725743	1.66788e+06	781885	2.56565e+06	1.39128e+06	1.51655e+06	2.1989e+06	1.07934e+06	1.9097e+06	97441.4	1.20827e+06	1.61243e+06	1.29184e+06	1.82646e+06
1878	148.065	149.072	9.339	2.45456e+06	613201	1.69098e+06	1.73082e+06	1.80117e+06	1.01757e+06	1.29708e+06	1.98077e+06	863475	1.41271e+06	81289.9	957188	1.31782e+06	809003	1.42885e+06
1879	148.065	149.072	8.566	2.41556e+06	1.14078e+06	2.19303e+06	2.09274e+06	641270	831336	1.64456e+06	957651	1.06847e+06	2.17503e+06	1.4887e+06	1.1019e+06	1.99915e+06	933793	1.71176e+06
1880	148.065	149.072	9.024	1.65244e+06	1.99758e+06	1.25342e+06	1.11366e+06	1.01632e+06	1.08416e+06	3.00892e+06	888767	1.45523e+06	3.12334e+06	2.57922e+06	1.15948e+06	1.7163e+06	689946	1.42673e+06
1881	148.065	149.072	3.876	1.10765e+06	1.90619e+06	1.05631e+06	59750.5	1.477e+06	1.31731e+06	627998	1.17755e+06	1.15626e+06	1.03855e+06	626930	1.15822e+06	991241	1.25619e+06	1.27266e+06
1882	148.065	149.072	9.894	526230	781680	628570	608239	2.14582e+06	2.01813e+06	834326	1.14741e+06	875173	1.55663e+06	1.97537e+06	415270	1.55481e+06	752257	737134
1883	148.065	149.072	0.488	1.84176e+06	943592	1.71964e+06	941300	1.24864e+06	1.56544e+06	1.81577e+06	2.64571e+06	726192	1.30224e+06	2.3123e+06	81623.1	3.05787e+06	1.24433e+06	1.57813e+06
1884	148.065	149.072	11.049	1.60301e+06	1.74089e+06	1.12837e+06	1.04625e+06	2.63614e+06	757446	3.20005e+06	3.78484e+06	4.14211e+06	2.07032e+06	427188	1.09819e+06	492387	473971	663927
1885	148.065	149.072	7.513	1.16411e+06	1.22221e+06	1.54323e+06	2.52195e+06	2.45019e+06	1.31928e+06	1.69429e+06	1.97606e+06	1.81715e+06	2.0477e+06	659928	649707	1.58215e+06	1.62138e+06	2.07666e+06
1886	148.065	149.072	15.795	745255	1.29924e+06	709573	1.17792e+06	89744.2	1.87806e+06	1.54276e+06	1.4413e+06	75836.7	93930.8	1.41972e+06	1.10439e+06	1.40235e+06	702390	1.54205e+06
1887	148.065	149.072	7.933	866159	1.98349e+06	1.28211e+06	1.26291e+06	2.0894e+06	1.30709e+06	2.07225e+06	1.7659e+06	1.51219e+06	2.12712e+06	1.07777e+06	919785	1.72027e+06	1.62867e+06	1.07167e+06
1888	148.065	149.072	0.028	462661	190828	614948	1.07878e+06	224136	358616	612297	589565	536859	1.25221e+06	551556	694739	19852.4	451322	164993
1889	148.065	149.072	15.119	2.1516e+06	1.01048e+06	1.79383e+06	867178	427998	974705	681016	771819	1.20264e+06	2.25269e+06	861142	1.0948e+06	980196	1.19042e+06	1.13373e+06
1890	148.065	149.072	6.125	1.27944e+06	1.71309e+06	1.12627e+06	1.44281e+06	513880	1.42091e+06	1.80114e+06	1.59306e+06	1.81413e+06	1.06995e+06	969950	1.05491e+06	951197	1.4629e+06	2.43242e+06
1891	148.065	149.072	15.663	711003	2.00604e+06	859219	1.67554e+06	956759	2.14222e+06	644433	1.8319e+06	684551	2.14937e+06	1.67396e+06	1.10439e+06	612967	1.52621e+06	1.94339e+06
1892	148.065	149.072	4.486	2.2339e+06	2.41741e+06	1.86848e+06	2.36603e+06	803693	2.42798e+06	1.65171e+06	1.17046e+06	1.09682e+06	2.35966e+06	2.10571e+06	672227	904155	2.03103e+06	1.28034e+06
1893	148.065	149.072	15.452	1.13867e+06	391523	1.14296e+06	1.29246e+06	2.1985e+06	399573	1.22201e+06	1.98464e+06	3.40885e+06	1.18093e+06	1.49197e+06	1.56763e+06	1.52999e+06	2.11358e+06	2.08659e+06
1894	148.065	149.072	14.722	1.81886e+06	1.44198e+06	1.57542e+06	1.77717e+06	153911	886609	720268	90051.8	765735	1.94792e+06	1.7996e+06	1.69139e+06	1.0161e+06	1.17349e+06	1.96857e+06
1895	148.065	149.072	5.483	561790	1.94824e+06	797356	1.83523e+06	2.10736e+06	1.25907e+06	1.16493e+06	1.61797e+06	1.19789e+06	1.11623e+06	1.65352e+06	1.77038e+06	1.50529e+06	963397	1.70508e+06
1896	148.065	149.072	2.415	1.27822e+06	1.26648e+06	1.42969e+06	1.09688e+06	1.40631e+06	1.65793e+06	1.67882e+06	1.58843e+06	1.14817e+06	1.41112e+06	1.06983e+06	1.7273e+06	1.2459e+06	1.51723e+06	1.07662e+06
1897	148.065	149.072	3.082	1.09161e+06	655381	795849	1.02584e+06	1.54455e+06	622327	1.18012e+06	1.17744e+06	77609.3	1.0855e+06	1.07861e+06	1.10333e+06	1.85103e+06	1.40859e+06	1.1182e+06
1898	148.065	149.072	11.548	647582	300611	667852	561204	679971	471946	639855	509941	637904	635661	52917	525893	586542	541289	461357
1899	148.065	149.072	3.46	1.67023e+06	1.48538e+06	1.29481e+06	1.58739e+06	1.58938e+06	772596	1.51626e+06	396777	716894	2.32146e+06	1.93004e+06	1.59054e+06	497918	570840	1.41044e+06
1900	148.065	149.072	5.023	1.39687e+06	1.19015e+06	1.51185e+06	1.9922e+06	862209	2.07851e+06	1.14553e+06	1.97015e+06	1.6347e+06	1.49133e+06	1.0638e+06	1.01287e+06	968778	69052.6	1.09235e+06
1901	148.065	149.072	4.779	1.39687e+06	1.2866e+06	1.51185e+06	1.25503e+06	862209	2.17379e+06	1.65171e+06	1.97015e+06	1.44712e+06	688732	314323	74455.5	972216	1.21469e+06	1.23227e+06
1902	148.065	149.073	1.164	4.35654e+06	3.16001e+06	3.96796e+06	4.55551e+06	7.03892e+06	3.98061e+06	4.49114e+06	2.18269e+06	5.18962e+06	3.62994e+06	3.17564e+06	3.56669e+06	4.01545e+06	4.87761e+06	3.11455e+06
1903	148.065	149.073	8.356	1.15485e+06	1.23021e+06	1.2618e+06	1.00006e+06	2.47568e+06	1.50333e+06	2.20892e+06	1.72259e+06	1.00027e+06	642630	1.68486e+06	1.74609e+06	1.77032e+06	933793	943982
1904	148.065	149.073	2.863	2.19654e+06	375317	1.71442e+06	2.13371e+06	870229	1.34845e+06	3.29566e+06	3.19119e+06	201750	1.49345e+06	1.28437e+06	865970	1.45395e+06	1.27998e+06	896007
1905	148.065	149.072	5.891	1.30415e+06	1.17892e+06	948053	1.44281e+06	2.19752e+06	1.50197e+06	1.7787e+06	1.64457e+06	1.66479e+06	1.52119e+06	1.54572e+06	1.04525e+06	976870	1.63853e+06	1.08616e+06
1906	148.065	149.073	1.663	808098	949721	818146	673707	1.15197e+06	322151	1.05566e+06	1.06393e+06	846324	793825	675787	913236	1.48648e+06	891659	889293
1907	148.066	149.073	0.253	1.45051e+06	1.01738e+06	1.69042e+06	461851	2.58462e+06	1.56544e+06	1.1765e+06	1.16555e+06	1.4031e+06	829557	2.3123e+06	1.3607e+06	687302	630702	1.30756e+06
1908	148.066	149.073	11.075	642112	2.58037e+06	830953	1.17557e+06	3.08797e+06	1.06858e+06	382125	76806.6	3.24858e+06	1.29898e+06	75264.4	938613	376999	475775	729023
1909	148.066	149.073	3.99	1.26535e+06	309023	1.74316e+06	1.11806e+06	1.94044e+06	2.61714e+06	1.36884e+06	987502	2.05385e+06	830145	2.41039e+06	4.05686e+06	738764	1.29781e+06	2.36247e+06
1910	148.066	149.073	5.942	75666.1	989365	73325	937441	1.60909e+06	1.50197e+06	72065.7	1.64457e+06	67784.8	856767	1.0713e+06	1.54004e+06	1.30967e+06	846311	1.92715e+06
1911	148.067	149.074	0.216	865565	646246	953582	1.63035e+06	1.00593e+06	696739	214343	1.21902e+06	171041	498513	385922	213982	1.32463e+06	856333	370150
1912	148.076	149.083	8.805	3.53528e+06	3.70884e+06	3.81693e+06	3.40623e+06	3.77343e+06	3.40954e+06	3.64078e+06	3.74725e+06	3.90281e+06	3.62937e+06	3.37169e+06	3.67213e+06	3.68133e+06	3.59904e+06	3.73619e+06
1913	148.088	149.096	7.557	2.03482e+07	2.23853e+07	1.98384e+07	1.97794e+07	2.20218e+07	2.02192e+07	1.76842e+07	2.10565e+07	2.50585e+07	1.96572e+07	2.20089e+07	1.92395e+07	2.52438e+07	2.02589e+07	1.83475e+07
1914	148.088	149.096	4.391	6.82374e+06	8.24372e+06	7.88598e+06	6.12547e+06	7.3238e+06	6.84517e+06	5.91243e+06	4.90668e+06	7.99539e+06	1.29898e+07	2.46129e+07	2.25221e+07	6.23365e+06	7.36769e+06	1.30306e+07
1915	148.1	149.107	0.835	1.09215e+06	803678	1.08273e+06	1.16574e+06	738572	1.05427e+06	949627	505123	692885	1.30294e+06	1.39653e+06	2.40737e+06	851417	918886	810611
1916	148.125	149.132	7.063	1.2049e+07	1.2503e+07	1.26245e+07	2.23852e+07	9.15293e+06	1.11494e+07	1.57902e+07	1.2071e+07	2.06297e+07	2.64835e+07	1.25215e+07	1.06516e+07	2.09423e+07	2.03065e+07	1.77429e+07
1917	148.125	149.132	8.841	5.56078e+06	4.16704e+06	5.00508e+06	3.63959e+06	3.03269e+06	2.33243e+06	6.47444e+06	7.76676e+06	1.55251e+07	2.84925e+06	478202	402837	7.8709e+06	7.24237e+06	4.47188e+06
1918	148.125	149.132	7.314	4.96095e+06	4.84117e+06	4.55801e+06	2.81799e+06	2.58782e+06	5.1413e+06	2.30253e+06	3.5624e+06	7.63636e+06	1.77309e+06	2.97786e+06	3.89934e+06	6.42348e+06	6.19218e+06	3.46753e+06
1919	148.126	319.241	8.834	4.78269e+06	4.112e+06	4.66389e+06	3.2729e+06	2.13715e+06	2.24967e+06	5.75678e+06	6.28965e+06	1.59116e+07	507086	553194	192126	7.58982e+06	5.49724e+06	4.25366e+06
1920	148.126	319.241	7.054	7.37515e+06	9.83896e+06	8.55667e+06	5.83904e+06	6.90749e+06	6.74981e+06	1.30248e+07	1.12943e+07	2.16017e+07	5.39517e+06	6.48847e+06	5.16408e+06	1.26459e+07	1.50613e+07	1.7884e+07
1921	148.126	319.241	7.392	3.7817e+06	3.53166e+06	3.93864e+06	2.2894e+06	324797	1.98902e+06	6.03663e+06	2.98671e+06	1.01438e+07	3.04376e+06	809838	1.09366e+06	7.91508e+06	5.2558e+06	2.65077e+06
1922	148.541	149.548	7.822	1.03082e+06	1.01585e+06	1.06803e+06	432517	1.05052e+06	319432	740283	560808	437434	920706	1.30376e+06	897896	780693	1.14123e+06	1.19793e+06
1923	148.933	149.94	7.279	2.47407e+06	516706	2.67917e+06	2.64796e+06	271398	2.71335e+06	3.15446e+06	3.0774e+06	2.19409e+06	2.94209e+06	2.26426e+06	3.00233e+06	5.14847e+06	1.77884e+07	5.90691e+06
1924	149.006	150.013	0.742	1.7084e+07	2.20948e+07	2.01826e+07	2.49285e+07	2.89953e+07	2.25259e+07	2.03137e+07	2.57557e+07	1.90496e+07	2.09657e+07	1.97141e+07	2.00356e+07	1.84459e+07	2.13882e+07	1.62465e+07
1925	149.047	150.055	4.459	779237	910017	747542	598673	502878	100387	678131	392783	1.58748e+06	1.57285e+06	554664	1.33708e+06	408484	125366	165525
1926	149.047	150.055	2.951	1.49141e+06	1.32659e+06	1.19435e+06	2.80362e+06	608078	3.05609e+06	865677	408576	192526	4.57994e+06	1.64348e+06	2.85231e+06	383195	1.48179e+06	1.49615e+06
1927	149.047	182.081	1.175	4.74902e+07	4.55838e+07	4.4829e+07	4.29215e+07	3.8464e+07	4.46663e+07	4.68283e+07	3.71348e+07	3.75256e+07	5.65982e+07	6.01394e+07	5.25832e+07	4.81631e+07	4.6622e+07	4.69737e+07
1928	149.047	150.055	4.258	2.85745e+07	3.14536e+07	2.72623e+07	3.95103e+07	7.76e+06	2.59024e+07	2.35605e+07	1.10251e+07	4.86341e+06	6.2126e+07	4.00167e+07	4.12795e+07	5.44555e+06	1.8735e+07	2.50367e+07
1929	149.051	150.058	5.151	7.02028e+06	6.44579e+06	6.83589e+06	8.36451e+06	3.29365e+06	6.55017e+06	8.27005e+06	3.92784e+06	4.78013e+06	8.68063e+06	9.9029e+06	1.01468e+07	7.33824e+06	7.3061e+06	5.72483e+06
1930	149.051	150.058	0.866	3.77106e+07	4.08283e+07	3.85655e+07	4.01522e+07	4.32232e+07	4.29574e+07	4.40396e+07	4.02615e+07	3.86702e+07	3.93313e+07	4.03982e+07	3.94209e+07	4.36957e+07	3.48172e+07	3.33494e+07
1931	149.058	150.066	0.836	1.26692e+06	1.21925e+06	1.36673e+06	1.7827e+06	1.5629e+06	1.26462e+06	1.36473e+06	1.00238e+06	1.25433e+06	1.07516e+06	986617	1.38191e+06	1.26355e+06	1.34676e+06	1.433e+06
1932	149.07	150.077	1.165	3.64218e+06	4.44879e+06	3.71197e+06	3.44631e+06	5.72699e+06	3.45689e+06	3.55115e+06	3.20931e+06	4.00234e+06	4.01789e+06	3.31273e+06	4.45196e+06	4.31045e+06	4.42147e+06	4.21567e+06
1933	149.071	213.087	1.163	201001	423376	171253	601418	104458	144802	442338	120602	139817	359567	375960	171909	124866	344735	210479
1934	149.083	150.091	1.167	7.02363e+06	7.05963e+06	6.65169e+06	5.03643e+06	7.36551e+06	6.09722e+06	9.03358e+06	3.76319e+06	5.49019e+06	6.88599e+06	8.20446e+06	8.00709e+06	7.08696e+06	5.85627e+06	6.2497e+06
1935	149.084	150.091	4.617	1.05338e+07	1.06935e+07	1.03528e+07	1.1636e+07	1.11302e+07	1.00489e+07	1.14718e+07	1.05682e+07	1.02585e+07	1.21309e+07	9.76337e+06	9.60908e+06	9.95263e+06	1.0692e+07	1.04357e+07
1936	149.084	150.091	0.835	4.38823e+06	3.50065e+06	4.14322e+06	2.92428e+06	3.09084e+06	4.25105e+06	3.51531e+06	2.81017e+06	3.01683e+06	4.74992e+06	5.15092e+06	4.75846e+06	4.46459e+06	4.15906e+06	3.63439e+06
1937	149.917	150.924	1.076	7.30648e+06	7.12263e+06	6.29666e+06	3.89176e+06	5.48015e+06	1.12439e+07	7.90837e+06	7.13398e+06	5.09086e+06	7.02115e+06	6.81075e+06	8.6553e+06	4.22684e+06	8.024e+06	9.77228e+06
1938	149.95	150.957	14.561	5.29727e+06	5.33985e+06	5.12541e+06	4.70002e+06	4.66712e+06	5.03256e+06	5.34945e+06	5.87285e+06	5.62297e+06	6.29618e+06	5.32589e+06	5.2051e+06	5.24012e+06	5.19857e+06	5.42942e+06
1939	149.961	150.968	1.043	5.01196e+07	4.6708e+07	4.50454e+07	3.28632e+07	2.93816e+07	5.79803e+07	4.70699e+07	4.781e+07	3.14853e+07	5.66155e+07	6.66301e+07	8.13585e+07	4.29272e+07	4.97591e+07	5.33045e+07
1940	149.961	150.968	1.204	4.77879e+07	3.82803e+07	4.18514e+07	3.16379e+07	2.13074e+07	4.22952e+07	3.99624e+07	3.30319e+07	2.05281e+07	4.9266e+07	4.52241e+07	8.5305e+07	2.53429e+07	4.59807e+07	5.86161e+07
1941	149.966	150.973	14.535	1.63297e+06	1.6923e+06	1.66659e+06	1.70371e+06	1.81138e+06	1.69141e+06	1.68612e+06	1.91722e+06	1.83475e+06	1.45337e+06	1.78928e+06	2.01636e+06	1.74061e+06	1.94154e+06	2.03869e+06
1942	149.99	150.998	0.772	4.55154e+07	4.43965e+07	4.62306e+07	5.47632e+07	5.06333e+07	4.69242e+07	4.61656e+07	3.68838e+07	4.16834e+07	4.62277e+07	4.00376e+07	4.29429e+07	4.47262e+07	4.62166e+07	4.76897e+07
1943	150.001	151.008	5.814	1.64237e+07	1.67229e+07	1.75131e+07	1.30905e+07	2.0489e+07	1.91266e+07	1.98207e+07	2.08214e+07	1.51712e+07	1.95451e+07	1.496e+07	1.69833e+07	1.80974e+07	2.32188e+07	1.96883e+07
1944	150.011	151.018	0.993	2.28026e+06	2.27823e+06	2.13914e+06	1.98342e+06	2.21391e+06	2.42948e+06	3.66151e+06	2.41119e+06	2.62445e+06	3.34832e+06	2.06252e+06	3.98697e+06	2.1682e+06	2.6409e+06	2.8593e+06
1945	150.025	151.032	5.553	4.9233e+06	4.21956e+06	5.04037e+06	5.7322e+06	4.90137e+06	5.19866e+06	6.04492e+06	6.03242e+06	4.6469e+06	5.81655e+06	4.17939e+06	4.95855e+06	5.36876e+06	5.48241e+06	5.49615e+06
1946	150.025	151.032	3.335	8.844e+06	1.19948e+07	1.00373e+07	8.20744e+06	9.60184e+06	1.18424e+07	8.00732e+06	1.37059e+07	1.04643e+07	1.16152e+07	1.10949e+07	8.658e+06	1.05569e+07	6.53522e+06	1.13909e+07
1947	150.025	151.032	7.677	3.63538e+06	4.38654e+06	4.17156e+06	4.44772e+06	4.67883e+06	5.48155e+06	7.65545e+06	4.48568e+06	6.16193e+06	3.8116e+06	4.50386e+06	4.41052e+06	4.2556e+06	4.39235e+06	4.1072e+06
1948	150.025	151.032	3.707	3.16668e+07	2.11315e+07	2.49362e+07	1.85405e+07	2.25955e+07	2.45186e+07	2.08464e+07	2.57038e+07	2.37975e+07	2.46117e+07	1.88072e+07	2.19551e+07	3.43538e+07	3.22178e+07	2.08236e+07
1949	150.04	151.047	0.822	3.65727e+06	4.0245e+06	3.78688e+06	3.64042e+06	3.44348e+06	3.38576e+06	4.18615e+06	4.09663e+06	3.62277e+06	4.62888e+06	4.4805e+06	9.5772e+06	3.98969e+06	3.81268e+06	3.19829e+06
1950	150.054	151.061	0.874	2.53555e+06	2.58087e+06	2.57309e+06	2.18562e+06	2.60829e+06	3.22036e+06	3.23345e+06	2.85056e+06	2.68581e+06	3.18364e+06	3.14308e+06	2.56688e+06	2.70939e+06	3.08468e+06	3.2474e+06
1951	150.068	151.075	8.454	1.23561e+07	1.38744e+07	1.21769e+07	3.23656e+07	1.12795e+07	1.08419e+07	1.17521e+07	9.9495e+06	1.49811e+07	1.40377e+07	1.14515e+07	1.2599e+07	1.07557e+07	9.81803e+06	9.72758e+06
1952	150.068	151.075	6.916	887161	971903	1.05806e+06	2.60684e+06	883737	399191	565310	557052	848048	712919	877459	868748	600241	844053	547728
1953	150.079	151.086	0.84	4.50003e+06	4.89378e+06	4.33909e+06	6.8026e+06	3.55291e+06	3.49818e+06	4.04272e+06	2.88328e+06	3.85267e+06	5.75039e+06	4.68465e+06	5.04955e+06	3.85554e+06	4.12377e+06	3.59693e+06
1954	150.079	151.086	1.167	2.35458e+08	2.30464e+08	2.44962e+08	2.46002e+08	2.42291e+08	2.60226e+08	2.58718e+08	2.69501e+08	2.41986e+08	2.21602e+08	2.23939e+08	2.16154e+08	2.4535e+08	2.23208e+08	2.00412e+08
1955	150.089	151.096	11.926	321950	465172	328272	1.62255e+06	1.42251e+06	1.4665e+06	1.72792e+06	2.14809e+06	1.02167e+06	1.53484e+06	1.61189e+06	1.82121e+06	478674	1.94781e+06	1.25721e+06
1956	150.104	151.111	5.097	5.80252e+06	5.24093e+06	5.27109e+06	6.48396e+06	2.3871e+06	5.76735e+06	4.00824e+06	3.816e+06	5.1007e+06	9.41825e+06	7.87527e+06	8.73648e+06	4.67528e+06	4.97457e+06	5.98742e+06
1957	150.104	151.111	7.058	1.88671e+07	1.67036e+07	2.26087e+07	1.06357e+07	1.0302e+07	1.52645e+07	3.70227e+07	3.10284e+07	3.02007e+07	8.93232e+06	1.36446e+07	1.13954e+07	2.95653e+07	3.03183e+07	2.25307e+07
1958	150.115	151.123	2.968	1.02461e+06	1.51128e+06	1.20381e+06	1.28163e+06	919281	1.26594e+06	257165	1.56153e+06	2.61094e+06	360126	528259	1.40511e+06	5.14625e+06	2.39731e+06	689055
1959	150.93	151.937	7.28	1.59122e+06	5.53093e+06	1.90724e+06	2.0176e+06	3.07828e+06	2.07711e+06	573344	2.21833e+06	1.59815e+06	2.48838e+06	2.05759e+06	3.13515e+06	4.11404e+06	1.26909e+07	1.44401e+06
1960	150.933	151.94	14.615	3.74685e+06	4.96815e+06	3.67619e+06	3.90754e+06	3.0394e+06	4.52311e+06	4.86706e+06	4.88104e+06	4.78156e+06	4.47876e+06	3.9319e+06	3.96981e+06	5.32481e+06	5.34309e+06	3.25064e+06
1961	150.933	151.941	1.071	1.6744e+06	1.52507e+06	1.4729e+06	958813	1.19421e+06	1.80536e+06	1.66679e+06	2.00716e+06	1.1066e+06	2.01352e+06	2.28603e+06	1.83898e+06	2.07955e+06	1.60439e+06	2.05376e+06
1962	150.969	151.976	1.07	5.7183e+06	7.41878e+06	6.94412e+06	5.88051e+06	7.16264e+06	3.57015e+06	2.73699e+06	5.51647e+06	7.66877e+06	4.77049e+06	6.17132e+06	2.45471e+06	5.5524e+06	6.96023e+06	3.47431e+06
1963	150.976	151.983	4.296	949832	1.20707e+06	1.282e+06	1.62445e+06	621156	1.398e+06	679431	364458	490088	2.93678e+06	1.47387e+06	3.29887e+06	1.03195e+06	1.0027e+06	947960
1964	150.997	152.005	5.834	718678	604770	1.53815e+06	2.05066e+06	693606	605490	469336	2.17321e+06	409225	2.67947e+06	487187	580176	577737	3.18529e+06	612448
1965	150.997	152.005	5.371	2.20663e+06	86386.8	2.58987e+06	2.14758e+06	110933	2.22647e+06	87571.5	2.09644e+06	88015.8	4.34432e+06	90632.8	2.05666e+06	89351.2	2.0009e+06	93052.9
1966	150.998	152.006	5.846	2.28689e+06	732773	2.58709e+06	780556	954607	2.63814e+06	683127	3.47606e+06	567214	1.93607e+06	622149	2.288e+06	758117	1.51416e+06	1.46625e+06
1967	151.009	152.016	5.369	4.72724e+08	4.38053e+08	4.44281e+08	5.19658e+08	5.15605e+08	5.13502e+08	5.12408e+08	5.12005e+08	4.90056e+08	4.7965e+08	4.60801e+08	5.05293e+08	4.90684e+08	4.99658e+08	4.65099e+08
1968	151.009	152.016	5.823	2.49068e+08	2.25578e+08	2.37436e+08	2.71076e+08	2.6206e+08	2.53917e+08	2.62583e+08	2.74935e+08	2.71683e+08	2.57791e+08	2.27119e+08	3.40549e+08	2.55339e+08	4.28452e+08	2.83019e+08
1969	151.02	152.027	4.73	837415	968471	984449	252267	731520	748128	628890	394470	441691	1.00696e+06	645699	878991	676017	613938	558210
1970	151.02	152.028	5.311	477371	549722	567942	466219	260226	673129	379517	511634	206002	1.4072e+06	434923	2.27753e+06	219838	217724	303583
1971	151.024	152.031	0.843	9.41175e+07	9.3706e+07	9.27722e+07	9.18067e+07	1.24925e+08	1.05218e+08	1.01652e+08	1.16018e+08	1.38001e+08	7.37358e+07	8.0274e+07	6.85131e+07	9.51627e+07	8.17162e+07	7.49931e+07
1972	151.049	152.056	0.843	2.59991e+07	2.26975e+07	2.40037e+07	2.29044e+07	9.9763e+06	2.14749e+07	2.06083e+07	1.53645e+07	1.44602e+07	2.84292e+07	2.54802e+07	3.02919e+07	4.15589e+07	3.32959e+07	2.35117e+07
1973	151.049	152.056	1.458	1.22466e+08	1.13353e+08	1.1606e+08	1.54169e+08	3.90211e+07	8.6565e+07	1.01945e+08	6.71723e+07	5.82127e+07	1.66536e+08	1.31412e+08	2.03546e+08	1.53171e+08	1.26703e+08	1.15215e+08
1974	151.049	152.056	1.171	7.39487e+07	6.54925e+07	7.12357e+07	3.14505e+07	3.54281e+07	7.59593e+07	4.90628e+07	5.35583e+07	4.04415e+07	7.61571e+07	1.96861e+08	1.01048e+08	1.55212e+08	1.03949e+08	7.03596e+07
1975	151.061	325.112	1.162	373919	487468	360707	279394	164572	315159	576885	260478	127465	959309	563968	744398	519996	250410	360488
1976	151.063	152.07	1.168	4.91088e+08	4.42828e+08	4.92641e+08	4.64551e+08	4.97073e+08	5.13602e+08	4.96808e+08	5.21777e+08	4.77953e+08	4.3158e+08	4.38725e+08	4.16152e+08	4.70085e+08	4.14806e+08	3.89281e+08
1977	151.063	152.07	0.834	7.90356e+07	9.3534e+07	8.10511e+07	8.16209e+07	8.57584e+07	7.67508e+07	7.87811e+07	9.88393e+07	9.53268e+07	7.45732e+07	7.63912e+07	7.23833e+07	7.6523e+07	8.87863e+07	7.78351e+07
1978	151.074	152.081	0.632	337872	205685	329407	649927	1.19919e+06	763063	789301	191340	353766	272091	459401	288662	250692	257804	267002
1979	151.099	152.106	0.84	1.74409e+06	1.76667e+06	1.71749e+06	1.91724e+06	1.61176e+06	1.9546e+06	1.40057e+06	1.42607e+06	2.15503e+06	2.2675e+06	2.42037e+06	2.28543e+06	1.70962e+06	1.6073e+06	1.89929e+06
1980	151.099	152.106	1.174	1.8505e+06	2.16998e+06	1.70347e+06	2.51354e+06	1.87291e+06	1.60467e+06	1.34257e+06	2.9447e+06	2.92536e+06	1.21048e+06	2.28477e+06	2.01629e+06	2.47671e+06	1.53175e+06	1.87856e+06
1981	151.136	152.143	9.027	4.61236e+06	4.74943e+06	4.79376e+06	4.65917e+06	4.66978e+06	4.78158e+06	4.64472e+06	5.02471e+06	5.44605e+06	4.6486e+06	4.39873e+06	5.98819e+06	4.33702e+06	4.99615e+06	4.82308e+06
1982	151.945	152.952	14.528	1.17363e+06	1.17994e+06	1.28305e+06	1.35593e+06	1.46017e+06	1.33391e+06	1.2423e+06	1.15215e+06	1.31586e+06	1.26034e+06	1.31879e+06	947236	1.22289e+06	1.48997e+06	1.17233e+06
1983	151.956	152.963	3.775	2.49125e+06	2.05691e+06	2.11445e+06	1.1675e+06	449213	2.88559e+06	1.48265e+06	1.00169e+06	586903	2.85315e+06	2.94473e+06	3.8811e+06	1.50943e+06	1.31156e+06	1.49709e+06
1984	151.956	152.963	5.544	851374	944311	775832	215676	956730	536229	1.42071e+06	1.04548e+06	778586	733896	983171	782820	888724	857541	675746
1985	151.962	152.969	1.037	1.68489e+06	1.4895e+06	1.56954e+06	909344	1.19105e+06	2.22118e+06	1.76281e+06	1.27458e+06	1.20444e+06	1.91157e+06	2.17052e+06	2.16164e+06	1.96504e+06	1.41823e+06	1.60931e+06
1986	151.962	152.969	1.203	895308	638381	890574	927976	453871	1.30209e+06	1.74108e+06	380838	365200	877682	512445	2.09794e+06	699056	1.00462e+06	748210
1987	151.987	152.995	14.531	1.45479e+07	1.68545e+07	8.78396e+06	1.41877e+07	1.57725e+07	1.28848e+07	8.05729e+06	7.69119e+06	1.38752e+07	1.3114e+07	6.22532e+06	9.73019e+06	6.69266e+06	6.99636e+06	1.34181e+07
1988	152.026	153.033	0.981	1.05462e+07	9.37036e+06	1.03708e+07	7.89208e+06	7.56627e+06	8.84345e+06	1.0749e+07	8.70889e+06	6.22761e+06	1.03788e+07	1.0641e+07	1.17214e+07	8.51671e+06	9.60215e+06	9.76479e+06
1989	152.033	153.04	1.869	5.17993e+06	4.88483e+06	5.1005e+06	2.55634e+06	1.20496e+06	2.83727e+06	5.66623e+06	2.73319e+06	1.38486e+06	1.08136e+07	5.22548e+06	1.38765e+07	4.55291e+06	4.89799e+06	7.49292e+06
1990	152.033	153.04	0.838	3.75676e+06	3.01131e+06	3.32173e+06	1.24717e+06	1.04492e+06	2.32463e+06	2.9011e+06	1.96401e+06	1.06897e+06	2.87447e+06	3.17142e+06	4.52043e+06	5.26425e+06	3.45551e+06	2.43046e+06
1991	152.033	153.04	1.168	5.25875e+07	4.46436e+07	4.94114e+07	2.01855e+07	2.64809e+07	4.26189e+07	3.57206e+07	3.64762e+07	2.51437e+07	5.66179e+07	1.59476e+08	6.9094e+07	9.5726e+07	6.60765e+07	5.03966e+07
1992	152.047	153.053	1.168	2.69995e+06	1.62636e+06	2.39088e+06	1.24654e+06	1.47255e+06	2.77061e+06	1.88306e+06	1.79001e+06	1.66991e+06	2.08057e+06	2.75626e+06	4.12521e+06	3.21241e+06	3.0921e+06	2.57954e+06
1993	152.058	153.066	1.171	3.4404e+06	2.02423e+06	2.37272e+06	1.52522e+06	2.70489e+06	3.01684e+06	2.31134e+06	1.35393e+06	1.43057e+06	2.01791e+06	2.65474e+06	3.01741e+06	2.13916e+06	2.12419e+06	2.26568e+06
1994	152.058	153.065	0.838	4.12077e+06	4.87395e+06	4.00783e+06	5.61891e+06	3.86085e+06	3.35579e+06	3.3943e+06	2.76795e+06	4.00649e+06	4.08642e+06	4.51395e+06	4.76222e+06	3.36668e+06	3.53368e+06	3.22748e+06
1995	152.062	153.07	9.406	1.15599e+07	9.9471e+06	1.06093e+07	9.3712e+06	1.26016e+07	1.08495e+07	1.09596e+07	1.01373e+07	1.16568e+07	1.10583e+07	9.89152e+06	1.17658e+07	1.04078e+07	1.26838e+07	1.06055e+07
1996	152.066	153.073	1.166	1.949e+07	1.76778e+07	1.96094e+07	1.92509e+07	2.01656e+07	2.03937e+07	2.05256e+07	1.96058e+07	1.68179e+07	1.68797e+07	1.89526e+07	1.65115e+07	1.78624e+07	1.58653e+07	1.61024e+07
1997	152.094	153.102	1.166	3.47475e+06	2.42136e+06	3.15527e+06	3.28009e+06	2.26479e+06	3.11461e+06	2.68533e+06	1.85278e+06	2.51493e+06	2.92503e+06	5.25394e+06	4.24912e+06	3.47713e+06	2.56992e+06	2.61314e+06
1998	152.9	153.908	14.571	3.45115e+06	2.61307e+06	3.14285e+06	3.19415e+06	3.33443e+06	3.00004e+06	2.95771e+06	2.88085e+06	2.56387e+06	3.0106e+06	2.77806e+06	2.75552e+06	2.38739e+06	2.55445e+06	3.31168e+06
1999	152.951	153.958	3.026	993691	1.11955e+06	1.24425e+06	432008	960356	1.22388e+06	518375	743778	721102	1.04133e+06	1.40812e+06	1.90034e+06	1.35917e+06	1.22668e+06	1.01386e+06
[truncated: 4,900 more rows]

## Sheet: normalized data
No.	Molecular Weight	m/z	RT [min]	QC_1	QC_2	QC_3	1	2	3	4	5	6	7	8	9	10	11	12
1	70.0417	158.117	0.854	76.7241	61.4096	73.5732	36.5557	37.0139	40.8375	57.2935	36.805	30.5733	142.411	173.153	144.495	31.8984	40.969	39.3041
2	70.042	112.076	0.842	86.7545	86.9144	85.9676	78.8363	74.0406	90.34	78.5582	59.7822	57.1975	84.6233	112.543	119.153	89.5507	67.8498	90.5279
3	70.0425	71.0498	0.846	6.76751	7.45267	7.33092	6.94131	3.8923	11.5788	3.52839	6.65505	6.6893	4.58745	7.59941	9.01144	10.1438	5.36616	3.18515
4	70.0788	71.0861	0.316	25.2859	28.9765	25.5781	19.9506	23.8048	24.6686	18.1576	23.9645	2.38836	2.68544	27.869	24.2197	2.74688	34.0062	30.297
5	70.0792	163.148	0.318	33.3244	28.7115	36.2822	32.8538	2.86527	33.1938	29.4587	3.04745	30.424	2.81081	3.08498	30.0714	32.7233	35.881	2.92027
6	70.933	112.967	14.541	1283.67	1249.14	818.998	305.744	372.313	433.835	352.052	1348.77	315.826	965.719	379.717	1103.29	441.388	1030.45	397.949
7	70.9335	71.9408	14.537	99.726	74.4519	81.6701	62.8837	77.3225	86.111	81.1605	93.9155	71.3409	69.7761	65.7793	80.5062	98.9051	66.4209	88.2879
8	70.9446	112.978	14.53	107.534	105.998	108.989	92.3792	103.814	102.66	98.1855	108.921	103.363	105.058	117.577	98.6959	105.056	113.035	114.487
9	70.9452	71.9524	14.532	130.881	122.923	120.175	112.358	126.685	134.657	130.871	129.626	96.8395	125.377	108.685	118.439	105.704	101.24	112.817
10	71.0709	72.0782	0.845	32.3381	30.9724	31.8573	0.946731	49.0169	0.909494	25.2092	0.91712	6.7339	0.962014	33.8902	22.3016	32.8734	28.3276	0.955703
11	71.0737	104.107	0.783	4122.05	4453.59	4160.81	3716.72	3406.92	4532.63	4855.09	4304.91	2962.05	5127.82	4990.76	4730.52	4692.2	4931.83	5014.68
12	71.0741	72.0814	0.83	1060.89	1235.61	1151.97	2004.56	99.3195	1713.46	2056.73	1980.93	1848.79	1787.6	1989.92	58.6178	1910.56	1789.01	1797.31
13	71.0911	72.0984	0.833	10.4187	4.22495	9.78326	11.9665	9.2532	4.27309	8.80538	9.66688	9.6769	10.6449	12.1167	5.59296	6.71542	5.80678	5.86987
14	71.9299	113.964	14.567	3853.95	9471.38	4702.83	3565.27	9704.64	8242.71	4206.62	4371.74	3142.55	8104.6	4761.54	9389.18	5786.56	4989.13	4497.5
15	71.9304	72.9377	14.575	1763.12	2583.44	1556.14	946.936	1769.59	997.168	2133.23	1971.85	1245.3	2357.14	1468.12	1456.86	1640.79	1470.05	1079.16
16	71.934	72.9413	14.575	1.0097	25.6316	1.01612	16.6079	9.08064	14.2378	11.0713	1.15005	8.04638	1.06317	5.29405	1.05818	9.42514	1.0009	10.3444
17	71.9348	207.885	14.558	11.1247	12.9035	9.27048	11.043	8.92679	6.80729	10.1804	7.41965	11.2915	11.2136	12.1989	8.8079	9.26387	11.2979	12.9437
18	71.9473	72.9548	2.418	22.6041	25.1877	26.5343	18.946	27.9928	29.5081	31.3115	37.502	21.2265	24.7076	27.2075	31.3995	16.7261	32.6837	29.3229
19	72.0213	114.055	0.842	82.9018	82.6987	81.7296	75.3463	72.7313	91.4909	83.0803	52.5685	58.0846	97.8393	92.6922	106.204	77.774	82.2649	113.276
20	72.0217	73.0289	0.84	1.49068	0.855588	1.22363	0.911778	0.948768	0.875915	0.913345	3.84526	1.87894	0.926497	1.00686	3.48122	2.32354	0.880234	1.40797
21	72.0715	73.0784	0.828	82.3908	84.3463	80.6427	81.1888	75.5239	72.0716	65.7293	42.5822	46.4232	87.7801	111.199	99.9883	121.512	91.6818	87.4408
22	72.9225	114.956	14.557	177.419	123.986	154.276	105.813	133.915	124.26	128.551	142.284	117.74	119.329	114.903	116.208	126.461	125.522	137.258
23	72.9229	73.9302	14.558	1.60943	2.35115	1.5597	1.56343	1.4859	2.6998	1.86372	2.82423	2.55025	1.22718	3.02216	2.11268	2.51376	2.5618	1.20509
24	73.0169	74.0242	3.201	5.76763	9.05825	7.78437	10.705	12.9582	6.98108	4.88407	4.9981	6.28048	4.31153	4.96271	6.14334	7.194	8.2742	8.54326
25	73.0525	147.112	0.837	40.1397	47.5881	44.4427	121.189	71.2382	40.7747	24.7793	30.6345	48.7692	44.9036	56.3004	80.8089	37.3228	26.9125	42.4662
26	73.0526	147.112	1.17	77.2891	76.622	75.9174	269.125	147.061	45.4609	48.4869	34.8322	106.815	48.5201	44.3131	54.4707	45.8521	49.0064	50.2955
27	73.0533	74.0606	0.855	17.6566	14.9547	15.0369	20.9523	17.8369	15.7598	18.3301	13.5718	12.8887	15.1608	17.2738	14.1714	15.7599	9.89097	13.6851
28	73.0533	74.0606	1.17	17.5721	16.6909	18.0785	24.5161	27.0336	16.6004	19.2561	13.3744	16.4917	14.9271	21.281	21.4482	11.4684	15.2956	18.8802
29	73.0538	137.07	1.177	21.338	27.0941	26.2032	37.4251	33.8473	28.4982	19.5296	6.54742	27.2727	21.8107	30.3307	25.0704	21.2204	30.4042	18.0306
30	73.0891	115.123	0.784	1.00936	1.78589	1.28827	1.94396	1.79918	2.75087	2.19993	0.775047	2.60183	0.787127	1.12017	2.09182	4.1275	2.46682	0.721647
31	73.0897	74.097	0.773	9.63871	8.87794	10.2266	11.1575	7.07162	16.1602	7.17883	6.09399	6.32893	9.93156	17.0946	19.6441	5.69127	7.40193	7.23434
32	73.9303	115.964	14.55	911.007	820.493	892.287	851.872	863.75	766.554	766.704	844.372	674.285	769.574	908.596	849.803	873.878	877.895	762.586
33	73.9308	74.9381	14.555	94.2119	82.0685	90.6812	84.4869	91.802	110.925	94.3178	111.195	95.09	103.739	92.0866	89.4851	92.5919	91.6891	94.0187
34	73.9685	74.9758	14.544	6.72897	6.4714	10.7176	3.50538	4.71885	5.05439	4.88988	4.7532	5.02976	6.48217	7.31289	9.02442	5.537	7.20469	8.29942
35	73.9827	116.017	0.855	3.91293	3.30873	2.41795	2.45872	2.17045	1.64867	1.99077	0.803781	1.22517	3.63873	4.45565	2.34141	0.800123	1.91861	2.025
36	73.9832	74.9905	0.842	1.71056	1.76981	1.32718	2.25194	3.36721	1.86155	2.13617	0.868015	1.09073	0.823889	1.64591	2.39469	0.806477	1.63753	0.700042
37	74.0026	75.0102	0.908	58.4461	16.7817	66.3319	143.753	57.6596	80.0455	74.432	54.4625	64.7594	83.6951	143.574	79.2532	91.1963	120.924	124.733
38	74.0031	75.0102	0.834	3.51565	4.19473	4.58592	7.35715	6.23457	3.60589	5.80749	6.31222	3.30666	2.99602	3.88375	3.8494	2.14969	7.92724	4.04537
39	74.0159	75.0234	3.155	23.0341	23.154	22.9145	19.3564	24.1235	22.5125	28.8796	27.3587	19.2556	21.0844	23.7104	20.4913	30.8495	21.5502	25.0043
40	74.019	153.04	1.172	215.436	173.24	209.52	102.889	129.451	167.599	178.553	145.971	87.1503	257.605	195.424	297.384	344.82	279.367	230.537
41	74.0195	75.0267	1.167	4.42805	2.06036	3.82683	3.00502	2.51407	8.26086	2.81008	1.92628	3.07275	2.97492	2.07088	1.56956	1.59837	2.99636	2.53354
42	74.0367	190.107	0.834	7.59225	6.06137	7.37867	5.54322	3.12255	4.56981	5.26259	7.3495	4.91915	10.5077	7.75572	8.66723	9.04828	6.91626	5.27656
43	74.0373	75.0446	0.85	1.38642	0.821654	0.986952	0.378673	0.460228	0.808305	1.28821	0.761855	0.509376	1.24398	0.430944	0.991091	1.14174	0.43328	1.16859
44	74.9284	75.9359	14.544	58.0137	62.8802	54.2266	49.1736	60.6741	51.3008	96.8204	54.4919	47.1548	52.8183	56.337	60.2794	58.4248	56.8115	50.9201
45	75.9257	117.96	14.556	382.224	279.171	346.027	322.372	307.97	349.052	301.223	314.908	275.012	314.952	341.093	297.1	330.073	336.028	293.04
46	75.9262	76.9335	14.558	38.8226	43.3596	38.7498	39.2809	56.904	52.3879	43.7624	56.2241	53.6906	52.7587	54.075	46.2902	44.4229	37.5616	49.1306
47	75.9268	139.943	14.562	5.55655	0.822523	5.81903	0.785129	0.849393	5.28284	5.78884	5.81162	2.78085	0.853052	6.38419	6.43293	2.59223	4.89297	1.76703
48	75.9984	118.032	0.842	5.26878	1.91061	3.70591	1.47105	1.60624	1.38446	0.925434	1.47028	0.862935	3.14616	3.97213	5.39067	3.06563	2.61553	4.20372
49	75.9986	77.006	1.168	14.6286	13.8011	14.213	15.777	12.197	13.8959	13.0617	13.6207	10.8632	15.2376	17.3443	19.0869	17.6491	13.951	14.6813
50	75.9988	77.0061	0.851	6.69291	5.45236	6.69864	5.35585	6.67301	6.8728	7.61977	5.42325	5.03778	4.86785	6.09211	6.65669	4.57703	5.97504	5.35013
51	76.001	118.035	14.512	15.5439	18.8223	16.1107	18.4127	20.6923	16.5706	13.7332	17.8909	17.8028	14.6609	19.2879	15.6343	12.0873	18.4945	20.4628
52	76.0016	77.0089	14.518	2.94642	3.68797	3.26709	3.50273	5.01349	3.50903	2.67187	4.23865	4.03558	4.06727	4.11212	5.15895	3.0148	3.54018	4.5296
53	76.0313	77.0388	2.261	738.725	768.533	752.921	814.96	702.021	735.285	742.719	814.639	632.823	775.5	786.992	835.032	758.461	728.569	714.666
54	76.0313	77.0388	1.2	695.99	691.75	678.633	707.005	714.161	704.557	657.132	694.979	594.923	717.086	673.766	655.586	661.161	647.745	692.336
55	76.9334	118.967	14.556	1152.88	1075.4	1101.61	949.58	1294.06	1036.21	983.712	1165.56	1166.67	1013.54	1244.41	1081.21	1100.48	1079.69	1135.05
56	76.9339	77.9411	14.555	18.7044	15.4706	18.0598	19.415	15.2349	17.7396	16.1426	17.2396	17.0281	15.2121	16.0413	21.1678	16.9992	18.1193	19.0629
57	77.0265	119.06	0.893	19.0144	32.8039	21.8381	14.8123	13.4238	20.8655	33.4494	17.5884	22.4759	32.4412	39.2434	30.0347	24.7402	23.835	24.4525
58	77.027	78.0343	1.173	230.299	220.542	240.846	192.836	176.28	229.873	243.707	211.791	127.178	287.814	290.883	298.904	221.821	225.848	251.275
59	77.027	78.0343	0.891	112.865	111.093	109.732	80.8279	85.0982	99.0703	123.757	105.016	58.6291	151.046	152.423	134.574	87.4423	93.1799	104.897
60	77.039	78.0467	2.26	613.388	535.731	562.148	595.311	551.396	547.376	539.355	599.687	477.821	537.925	559.166	559.921	525.008	522.36	525.933
61	77.0395	78.0467	2.241	13.6826	11.5969	11.1253	16.6814	10.8991	13.5887	15.8437	10.6536	10.6664	9.29944	11.2618	15.163	14.2839	7.96831	11.5968
62	77.9232	119.957	14.556	56.1332	39.736	48.4871	31.6635	40.1594	40.0533	37.748	50.5463	40.5001	52.1986	40.7549	42.2068	40.1347	39.0045	39.9164
63	77.9238	78.931	14.559	6.44296	6.94919	5.86701	5.89107	5.79471	7.6938	6.70688	4.82637	5.5436	6.30575	6.26701	5.80511	6.29879	5.91551	6.41968
64	78.0469	120.081	2.255	75804.2	75779.1	77225.1	92579.5	77687	76796.4	77738.7	85621.9	64599.6	78152.7	77429.2	79817.8	78615.6	71365.1	71754.7
65	78.0474	79.0547	2.254	736	752.766	789.532	932.25	710.704	735.938	816.813	897.724	577.028	773.428	712.962	810.496	709.487	614.767	701.856
66	79.0224	181.034	14.519	6.32746	8.10477	7.1829	7.22044	8.72032	8.8386	6.27081	8.47991	7.2448	6.97938	8.12641	8.76029	7.1855	6.24436	8.99123
67	79.023	80.0303	14.529	9.30363	17.3173	11.2205	6.43174	40.4288	11.9107	10.5755	13.1938	8.46632	9.05056	27.9768	8.23675	13.8166	16.1393	16.3295
68	79.0234	80.0308	14.66	105.429	105.109	109.224	89.4564	109.64	116.316	95.1686	90.9676	78.8087	85.2503	102.011	93.5411	88.5597	66.8716	165.512
69	79.0237	80.031	1.523	15.2385	17.4957	14.6598	15.5037	9.64863	15.8617	26.0418	13.8092	9.14752	17.3928	26.8235	36.7969	18.1169	10.8585	28.627
70	79.024	102.013	14.705	180.572	225.799	210.483	186.524	202.123	206.178	118.055	216.884	190.345	212.808	230.574	219.801	220.71	230.15	249.883
71	79.0387	80.046	3.154	19.2929	48.3599	19.1353	89.4607	37.8721	97.9277	32.5717	25.1665	26.0291	16.3309	62.9158	45.4475	72.7202	9.0556	67.8669
72	79.0464	80.0537	0.036	0.0661354	18.6921	0.0697103	0.068204	12.6817	0.0798669	15.2764	0.0751519	7.61727	0.0664389	11.6661	0.0668798	13.7234	0.0770771	19.25
73	79.0469	80.0543	3.074	21.4858	44.4497	22.0049	52.6421	19.5936	108.359	55.2284	47.9217	41.9083	21.6167	82.3013	26.1271	66.7436	23.423	40.4303
74	79.0469	80.0542	12.655	15.4729	0.106818	15.4462	5.80577	9.41873	0.454673	0.0985793	13.2198	0.0759193	10.9605	0.085078	8.2998	0.154528	1.57031	0.103641
75	79.0469	80.0542	9.315	96.326	0.89178	99.3097	92.6958	0.962901	86.6579	0.934013	42.7169	0.8307	97.6921	0.89296	101.733	0.904755	99.3819	0.892149
76	79.0469	80.0542	10.247	28.6095	15.4335	14.6757	32.1481	0.23711	16.3015	12.2077	28.873	24.3676	67.2975	0.220321	24.7847	44.6825	0.76282	28.5968
77	79.0471	80.0543	12.263	11.0526	0.105555	14.3319	0.0962774	0.947235	0.11185	15.3445	37.0253	6.74161	6.6102	0.097788	11.9365	0.101944	0.53104	0.116028
78	79.0471	80.0544	10.589	0.663872	35.7064	0.635179	87.8167	41.2443	66.6562	33.3331	25.8775	40.345	0.563385	25.4936	0.629192	87.2574	0.56732	72.9263
79	79.0472	80.0545	5.026	27.7282	0.974946	49.0451	30.6237	35.4002	48.7237	30.9342	23.7731	0.955731	31.8888	1.04555	87.9905	1.03984	39.8297	1.03991
80	79.0481	197.059	5.014	41.9204	40.976	42.5549	41.27	45.3104	49.9416	48.5545	56.1046	41.8326	39.9807	47.7659	39.2273	54.9924	44.8829	39.4875
81	79.0503	80.0576	9.991	11.6059	0.514242	9.36383	9.44782	7.01568	4.59636	0.458555	0.425308	4.11613	5.16222	0.454453	3.1714	9.72216	0.453558	2.76877
82	79.0507	80.058	9.877	0.301959	7.99538	4.51446	4.6575	4.01975	11.5805	0.242638	11.3905	7.65861	0.256857	12.7964	11.7956	7.12902	0.293841	8.55692
83	79.0507	80.058	12.336	4.35701	1.66836	3.96495	0.0807168	1.98572	0.0898319	5.79796	0.121129	3.88328	0.0904292	1.51765	1.51737	0.0952841	0.116239	0.0945176
84	79.0616	80.0689	8.826	31.7034	36.5997	33.1456	14.6232	19.2853	20.8819	46.6975	24.1544	16.4956	28.7278	22.5738	17.942	22.8828	16.0712	35.1088
85	79.0621	80.0693	3.197	18.7547	21.4171	21.6418	22.8737	39.5513	31.1847	34.0876	21.0714	25.3413	20.9647	9.18582	29.1204	37.92	23.3096	18.8178
86	79.9245	80.9318	14.561	82.9768	89.4888	88.2957	82.1417	87.6724	95.0594	95.2943	83.3519	78.5656	83.1768	82.4169	78.2047	92.1979	79.0055	48.9402
87	80.0261	122.06	1.175	82.7922	49.1537	84.33	65.8621	44.3382	102.902	47.0354	31.674	41.7571	52.4655	92.2439	106.142	45.0011	45.7377	49.666
88	80.0266	81.0339	1.169	23.6375	20.4079	23.3405	19.8934	29.8446	23.0348	22.3742	14.0534	21.7225	28.9196	35.8102	32.3843	17.8848	24.5533	32.6942
89	80.0374	122.071	1.171	207.529	205.126	205.035	198.364	209.627	237.551	235.295	188.694	202.624	213.158	239.683	247.111	223.027	217.215	270.655
90	80.0375	113.071	0.827	44.588	53.905	49.9092	41.5545	29.7897	39.4477	61.1718	42.7149	28.323	64.4463	42.3209	69.1402	43.1347	54.3269	64.6787
91	80.0378	81.0452	0.831	120.477	135.051	131.423	128.7	83.7889	120.683	115.872	73.9414	57.443	189.773	163.802	192.246	165.428	155.568	157.96
92	80.0379	81.0452	1.168	65.2108	59.4085	69.2025	58.7847	58.6023	70.653	54.6219	40.2462	49.3284	77.0735	75.6737	75.5687	59.8573	69.6461	63.604
93	80.0498	178.133	1.168	12.5599	13.0855	12.7467	28.6243	12.9182	10.1259	9.91953	9.90163	10.299	12.1114	12.5025	10.9929	9.27143	12.3486	7.11678
94	80.0505	81.0577	1.169	3.35994	4.55724	4.96661	8.49666	8.6196	7.48022	5.32408	5.28705	5.44833	5.51397	7.09604	4.54765	8.71319	9.20732	6.36113
95	80.5132	122.547	14.527	0.979172	4.34803	1.00695	4.93677	4.33008	4.2924	1.55382	0.765956	1.81961	0.708091	2.40935	1.09533	0.712048	0.999951	0.852946
96	80.5137	81.521	14.529	12.8217	7.70585	13.1315	8.15819	9.40412	9.81648	10.8726	12.2715	8.87385	10.0298	10.0904	9.39278	9.26788	13.7542	10.7557
97	81.0064	123.04	14.512	204.433	184.548	214.567	175.699	205.784	188.326	243.779	222.128	183.691	202.155	221.947	201.145	199.637	244.056	229.798
98	81.0069	82.0142	14.514	357.152	331.042	375.715	296.238	438.907	351.924	354.263	415.351	335.301	307.908	375.11	356.718	360.822	363.537	401.104
99	81.033	82.0405	0.835	16.863	21.5356	18.6178	18.7725	12.5319	22.2301	24.647	17.3566	11.2933	28.4126	21.9145	28.0746	17.8802	14.3358	22.7513
100	81.0338	180.101	0.85	6.26749	7.26097	6.80491	10.4185	7.94715	6.53627	6.97531	7.34162	7.79692	5.86775	7.7274	7.30183	13.2844	8.94655	11.8452
101	81.0451	123.079	1.167	86.8336	84.2435	91.6939	68.4988	100.222	107.782	110.148	86.9274	100.562	85.8892	137.542	110.171	114.71	96.5569	106.156
102	81.0451	123.079	0.833	28.8904	31.3191	34.3495	32.457	26.5824	28.301	36.3927	19.9752	33.8885	62.3806	59.8265	34.831	27.6449	43.3865	55.7445
103	81.0457	82.0529	1.167	2.20755	4.78697	2.05949	2.0397	2.42101	2.35023	2.02775	1.72918	1.44932	2.13853	3.98193	3.97997	2.13198	3.17392	1.90016
104	81.0457	82.0529	0.83	4.01388	2.95539	3.80904	3.00963	4.99701	6.30738	3.09856	2.7495	2.41951	4.27344	3.77636	3.69558	3.58416	7.59758	3.44764
105	81.0583	82.0656	9.037	16.2142	18.35	20.0963	17.1962	21.6753	54.1286	15.5337	19.7076	19.8901	21.0003	20.8893	73.7563	20.182	22.6033	22.5696
106	81.5296	164.066	14.508	4.31878	3.71707	4.67193	4.45932	5.86555	3.4823	4.295	4.38821	3.6669	4.10309	5.37639	3.7797	4.02971	4.31921	5.43015
107	81.5302	82.5375	14.513	44.8859	39.3265	52.5081	29.0479	43.5512	37.9117	41.3837	46.2697	38.8437	40.6936	44.1346	36.5762	39.5236	49.0999	37.3582
108	81.9208	123.955	14.561	54.9007	52.6917	55.6896	53.4751	58.714	53.4441	51.0026	58.7689	71.6723	46.9761	52.0568	50.1637	55.4207	57.7797	57.8573
109	81.9214	82.9287	14.561	32.1198	32.1218	29.7652	30.8215	33.3126	35.162	37.7459	35.96	26.9773	30.928	35.7217	29.9381	31.811	30.1942	30.5119
110	82.0072	124.041	14.512	22.4368	21.6918	24.2747	21.4109	27.6076	21.5466	21.8734	24.3748	19.9799	21.0299	28.5387	23.5874	21.3597	29.6358	31.2369
111	82.0077	83.015	14.513	49.5335	43.235	50.2282	38.5644	46.3098	48.8034	44.6549	54.1149	44.2602	39.1138	45.4247	43.2676	46.7897	47.0811	51.6123
112	82.0529	124.087	14.47	5.80748	7.29259	6.13612	8.57667	8.89959	8.01861	8.11795	9.02005	6.88939	9.26565	10.5432	5.76399	5.80594	6.17535	7.64947
113	82.0531	115.087	0.834	42.0769	43.8545	44.996	51.1496	47.1538	55.3678	49.7875	43.6718	17.7198	50.7571	52.5394	47.115	42.948	55.1174	62.9876
114	82.0533	83.0609	1.176	24.3153	19.7025	21.3335	24.9269	24.2596	22.9666	25.6467	17.482	13.6193	30.3316	44.0491	27.2257	26.295	25.8982	30.6615
115	82.0535	83.0608	14.489	18.7296	4.53042	11.1975	3.61575	5.25945	3.12131	3.6694	9.74959	11.6043	11.3555	4.35959	3.57842	3.04277	3.29552	4.62294
116	82.0536	83.0609	0.837	15.815	33.3193	15.6074	42.7341	16.9701	19.1774	32.7696	18.5121	18.9938	22.467	31.6247	14.0164	17.2591	16.461	18.2132
117	83.0039	125.038	14.511	30.0356	25.7363	31.444	26.8524	35.5069	25.0185	25.0158	33.591	25.6912	27.2257	31.8258	26.929	28.0369	40.9695	28.3868
118	83.0045	84.0117	14.513	52.1695	46.9541	54.5913	43.2141	57.0412	62.924	49.9659	59.8719	50.793	57.8718	51.1428	52.3305	53.8592	54.2789	62.4749
119	83.0082	84.0154	0.971	18.7277	19.0134	21.5187	18.5639	21.8277	26.6687	22.334	21.7189	21.3778	19.6744	22.6048	17.6092	14.5301	22.035	27.3206
120	83.037	125.071	1.171	35.1449	35.2503	35.359	46.4167	37.1796	38.9399	39.9083	24.8868	48.8693	42.4296	52.6788	55.0432	34.6649	32.7566	41.0201
121	83.0371	116.071	0.835	1179.59	1124.66	1158.44	1338.33	1246.19	1810.6	1252.14	1161.59	1031.64	1186.41	1178.1	1530.29	1074.06	1094.58	1515.4
122	83.0374	84.0448	1.172	457.202	432.288	441.361	596.471	442.044	472.335	520.989	361.317	383.628	438.287	359.129	474.566	340.031	425.209	434.994
123	83.0375	84.0449	0.853	2576.54	2702.97	2521.71	2694.25	2752.48	3302.75	2657.22	2632.94	2245.13	2556.21	2369.81	2728.6	2500.06	2525.61	3111.15
124	83.0418	84.0491	0.856	7.77664	11.7505	9.19826	0.907868	9.44524	0.872159	6.67159	12.1103	18.4305	7.02612	12.1013	14.7597	20.2444	10.3613	0.916472
125	83.042	84.0495	1.155	8.50091	7.001	9.38279	5.84047	15.6491	9.33896	10.9162	13.9141	5.93335	8.39414	7.0006	4.90197	9.39044	10.4148	7.95042
126	83.0425	84.0495	0.845	13.6169	19.4514	16.1496	12.0775	27.9373	10.5003	15.7767	10.1068	20.8226	8.0772	13.9707	22.5708	14.1317	11.4658	10.9478
127	83.0425	167.092	1.172	36.1394	33.0488	38.5961	45.5173	51.7001	50.747	46.6584	33.3346	41.0502	35.8429	38.6313	42.1671	43.82	38.8217	40.6546
128	83.0733	125.107	0.839	4.80313	4.92843	4.5831	4.34098	4.95655	4.37504	5.44419	2.97596	2.76499	4.59524	5.31295	7.26188	5.95348	4.84459	3.57537
129	83.0734	116.107	1.172	13.929	14.1093	15.0306	10.942	13.0444	14.1179	9.07503	5.17594	8.81926	20.7637	19.4999	24.6322	12.5869	15.6199	13.9454
130	83.0739	84.0812	0.671	1294.86	1261.62	1359.61	1670.67	1326.11	1376.04	1426.92	1523.16	1199.6	1522.25	1297.84	1458.24	1296.84	1292.25	1174.87
131	83.0739	84.0812	1.173	223.682	220.284	225.984	381.802	238.845	223.502	208.207	198.863	176.118	224.666	252.042	269.36	224.353	210.379	209.74
132	83.0739	84.0812	0.835	378.289	398.316	399.196	424.737	398.475	684.804	383.373	344.28	316.487	702.33	380.783	536.788	389.486	387.303	406.16
133	83.9197	125.953	14.561	31.7029	36.7617	31.6122	35.0377	38.5443	37.266	32.3868	39.0427	33.027	36.0855	38.524	34.706	42.1277	35.6366	38.0216
134	83.9202	84.9275	14.562	21.4677	22.642	22.7681	20.3107	22.6118	25.0754	27.3263	24.2944	20.7287	23.9378	23.0707	23.5048	25.6415	20.8926	20.2384
135	83.9302	125.964	14.616	54.7849	63.3308	62.9837	52.239	50.0566	55.528	43.9034	50.9713	56.5649	82.5755	68.4058	67.3587	54.8883	76.2438	120.334
136	83.9308	84.9381	14.635	16.9462	13.4924	16.3335	17.9117	12.368	8.60518	10.0265	4.98457	13.127	17.7999	10.4889	13.2778	10.3066	14.8538	11.3134
137	83.9314	84.9386	14.564	16.886	18.8764	17.4755	33.4942	47.2385	61.6481	72.6064	12.6184	23.9373	18.9784	28.1872	14.7181	42.8091	14.6	66.9438
138	83.9384	116.972	14.556	3312.6	2713.67	2959.67	2361.57	2787.91	2731.67	2471.73	2556.07	2761.74	2227.78	2479.15	2695.83	2402.13	2694.69	2653.9
139	83.9389	84.9462	14.556	52.175	48.0526	53.8304	44.3124	50.8952	72.3542	51.2529	79.976	47.9941	48.3536	50.9122	49.8066	53.3568	48.1281	62.5366
140	83.9522	125.986	6.609	62.4814	143.564	113.615	111.274	59.8753	62.3341	60.7981	210.838	112.447	58.9879	63.5069	56.0429	61.3853	55.8088	55.5056
141	83.9528	84.96	6.605	77.7875	74.2904	81.2735	150.842	74.6124	72.2667	86.1808	199.517	72.2724	72.1223	84.2218	63.2411	75.9029	72.5817	78.9468
142	83.9733	84.9805	14.537	1.13168	2.97916	3.65564	0.598774	5.10755	4.17618	6.40265	1.53525	2.16348	0.643866	3.739	2.46625	0.762113	2.68595	5.89991
143	83.9738	84.9814	14.537	41.01	37.0608	35.8816	35.4221	42.0746	37.529	32.1367	44.2917	30.0331	32.8482	30.7549	31.4435	29.2719	29.4818	47.3925
144	84.0032	126.037	1.166	8.0156	5.05787	6.03068	4.19314	9.87538	5.9071	9.73532	4.92559	4.67186	4.04239	10.318	12.8118	3.5515	6.59254	6.96883
145	84.0034	126.037	0.858	30.2746	25.315	29.5576	26.9451	22.1002	22.4629	27.2177	33.4842	17.7997	54.3246	38.3298	49.9227	21.3858	29.8856	31.8032
146	84.0036	85.011	1.169	23.3953	20.5281	24.7606	19.8843	21.2266	25.5499	34.3599	26.5264	20.8648	48.6731	25.0555	30.4803	16.3373	18.6816	17.5023
147	84.0037	85.0111	0.859	14.1918	15.733	13.3092	17.7519	10.4138	10.9824	11.0721	12.2623	10.9387	24.0383	13.9318	17.5023	12.7935	12.1316	10.1808
148	84.0208	186.076	0.854	11.4867	6.98142	11.0287	12.5093	14.0404	9.27399	12.1819	7.86806	12.7723	15.3584	15.2504	17.2296	11.6791	10.9436	11.57
149	84.0213	102.055	1.19	447.893	387.367	449.985	456.505	243.981	471.237	364.913	385.275	354.985	440.505	473.64	491.466	439.005	413.263	451.352
150	84.0213	85.0288	0.858	402.292	365.118	386.687	406.11	346.14	377.354	361.723	348.404	356.284	399.564	361.746	416.135	396.083	345.642	366.878
151	84.0215	85.0289	8.942	33.1582	27.1741	34.0995	33.1402	42.6966	31.5685	33.308	33.0542	24.4315	31.808	27.9839	25.703	32.9068	33.8458	30.4016
152	84.022	169.051	8.939	3.22154	2.11295	4.3795	5.22643	3.83809	2.61288	4.13446	4.62823	2.6174	3.71289	3.09227	3.51546	4.00452	4.84345	4.87847
153	84.0579	85.0652	10.172	24.4522	33.0179	21.3165	16.361	20.6826	23.6216	19.1068	16.3003	16.5129	25.2506	17.8611	18.8765	15.6734	16.891	20.7598
154	84.0943	85.1016	7.743	32.2924	38.8156	40.3255	39.9093	47.0931	35.6204	32.7681	33.9093	40.2225	34.7327	43.2991	32.0104	37.5678	38.5803	42.6353
[truncated: 6,745 more rows]

## Sheet: analysis
No.	RT [min]	m/z	Molecular Weight	Name	QC_1	QC_2	QC_3	1	2	3	4	5	6	7	8	9	10	11	12
[truncated: 211 more rows]
